# Supplementary material for: Polycomb mutant partially suppresses DNA hypomethylation–associated phenotypes in Arabidopsis
Source: Life Sci Alliance. 2020 Dec 21;4(2):e202000848. doi: 10.26508/lsa.202000848 (PMC7756957; doi:10.26508/lsa.202000848)
Supplement: Supplementary file 1 [file LSA-2020-00848_TableS1.xlsx]

## Sheet: Legends
Gene list summarizing DEseq2 results of H3K27me3 ChIP-seq data WT_ddm1 with pooled biological replicates WT-BR1, WT-BR2 and ddm1-BR1 ddm1-BR2
1. DEseq2 raw data for every gene with H3K27me3 mark
2. DEseq2 raw data for every TE with H3K27me3 mark
3. TEs hypermarked by H3K27me3 in ddm1 VS WT (log2FC>2 ; pval<0,1)
Table S1. Gene lists summarizing DEseq2 results of H3K27me3 ChIP-seq data WT versus ddm1 with pooled biological replicates (WT-BR1/WT-BR2 and ddm1-BR1/ddm1-BR2). Tab 1. DEseq2 raw data for every gene with H3K27me3 marks. Tab 2. DEseq2 raw data for every transposable element with H3K27me3 marks. Tab 3. transposable elements that gain H3K27me3 in ddm1 versus WT (log2FC > 2; pval < 0.1).

## Sheet: 1. Genes DEseq2 data
id	baseMean	baseMeanA	baseMeanB	foldChange WT_ddm1	log2FoldChange WT_ddm1	pval	padj
AT1G01030	146.947	157.117	141.861	0.902904	-0.147356	0.722168	1
AT1G01070	73.2559	76.9873	71.3902	0.927299	-0.108894	0.823458	1
AT1G01120	22.8807	28.8048	19.9187	0.691508	-0.532183	0.429363	1
AT1G01183	11.1355	9.42701	11.9897	1.27185	0.346928	0.81103	1
AT1G01190	55.151	58.657	53.3981	0.910345	-0.135515	0.777998	1
AT1G01200	18.0125	15.7117	19.1629	1.21966	0.286477	0.746702	1
AT1G01250	51.3242	62.323	45.8248	0.735278	-0.443637	0.379167	1
AT1G01280	23.4795	15.188	27.6253	1.81889	0.863061	0.262012	1
AT1G01340	16.3295	16.2354	16.3766	1.00869	0.0124895	1	1
AT1G01355	54.6603	58.1333	52.9239	0.910389	-0.135445	0.790465	1
AT1G01390	18.757	21.4726	17.3992	0.810297	-0.303476	0.666405	1
AT1G01400	18.2495	14.1405	20.304	1.43588	0.521931	0.555516	1
AT1G01410	44.2559	47.1351	42.8163	0.908375	-0.138641	0.794919	1
AT1G01420	19.2739	17.8066	20.0076	1.12361	0.168136	0.910108	1
AT1G01453	33.7425	31.4234	34.9021	1.11071	0.151477	0.855844	1
AT1G01460	25.4161	15.188	30.5301	2.01015	1.0073	0.214283	1
AT1G01470	8.17448	4.18978	10.1668	2.42658	1.27892	0.343904	1
AT1G01480	17.7028	14.6642	19.2221	1.31082	0.390466	0.674802	1
AT1G01580	115.506	116.267	115.125	0.990184	-0.0142313	0.9565	1
AT1G01590	12.1038	9.42701	13.4421	1.42592	0.51189	0.670443	1
AT1G01670	105.009	101.079	106.974	1.05833	0.0817849	0.897844	1
AT1G01680	33.1136	34.042	32.6495	0.959094	-0.0602559	0.914119	1
AT1G01900	16.781	21.4726	14.4352	0.672259	-0.572911	0.431186	1
AT1G01980	4.40355	5.23723	3.98671	0.761224	-0.393607	0.773122	1
AT1G02040	71.2831	78.0347	67.9073	0.870219	-0.20055	0.668422	1
AT1G02050	5.73728	2.09489	7.55847	3.60805	1.85122	0.22351	1
AT1G02065	172.927	194.301	162.24	0.83499	-0.26017	0.522797	1
AT1G02070	47.3749	49.23	46.4473	0.943476	-0.0839416	0.867907	1
AT1G02190	296.953	319.471	285.694	0.894272	-0.161214	0.674179	1
AT1G02205	170.074	170.21	170.006	0.998799	-0.00173354	1	1
AT1G02310	39.842	30.8997	44.3131	1.4341	0.520144	0.412118	1
AT1G02335	66.8237	76.9873	61.742	0.801976	-0.318368	0.509555	1
AT1G02340	193.013	178.59	200.224	1.12114	0.164969	0.732538	1
AT1G02360	24.0235	27.7573	22.1566	0.798224	-0.325134	0.623284	1
AT1G02390	212.739	234.628	201.795	0.860065	-0.217482	0.582536	1
AT1G02400	51.8604	46.0876	54.7468	1.18788	0.248395	0.695364	1
AT1G02405	17.0476	18.3303	16.4062	0.895031	-0.15999	0.821515	1
AT1G02450	31.7563	23.5675	35.8507	1.52119	0.605202	0.411446	1
AT1G02460	36.8983	46.6113	32.0418	0.687424	-0.540728	0.354119	1
AT1G02540	6.66939	4.71351	7.64734	1.62243	0.698157	0.635339	1
AT1G02550	8.81697	10.4745	7.98822	0.762638	-0.390929	0.692319	1
AT1G02580	361.529	356.132	364.227	1.02273	0.0324287	0.966218	1
AT1G02620	30.5611	31.4234	30.13	0.95884	-0.0606386	0.914586	1
AT1G02770	102.826	112.077	98.2004	0.876189	-0.190685	0.667636	1
AT1G02790	102.328	101.602	102.691	1.01072	0.0153764	1	1
AT1G02810	89.5524	92.1752	88.241	0.957317	-0.062931	0.87649	1
AT1G02813	39.0486	39.2792	38.9333	0.991192	-0.0127629	0.967195	1
AT1G02940	17.2188	16.2354	17.7105	1.09086	0.12546	0.957294	1
AT1G02950	54.9757	39.2792	62.8239	1.59942	0.677547	0.262186	1
AT1G02952	48.8102	36.1369	55.1469	1.52606	0.609808	0.329321	1
AT1G02980	31.4767	31.9471	31.2415	0.977913	-0.0322214	0.948593	1
AT1G03020	30.8937	30.3759	31.1526	1.02557	0.0364254	1	1
AT1G03070	4.63755	8.90329	2.50468	0.281321	-1.82971	0.12507	1
AT1G03103	9.68309	9.42701	9.81113	1.04075	0.0576189	1	1
AT1G03106	65.7461	61.2756	67.9814	1.10944	0.149827	0.813184	1
AT1G03170	15.5554	10.4745	18.0958	1.72761	0.78878	0.388948	1
AT1G03340	28.1469	27.2336	28.6035	1.0503	0.0708053	0.97376	1
AT1G03400	23.7994	25.6624	22.868	0.891107	-0.16633	0.801548	1
AT1G03445	263.585	272.336	259.21	0.951801	-0.0712677	0.84341	1
AT1G03490	85.182	91.1278	82.2092	0.902131	-0.148592	0.743113	1
AT1G03710	208.22	219.44	202.61	0.923307	-0.115118	0.763092	1
AT1G03720	196.106	202.157	193.081	0.955103	-0.0662714	0.856711	1
AT1G03790	126.181	153.451	112.547	0.733437	-0.447255	0.299339	1
AT1G03800	45.5836	57.6095	39.5706	0.686876	-0.541878	0.299196	1
AT1G03810	61.8698	60.2281	62.6906	1.04089	0.057811	0.962231	1
AT1G03820	29.1974	25.1387	31.2267	1.24218	0.312869	0.710784	1
AT1G03840	298.573	303.759	295.98	0.974389	-0.0374308	0.912739	1
AT1G03850	30.9989	26.1861	33.4053	1.27569	0.351273	0.66003	1
AT1G03870	4.60109	3.66606	5.0686	1.38257	0.467358	0.860681	1
AT1G03880	131.615	155.022	119.912	0.773517	-0.370495	0.382741	1
AT1G03890	64.4583	60.2281	66.5734	1.10535	0.144508	0.829725	1
AT1G03920	28.6306	17.8066	34.0426	1.9118	0.934932	0.196395	1
AT1G03980	21.8923	19.3778	23.1496	1.19465	0.256586	0.78779	1
AT1G03982	58.7666	42.9453	66.6773	1.55261	0.634696	0.255295	1
AT1G03990	28.6174	18.3303	33.761	1.84181	0.881126	0.239164	1
AT1G04090	18.9444	12.0456	22.3938	1.85908	0.894588	0.302797	1
AT1G04110	10.0223	8.90329	10.5818	1.18852	0.24917	0.902338	1
AT1G04150	113.306	123.599	108.16	0.875088	-0.1925	0.653108	1
AT1G04180	34.1575	29.8522	36.3101	1.21633	0.282533	0.682538	1
AT1G04220	126.523	133.549	123.01	0.921081	-0.1186	0.773999	1
AT1G04250	171.223	169.686	171.991	1.01358	0.0194668	0.995244	1
AT1G04280	29.6096	36.6606	26.084	0.7115	-0.491064	0.420597	1
AT1G04330	20.1271	21.9964	19.1925	0.872531	-0.196721	0.780493	1
AT1G04370	32.4618	38.7555	29.3149	0.756406	-0.402766	0.482681	1
AT1G04445	29.8301	36.1369	26.6767	0.738212	-0.437892	0.449295	1
AT1G04450	98.0465	98.9836	97.5779	0.985798	-0.0206356	0.950407	1
AT1G04500	101.807	88.5092	108.456	1.22536	0.293209	0.568694	1
AT1G04540	53.3065	51.8486	54.0354	1.04218	0.0596006	0.955397	1
AT1G04560	75.0437	64.4179	80.3566	1.24743	0.318955	0.544341	1
AT1G04580	57.0744	56.0384	57.5924	1.02773	0.0394627	0.984108	1
AT1G04600	121.605	117.314	123.751	1.05487	0.0770633	0.89797	1
AT1G04625	77.5868	79.6059	76.5773	0.961955	-0.0559587	0.894924	1
AT1G04660	104.911	115.219	99.7565	0.865799	-0.207896	0.633793	1
AT1G04670	49.6109	45.5639	51.6344	1.13323	0.180441	0.806707	1
AT1G04684	4.02146	4.71351	3.67544	0.779768	-0.358883	0.804539	1
AT1G04880	15.1801	15.188	15.1762	0.999225	-0.00111919	1	1
AT1G04890	15.1868	17.2829	14.1387	0.818078	-0.28969	0.714018	1
AT1G05080	105.813	109.982	103.728	0.943141	-0.0844541	0.839895	1
AT1G05085	8.13186	7.85584	8.26986	1.0527	0.0740972	1	1
AT1G05230	201.573	200.062	202.329	1.01133	0.0162544	0.997165	1
AT1G05240	38.9893	37.7081	39.6298	1.05097	0.0717148	0.963781	1
AT1G05250	37.2108	36.1369	37.7477	1.04458	0.0629164	0.973669	1
AT1G05260	36.2325	34.5657	37.0659	1.07233	0.100752	0.931182	1
AT1G05280	216.099	226.772	210.762	0.929399	-0.10563	0.786499	1
AT1G05290	177.062	163.402	183.892	1.1254	0.170439	0.728979	1
AT1G05291	135.521	137.215	134.673	0.981475	-0.0269771	0.933977	1
AT1G05300	36.8681	32.4708	39.0668	1.20314	0.266799	0.696776	1
AT1G05310	168.318	171.257	166.849	0.974256	-0.0376277	0.907394	1
AT1G05370	59.6202	56.5621	61.1493	1.0811	0.112501	0.875675	1
AT1G05400	43.9594	45.5639	43.1572	0.947179	-0.0782905	0.878265	1
AT1G05410	12.7823	11.5219	13.4125	1.16409	0.219201	0.884236	1
AT1G05420	47.1511	54.9909	43.2312	0.786152	-0.347119	0.504031	1
AT1G05450	20.1795	16.7591	21.8897	1.30614	0.385307	0.66026	1
AT1G05490	7.69709	7.85584	7.61772	0.969688	-0.0444079	0.988705	1
AT1G05510	29.1514	29.3285	29.0629	0.990944	-0.0131243	0.973759	1
AT1G05530	3.50096	1.04745	4.72772	4.51357	2.17427	0.258381	1
AT1G05540	25.8379	23.5675	26.9732	1.1445	0.194723	0.860787	1
AT1G05550	19.4683	19.9015	19.2518	0.967353	-0.0478849	0.942676	1
AT1G05577	14.1754	9.95074	16.2877	1.63683	0.710908	0.463208	1
AT1G05580	114.764	108.411	117.941	1.08791	0.121561	0.828132	1
AT1G05650	95.1056	100.031	92.6428	0.92614	-0.110697	0.807103	1
AT1G05660	179.095	190.635	173.325	0.909199	-0.137332	0.731915	1
AT1G05730	27.4876	14.1405	34.1611	2.41583	1.27252	0.110024	1
AT1G05740	12.2456	13.6168	11.56	0.848951	-0.236247	0.797267	1
AT1G05780	17.3208	14.1405	18.9109	1.33735	0.419381	0.692754	1
AT1G05800	188.024	189.588	187.242	0.987625	-0.0179642	0.948198	1
AT1G05810	8.82997	6.8084	9.84075	1.44538	0.531453	0.707407	1
AT1G05880	19.8175	20.9489	19.2518	0.918986	-0.121886	0.861573	1
AT1G05920	7.12069	6.8084	7.27683	1.0688	0.0959948	1	1
AT1G06080	75.4364	85.3668	70.4712	0.82551	-0.276642	0.568702	1
AT1G06090	80.4886	84.8431	78.3113	0.923013	-0.115577	0.805188	1
AT1G06100	12.1302	11.5219	12.4343	1.07919	0.109946	1	1
AT1G06120	22.4293	25.1387	21.0747	0.838336	-0.2544	0.710605	1
AT1G06135	41.7295	40.3267	42.431	1.05218	0.0733838	0.95216	1
AT1G06137	17.4098	17.2829	17.4733	1.01102	0.0158087	1	1
AT1G06225	5.0951	3.66606	5.80962	1.5847	0.664212	0.76978	1
AT1G06280	82.0071	90.0804	77.9704	0.865566	-0.208285	0.648102	1
AT1G06310	42.0164	49.7537	38.1478	0.766734	-0.383203	0.490648	1
AT1G06320	121.806	116.79	124.314	1.06442	0.0900675	0.880178	1
AT1G06330	42.4939	47.6588	39.9115	0.837442	-0.255938	0.626972	1
AT1G06350	107.272	118.361	101.728	0.859467	-0.218485	0.623518	1
AT1G06360	109.261	114.695	106.544	0.928934	-0.106353	0.802151	1
AT1G06490	29.764	30.8997	29.1962	0.944871	-0.0818106	0.87409	1
AT1G06620	37.3461	42.9453	34.5464	0.804429	-0.313963	0.564797	1
AT1G06800	17.8841	17.2829	18.1847	1.05218	0.0733811	1	1
AT1G06810	33.8875	31.9471	34.8577	1.09111	0.125792	0.897349	1
AT1G06970	10.421	13.0931	9.08493	0.693873	-0.527256	0.53903	1
AT1G06980	15.012	13.6168	15.7096	1.15369	0.20626	0.889627	1
AT1G06990	148.01	140.358	151.836	1.08178	0.113402	0.821568	1
AT1G07000	14.5709	16.2354	13.7386	0.846212	-0.24091	0.764366	1
AT1G07020	1.8213	1.04745	2.20823	2.1082	1.07601	0.882552	1
AT1G07090	34.5103	39.8029	31.864	0.800544	-0.320947	0.581761	1
AT1G07175	29.4249	32.9945	27.6401	0.837718	-0.255464	0.681155	1
AT1G07260	8.81022	6.8084	9.81113	1.44103	0.527104	0.730703	1
AT1G07430	90.4318	92.1752	89.5601	0.971628	-0.0415238	0.917581	1
AT1G07440	7.59164	7.33212	7.72139	1.05309	0.0746302	1	1
AT1G07460	13.1807	10.9982	14.272	1.29767	0.375925	0.772706	1
AT1G07485	10.7534	8.90329	11.6785	1.3117	0.391441	0.789391	1
AT1G07490	9.53814	8.90329	9.85557	1.10696	0.1466	0.997532	1
AT1G07500	3.00695	1.04745	3.98671	3.80612	1.92832	0.361884	1
AT1G07550	37.7343	34.5657	39.3186	1.1375	0.18587	0.819137	1
AT1G07640	268.704	289.619	258.246	0.891677	-0.165408	0.663259	1
AT1G07645	53.1124	59.1807	50.0783	0.846193	-0.240941	0.632887	1
AT1G07680	18.7864	15.188	20.5857	1.35539	0.438712	0.616962	1
AT1G07720	55.9054	62.8468	52.4347	0.834326	-0.261318	0.594852	1
AT1G07795	4.67352	3.14234	5.43911	1.73091	0.791532	0.731372	1
AT1G07850	31.7569	39.2792	27.9958	0.712738	-0.488556	0.404525	1
AT1G07860	14.5938	14.1405	14.8205	1.04809	0.0677582	1	1
AT1G07870	23.9179	22.5201	24.6168	1.0931	0.128432	0.915475	1
AT1G07900	12.0048	6.28468	14.8649	2.36527	1.242	0.264875	1
AT1G07985	26.9973	23.0438	28.974	1.25735	0.330381	0.659579	1
AT1G08065	38.9726	34.042	41.4379	1.21726	0.283637	0.682822	1
AT1G08070	11.3628	9.42701	12.3306	1.30801	0.387373	0.74539	1
AT1G08080	45.856	34.5657	51.5011	1.48995	0.575261	0.335387	1
AT1G08090	121.063	144.024	109.582	0.760863	-0.394291	0.365518	1
AT1G08100	104.848	120.456	97.0442	0.805639	-0.311795	0.477698	1
AT1G08135	37.2238	32.4708	39.6002	1.21956	0.286365	0.689992	1
AT1G08140	44.4267	35.6132	48.8335	1.37122	0.455461	0.460335	1
AT1G08150	135.445	146.119	130.109	0.890433	-0.167421	0.692341	1
AT1G08160	27.4551	25.6624	28.3515	1.10479	0.143768	0.899993	1
AT1G08170	20.0085	18.854	20.5857	1.09185	0.126768	0.937137	1
AT1G08290	227.48	218.916	231.762	1.05868	0.0822675	0.874037	1
AT1G08320	240.62	272.86	224.5	0.822768	-0.281442	0.484011	1
AT1G08340	11.0171	14.1405	9.45544	0.668677	-0.580619	0.509352	1
AT1G08430	160.259	166.02	157.378	0.947947	-0.0771224	0.838024	1
AT1G08440	64.0105	60.7519	65.6398	1.08046	0.111643	0.872609	1
AT1G08465	305.862	318.424	299.581	0.940825	-0.088002	0.812086	1
AT1G08670	93.0401	90.6041	94.2582	1.04033	0.0570415	0.939848	1
AT1G08790	6.56734	5.23723	7.2324	1.38096	0.46567	0.804614	1
AT1G08860	195.434	186.445	199.928	1.07231	0.100727	0.851073	1
AT1G08990	167.587	174.4	164.181	0.941407	-0.0871096	0.823745	1
AT1G09000	9.32407	8.37957	9.79632	1.16907	0.225364	0.913939	1
AT1G09030	70.5749	75.9398	67.8925	0.89403	-0.161605	0.734799	1
AT1G09080	17.189	13.0931	19.2369	1.46925	0.555076	0.51602	1
AT1G09090	172.007	181.732	167.145	0.919735	-0.12071	0.764314	1
AT1G09240	63.2044	80.6533	54.48	0.675483	-0.566009	0.247374	1
AT1G09260	9.65347	9.42701	9.7667	1.03603	0.0510704	1	1
AT1G09350	99.8939	94.2701	102.706	1.08948	0.123644	0.832417	1
AT1G09360	48.1424	52.896	45.7655	0.865198	-0.208898	0.70457	1
AT1G09380	70.2522	73.8449	68.4558	0.92702	-0.109327	0.820049	1
AT1G09480	58.214	58.657	57.9925	0.988672	-0.0164366	0.964898	1
AT1G09483	46.4098	47.1351	46.0472	0.97692	-0.033688	0.942452	1
AT1G09500	76.7171	70.1789	79.9861	1.13975	0.188713	0.744506	1
AT1G09510	28.9176	28.8048	28.974	1.00588	0.00845281	1	1
AT1G09550	220.505	222.059	219.728	0.989506	-0.0152201	0.954821	1
AT1G09625	10.0619	10.4745	9.85557	0.940914	-0.0878653	0.921432	1
AT1G09665	12.3674	13.0931	12.0045	0.916863	-0.125223	0.88307	1
AT1G09790	55.223	47.1351	59.2669	1.25738	0.330426	0.577936	1
AT1G09890	63.3913	63.3705	63.4017	1.00049	0.000711486	0.976319	1
AT1G09930	98.2146	103.697	95.4734	0.920694	-0.119206	0.785163	1
AT1G09932	165.311	162.354	166.789	1.02732	0.0388824	0.967396	1
AT1G09935	163.977	157.641	167.145	1.06029	0.0844626	0.878527	1
AT1G09950	5.7934	5.76095	5.80962	1.00845	0.0121355	1	1
AT1G09960	71.6453	76.9873	68.9744	0.895919	-0.158559	0.735129	1
AT1G10010	33.8082	27.2336	37.0955	1.36212	0.445859	0.546583	1
AT1G10060	13.1217	14.1405	12.6123	0.891924	-0.165008	0.851123	1
AT1G10220	47.0915	45.5639	47.8553	1.05029	0.0707869	0.94199	1
AT1G10250	35.9629	46.0876	30.9006	0.670475	-0.576744	0.313118	1
AT1G10300	13.0458	13.6168	12.7604	0.937105	-0.0937169	0.905811	1
AT1G10380	44.4007	46.0876	43.5573	0.945098	-0.0814644	0.873862	1
AT1G10385	67.1228	62.323	69.5226	1.11552	0.157717	0.796445	1
AT1G10400	44.0781	48.7062	41.764	0.857468	-0.221846	0.678606	1
AT1G10450	16.7678	21.9964	14.1535	0.643449	-0.636103	0.367484	1
AT1G10480	147.568	133.549	154.577	1.15745	0.210956	0.660708	1
AT1G10550	16.3557	12.0456	18.5107	1.53672	0.619853	0.503733	1
AT1G10560	3.74484	4.71351	3.2605	0.691736	-0.531706	0.715119	1
AT1G10585	75.1003	77.511	73.8949	0.953347	-0.0689267	0.878998	1
AT1G10586	125.946	124.646	126.596	1.01565	0.0223986	0.996714	1
AT1G10588	13.1611	12.5694	13.457	1.07062	0.0984417	1	1
AT1G10620	80.7549	75.4161	83.4244	1.10619	0.145596	0.805513	1
AT1G10657	40.2175	30.8997	44.8764	1.45233	0.538367	0.408746	1
AT1G10680	55.9641	48.7062	59.593	1.22352	0.291036	0.619037	1
AT1G10682	13.464	9.95074	15.2206	1.5296	0.613152	0.533984	1
AT1G10710	16.8366	14.1405	18.1847	1.286	0.362888	0.712398	1
AT1G10745	9.95307	7.33212	11.2635	1.53619	0.619357	0.687578	1
AT1G10747	17.8446	17.2829	18.1254	1.04875	0.0686733	1	1
AT1G10880	112.11	106.316	115.007	1.08175	0.113363	0.837485	1
AT1G11040	7.61801	6.28468	8.28467	1.31823	0.398607	0.775798	1
AT1G11070	15.2326	11.5219	17.088	1.48308	0.568601	0.568673	1
AT1G11080	217.33	216.298	217.846	1.00716	0.0102913	1	1
AT1G11125	15.3613	17.8066	14.1387	0.794017	-0.332759	0.654139	1
AT1G11190	37.3948	27.2336	42.4754	1.55967	0.641241	0.347482	1
AT1G11210	14.5739	10.9982	16.3618	1.48768	0.573063	0.56555	1
AT1G11220	23.4865	21.9964	24.2315	1.10161	0.139618	0.905869	1
AT1G11230	175.508	171.781	177.371	1.03254	0.0462007	0.943401	1
AT1G11250	43.0474	50.8011	39.1705	0.771055	-0.375094	0.479939	1
AT1G11370	246.501	245.626	246.939	1.00534	0.00768835	1	1
AT1G11420	17.7325	14.6642	19.2666	1.31385	0.393797	0.690763	1
AT1G11430	4.98983	6.28468	4.3424	0.690951	-0.533345	0.663942	1
AT1G11450	69.2244	69.1314	69.2708	1.00202	0.00290624	1	1
AT1G11460	66.2007	62.8468	67.8777	1.08005	0.111099	0.880639	1
AT1G11470	108.873	116.79	104.914	0.898311	-0.154713	0.718772	1
AT1G11510	24.4285	26.1861	23.5497	0.89932	-0.153093	0.813791	1
AT1G11520	15.9148	20.9489	13.3977	0.639542	-0.644889	0.401025	1
AT1G11560	22.7124	20.9489	23.5942	1.12627	0.171554	0.87095	1
AT1G11570	3.2738	2.61861	3.60139	1.3753	0.459749	0.951587	1
AT1G11572	29.0228	24.615	31.2267	1.26861	0.343243	0.642675	1
AT1G11580	136.423	128.836	140.216	1.08833	0.122119	0.818343	1
AT1G11600	114.936	126.741	109.034	0.860292	-0.217102	0.618528	1
AT1G11608	20.4136	21.9964	19.6223	0.892069	-0.164773	0.814065	1
AT1G11610	139.977	152.927	133.503	0.872982	-0.195975	0.642002	1
AT1G11620	9.23493	3.66606	12.0194	3.27855	1.71306	0.13482	1
AT1G11655	17.2156	18.3303	16.6582	0.90878	-0.137997	0.856631	1
AT1G11670	72.3865	78.5584	69.3005	0.882152	-0.180902	0.701231	1
AT1G11684	3.89957	3.66606	4.01633	1.09554	0.131646	1	1
AT1G11690	9.07688	5.23723	10.9967	2.09972	1.0702	0.41033	1
AT1G11740	91.661	108.934	83.0242	0.762149	-0.391855	0.388113	1
AT1G11765	37.7047	34.5657	39.2742	1.13622	0.184238	0.813174	1
AT1G11770	54.2881	57.6095	52.6274	0.91352	-0.130492	0.791709	1
AT1G11810	9.65025	11.5219	8.71442	0.756335	-0.402902	0.666302	1
AT1G11850	12.0215	9.95074	13.0568	1.31215	0.391929	0.763263	1
AT1G11915	40.3693	39.8029	40.6525	1.02134	0.030469	1	1
AT1G11920	143.844	155.546	137.993	0.887155	-0.172742	0.672422	1
AT1G11925	34.7473	36.6606	33.7906	0.921714	-0.117608	0.836224	1
AT1G11980	7.7794	7.33212	8.00303	1.0915	0.126316	1	1
AT1G11990	30.9067	26.7099	33.0052	1.23569	0.305319	0.686271	1
AT1G12010	78.1533	79.0822	77.6888	0.982381	-0.0256457	0.942662	1
AT1G12020	7.04835	8.90329	6.12088	0.687485	-0.5406	0.66197	1
AT1G12030	121.566	126.741	118.979	0.938755	-0.0911802	0.821889	1
AT1G12040	15.9377	18.854	14.4796	0.767985	-0.38085	0.624624	1
AT1G12064	15.0549	14.6642	15.2502	1.03996	0.0565296	1	1
AT1G12070	94.0843	97.4125	92.4202	0.948751	-0.0758983	0.848453	1
AT1G12080	27.9658	29.3285	27.2844	0.930304	-0.104226	0.859449	1
AT1G12090	17.4103	28.281	11.9749	0.423426	-1.23982	0.117396	1
AT1G12100	36.5293	43.9927	32.7976	0.745523	-0.423676	0.469923	1
AT1G12110	57.7596	60.2281	56.5253	0.938519	-0.0915417	0.854435	1
AT1G12130	40.8535	41.3741	40.5933	0.981127	-0.0274883	0.954513	1
AT1G12160	134.081	120.98	140.631	1.16243	0.217148	0.671421	1
AT1G12170	70.7222	53.9435	79.1116	1.46656	0.552441	0.317595	1
AT1G12180	94.7397	95.3176	94.4507	0.990905	-0.0131809	0.959376	1
AT1G12190	87.8331	87.4617	88.0188	1.00637	0.00915955	1	1
AT1G12200	136.276	152.403	128.212	0.841265	-0.249367	0.552402	1
AT1G12260	284.009	295.903	278.062	0.939704	-0.0897223	0.811992	1
AT1G12490	97.2232	99.5074	96.0811	0.965567	-0.0505511	0.901291	1
AT1G12540	78.344	72.2738	81.3791	1.12598	0.171185	0.782721	1
AT1G12550	9.24177	8.90329	9.411	1.05703	0.0800101	1	1
AT1G12560	135.577	140.881	132.925	0.943521	-0.0838739	0.829576	1
AT1G12570	102.44	112.077	97.6223	0.871031	-0.199203	0.652691	1
AT1G12600	57.5088	49.7537	61.3863	1.2338	0.303113	0.636377	1
AT1G12630	36.8396	59.1807	25.6691	0.433741	-1.20509	0.0493334	1
AT1G12660	28.9244	32.4708	27.1511	0.83617	-0.258132	0.700233	1
AT1G12663	10.951	8.90329	11.9749	1.345	0.427606	0.721061	1
AT1G12672	16.3295	16.2354	16.3766	1.00869	0.0124895	1	1
AT1G12740	57.7265	59.1807	56.9995	0.963143	-0.0541786	0.906487	1
AT1G12805	58.3622	57.0858	59.0003	1.03354	0.047591	0.965919	1
AT1G12855	10.075	8.37957	10.9227	1.30349	0.382376	0.793767	1
AT1G12940	16.3525	14.1405	17.4585	1.23464	0.304092	0.77731	1
AT1G12950	292.407	291.19	293.015	1.00627	0.00901557	1	1
AT1G12960	49.0677	48.7062	49.2484	1.01113	0.0159715	1	1
AT1G12980	97.2724	97.9362	96.9406	0.989834	-0.0147417	0.958177	1
AT1G13130	100.516	89.5566	105.996	1.18356	0.243136	0.645371	1
AT1G13200	46.2945	46.6113	46.136	0.989803	-0.0147868	0.963465	1
AT1G13260	8.88265	6.28468	10.1816	1.62007	0.69606	0.549587	1
AT1G13290	266.598	267.622	266.086	0.99426	-0.00830433	0.963391	1
AT1G13300	125.954	147.166	115.348	0.783792	-0.351457	0.428037	1
AT1G13370	40.8171	36.1369	43.1572	1.19427	0.256129	0.69601	1
AT1G13400	123.671	129.883	120.564	0.928251	-0.107413	0.801175	1
AT1G13420	76.006	81.1771	73.4205	0.904448	-0.14489	0.748022	1
AT1G13430	61.9456	63.8942	60.9713	0.954255	-0.0675536	0.881898	1
AT1G13590	37.7705	33.5183	39.8967	1.1903	0.251321	0.720089	1
AT1G13600	50.3919	56.5621	47.3068	0.83637	-0.257787	0.61096	1
AT1G13605	27.5936	28.8048	26.988	0.936927	-0.0939914	0.872531	1
AT1G13607	12.0281	12.0456	12.0194	0.997819	-0.0031495	0.983455	1
AT1G13608	7.91429	4.71351	9.51468	2.0186	1.01335	0.52735	1
AT1G13609	13.4674	14.1405	13.1309	0.928599	-0.106872	0.890651	1
AT1G13610	107.897	103.697	109.997	1.06076	0.0850931	0.897408	1
AT1G13620	38.9958	38.2318	39.3778	1.02998	0.0426113	1	1
AT1G13650	13.4675	15.7117	12.3454	0.785748	-0.347861	0.679663	1
AT1G13670	78.6407	81.7008	77.1107	0.943819	-0.0834186	0.844314	1
AT1G13680	169.448	164.449	171.947	1.04559	0.0643233	0.914736	1
AT1G13710	261.324	319.471	232.251	0.726987	-0.459999	0.242797	1
AT1G13760	13.0324	7.85584	15.6207	1.98842	0.991625	0.380651	1
AT1G14040	54.736	55.5146	54.3467	0.978961	-0.0306766	0.946421	1
AT1G14100	42.4378	43.9927	41.6603	0.946983	-0.0785903	0.886414	1
AT1G14110	211.411	211.584	211.325	0.998773	-0.00177067	0.97004	1
AT1G14120	102.641	106.839	100.542	0.941056	-0.0876473	0.834454	1
AT1G14220	41.2095	47.6588	37.9849	0.797018	-0.327316	0.563609	1
AT1G14240	160.486	156.593	162.432	1.03729	0.052815	0.942451	1
AT1G14250	46.4624	45.0402	47.1735	1.04737	0.0667645	0.960149	1
AT1G14440	28.9108	23.5675	31.5824	1.34008	0.422319	0.609927	1
AT1G14540	37.2472	41.3741	35.1838	0.850381	-0.233818	0.680936	1
AT1G14550	157.773	171.781	150.768	0.877677	-0.188238	0.642299	1
AT1G14580	184.875	195.349	179.639	0.91958	-0.120953	0.756485	1
AT1G14600	66.7346	72.2738	63.965	0.885038	-0.176189	0.718448	1
AT1G14630	30.4824	39.2792	26.084	0.664067	-0.5906	0.332153	1
AT1G14700	48.9819	46.6113	50.1672	1.07629	0.106063	0.90336	1
AT1G14730	31.4139	26.1861	34.0278	1.29946	0.377911	0.603135	1
AT1G14755	24.4416	24.0913	24.6168	1.02182	0.0311345	1	1
AT1G14760	50.7542	57.0858	47.5885	0.83363	-0.262521	0.620099	1
AT1G14780	47.0321	42.4216	49.3373	1.16302	0.217881	0.742628	1
AT1G14790	23.9475	22.5201	24.6612	1.09508	0.131033	0.909588	1
AT1G14800	20.3077	7.33212	26.7954	3.65452	1.86968	0.0151604	0.855197
AT1G14860	22.0475	27.7573	19.1925	0.69144	-0.532324	0.419382	1
AT1G14870	29.2302	23.0438	32.3234	1.40269	0.488199	0.519917	1
AT1G14880	58.069	58.1333	58.0369	0.998343	-0.00239262	0.984224	1
AT1G14890	7.57873	12.5694	5.08341	0.404429	-1.30604	0.222163	1
AT1G14930	44.3714	53.9435	39.5854	0.733832	-0.446479	0.412814	1
AT1G14940	148.386	159.212	142.973	0.898005	-0.155205	0.706107	1
AT1G14950	124.54	128.312	122.654	0.955904	-0.0650622	0.868579	1
AT1G14960	106.604	119.409	100.201	0.839143	-0.253012	0.563977	1
AT1G15010	7.97372	7.85584	8.03265	1.02251	0.0321105	1	1
AT1G15150	6.71573	9.95074	5.09823	0.512347	-0.964808	0.342992	1
AT1G15210	17.6272	17.2829	17.7994	1.02988	0.0424832	1	1
AT1G15320	105.226	97.9362	108.871	1.11165	0.152706	0.774813	1
AT1G15330	22.0046	28.281	18.8664	0.667106	-0.584013	0.392611	1
AT1G15360	92.284	123.075	76.8886	0.62473	-0.678696	0.136656	1
AT1G15380	14.3171	12.5694	15.191	1.20857	0.273307	0.834695	1
AT1G15385	9.60079	9.95074	9.42582	0.947248	-0.0781859	0.940234	1
AT1G15460	38.795	38.7555	38.8148	1.00153	0.00220511	1	1
AT1G15520	13.7902	13.0931	14.1387	1.07986	0.110848	0.964756	1
AT1G15540	55.3053	46.6113	59.6522	1.27978	0.355895	0.553794	1
AT1G15550	14.2416	16.7591	12.9828	0.774668	-0.368349	0.664107	1
AT1G15580	13.7703	11.5219	14.8945	1.29272	0.370405	0.739708	1
AT1G15590	109.023	94.2701	116.4	1.23475	0.304217	0.544544	1
AT1G15600	43.8077	41.3741	45.0245	1.08823	0.121983	0.885502	1
AT1G15610	66.9612	56.5621	72.1608	1.27578	0.351381	0.540545	1
AT1G15620	57.8484	60.2281	56.6586	0.940732	-0.0881436	0.856324	1
AT1G15630	62.2286	58.1333	64.2763	1.10567	0.144923	0.836847	1
AT1G15640	20.7661	22.5201	19.8891	0.883171	-0.179235	0.798327	1
AT1G15680	130.133	140.881	124.759	0.885557	-0.175342	0.68041	1
AT1G15840	15.2295	15.188	15.2502	1.0041	0.00590351	1	1
AT1G15850	12.0808	11.5219	12.3602	1.07276	0.101328	1	1
AT1G16060	12.4431	12.0456	12.6419	1.0495	0.0697021	1	1
AT1G16290	35.2282	38.7555	33.4645	0.863478	-0.211768	0.702032	1
AT1G16310	13.8167	16.7591	12.3454	0.736639	-0.44097	0.58321	1
AT1G16380	13.2929	15.188	12.3454	0.812843	-0.298951	0.715329	1
AT1G16390	139.454	165.496	126.433	0.763963	-0.388425	0.361904	1
AT1G16400	199.847	191.683	203.929	1.06389	0.0893509	0.866374	1
AT1G16410	181.67	183.303	180.854	0.98664	-0.0194039	0.949706	1
AT1G16515	4.3145	2.09489	5.4243	2.5893	1.37256	0.483894	1
AT1G16530	62.3242	58.657	64.1578	1.09378	0.129322	0.84775	1
AT1G16705	26.9117	24.0913	28.3219	1.17561	0.233407	0.768	1
AT1G16760	21.517	22.5201	21.0154	0.933186	-0.0997637	0.884822	1
AT1G16905	54.1464	54.9909	53.7241	0.976964	-0.0336227	0.936839	1
AT1G16910	45.3726	53.4197	41.3491	0.774041	-0.369518	0.497261	1
AT1G16930	96.2218	96.8888	95.8883	0.989674	-0.0149745	0.956282	1
AT1G16940	157.993	164.973	154.503	0.936538	-0.0945899	0.813019	1
AT1G16950	54.1496	52.896	54.7764	1.03555	0.0503957	0.978017	1
AT1G16980	97.2468	116.267	87.7369	0.754619	-0.40618	0.383119	1
AT1G17000	97.5029	97.4125	97.548	1.00139	0.00200646	0.976739	1
AT1G17010	78.7333	87.4617	74.3691	0.850304	-0.233949	0.61551	1
AT1G17060	49.331	44.5165	51.7383	1.16223	0.216894	0.736175	1
AT1G17147	5.46399	4.71351	5.83924	1.23883	0.308979	0.950145	1
AT1G17150	25.1496	23.0438	26.2025	1.13707	0.185326	0.858724	1
AT1G17190	53.9621	57.6095	52.1384	0.905032	-0.14396	0.783546	1
AT1G17200	34.3156	32.9945	34.9762	1.06006	0.0841453	0.968929	1
AT1G17285	5.23008	2.61861	6.53582	2.49591	1.31956	0.423336	1
AT1G17300	35.8802	35.6132	36.0136	1.01125	0.0161333	1	1
AT1G17310	50.4447	57.6095	46.8622	0.813446	-0.297881	0.561686	1
AT1G17345	27.2182	28.8048	26.4249	0.91738	-0.124409	0.841965	1
AT1G17380	17.2484	16.2354	17.7549	1.09359	0.129075	0.958412	1
AT1G17420	25.6406	28.281	24.3204	0.859953	-0.21767	0.734731	1
AT1G17560	10.7269	5.23723	13.4718	2.57231	1.36306	0.263811	1
AT1G17615	5.61882	5.23723	5.80962	1.10929	0.149639	1	1
AT1G17700	38.4625	41.3741	37.0067	0.89444	-0.160943	0.772133	1
AT1G17710	95.214	96.8888	94.3766	0.974072	-0.0378993	0.9197	1
AT1G17770	149.92	152.403	148.679	0.975562	-0.0356953	0.919542	1
AT1G17800	12.1929	14.1405	11.2191	0.793401	-0.333878	0.699036	1
AT1G17810	16.0429	14.6642	16.7323	1.14103	0.19033	0.889814	1
AT1G17910	23.4274	28.281	21.0006	0.742569	-0.429404	0.531847	1
AT1G17950	135.874	145.595	131.013	0.899844	-0.152253	0.719731	1
AT1G17960	51.6567	59.7044	47.6329	0.797812	-0.32588	0.550258	1
AT1G18050	13.0491	11.5219	13.8126	1.19882	0.261611	0.837293	1
AT1G18100	86.2384	72.2738	93.2207	1.28983	0.367178	0.475375	1
AT1G18140	86.7661	92.1752	84.0615	0.911974	-0.132935	0.757964	1
AT1G18200	40.3001	38.2318	41.3343	1.08115	0.112566	0.900879	1
AT1G18250	8.13176	6.28468	9.05531	1.44086	0.526926	0.740501	1
AT1G18280	13.2929	15.188	12.3454	0.812843	-0.298951	0.725448	1
AT1G18290	63.7441	68.6077	61.3122	0.893664	-0.162196	0.740535	1
AT1G18310	23.8155	13.6168	28.9148	2.12346	1.08642	0.131396	1
AT1G18350	9.0671	6.8084	10.1965	1.49763	0.58268	0.64766	1
AT1G18400	56.9686	47.6588	61.6235	1.29301	0.370738	0.523735	1
AT1G18410	57.1372	63.3705	54.0206	0.852457	-0.230301	0.648428	1
AT1G18520	18.8093	11.5219	22.453	1.94872	0.96253	0.290179	1
AT1G18570	74.9451	69.1314	77.852	1.12614	0.171392	0.757236	1
AT1G18710	83.4396	86.938	81.6903	0.939639	-0.0898219	0.8342	1
AT1G18760	78.5782	79.0822	78.3261	0.99044	-0.0138585	0.96555	1
AT1G18770	71.9155	81.1771	67.2848	0.828864	-0.270792	0.570984	1
AT1G18780	45.6951	47.6588	44.7133	0.938196	-0.0920395	0.855931	1
AT1G18790	50.0884	43.469	53.3981	1.22842	0.2968	0.679163	1
AT1G18810	71.4647	86.938	63.728	0.733029	-0.448059	0.374209	1
AT1G18835	15.7897	21.9964	12.6863	0.576746	-0.793992	0.318389	1
AT1G18860	123.371	133.549	118.282	0.885681	-0.175142	0.68641	1
AT1G18960	41.3644	51.3249	36.3842	0.708899	-0.496347	0.392691	1
AT1G18970	17.5089	23.5675	14.4796	0.614388	-0.702778	0.323179	1
AT1G19060	109.739	112.6	108.308	0.961879	-0.0560725	0.891964	1
AT1G19150	7.02851	7.33212	6.8767	0.937887	-0.0925137	0.946229	1
AT1G19160	20.9206	18.3303	22.2158	1.21197	0.277356	0.779223	1
AT1G19170	8.4646	11.5219	6.93595	0.601979	-0.732215	0.40029	1
AT1G19180	27.1357	26.1861	27.6105	1.05439	0.0764125	0.982355	1
AT1G19190	23.5324	17.8066	26.3953	1.48233	0.56787	0.468284	1
AT1G19200	9.03748	6.8084	10.152	1.4911	0.576379	0.705664	1
AT1G19230	103.02	100.031	104.514	1.04481	0.0632457	0.927352	1
AT1G19250	247.947	251.387	246.227	0.979474	-0.0299203	0.925306	1
AT1G19320	10.3089	10.4745	10.2261	0.976286	-0.0346237	0.972586	1
AT1G19390	41.779	41.8978	41.7196	0.995746	-0.00615082	0.983439	1
AT1G19460	47.3025	51.3249	45.2914	0.882445	-0.180422	0.727004	1
AT1G19470	30.3997	30.3759	30.4116	1.00117	0.00169399	1	1
AT1G19500	23.2757	24.0913	22.868	0.949222	-0.0751821	0.90724	1
AT1G19510	29.731	28.281	30.4561	1.07691	0.106894	0.93596	1
AT1G19530	15.447	16.7591	14.7909	0.882556	-0.180241	0.832479	1
AT1G19540	12.9767	13.6168	12.6567	0.929492	-0.105486	0.907816	1
AT1G19610	39.8523	41.8978	38.8296	0.926768	-0.109719	0.838965	1
AT1G19620	73.1437	72.7975	73.3168	1.00713	0.0102547	1	1
AT1G19630	92.0057	83.7957	96.1107	1.14696	0.197821	0.734143	1
AT1G19640	173.183	186.445	166.552	0.893303	-0.162778	0.689272	1
AT1G19670	28.858	22.5201	32.0269	1.42215	0.508074	0.491986	1
AT1G19750	21.5135	16.7591	23.8906	1.42553	0.511496	0.537786	1
AT1G19780	33.6638	37.7081	31.6416	0.839121	-0.253049	0.673471	1
AT1G19790	339.446	352.989	332.675	0.94245	-0.0855127	0.809811	1
AT1G19830	18.1708	20.4252	17.0435	0.834437	-0.261126	0.729866	1
AT1G19890	92.3591	107.887	84.5951	0.784109	-0.350874	0.441265	1
AT1G19900	245.896	274.431	231.629	0.844034	-0.244628	0.530569	1
AT1G19930	42.5005	48.1825	39.6595	0.823109	-0.280844	0.598574	1
AT1G19940	8.03637	8.90329	7.60291	0.853943	-0.227788	0.828908	1
AT1G19960	7.53239	7.33212	7.63253	1.04097	0.05793	1	1
AT1G20065	9.04735	6.8084	10.1668	1.49328	0.578482	0.596874	1
AT1G20070	73.5923	86.4143	67.1813	0.777433	-0.36321	0.449523	1
AT1G20080	191.705	169.686	202.714	1.19464	0.256576	0.57873	1
AT1G20120	18.8164	23.0438	16.7026	0.724821	-0.464303	0.563659	1
AT1G20130	118.618	109.982	122.935	1.11778	0.160636	0.774043	1
AT1G20132	53.56	52.3723	54.1539	1.03402	0.0482611	0.98703	1
AT1G20135	59.7054	47.6588	65.7287	1.37915	0.463781	0.464433	1
AT1G20180	46.9239	54.9909	42.8904	0.779953	-0.35854	0.505516	1
AT1G20240	32.4745	30.3759	33.5238	1.10363	0.142256	0.883764	1
AT1G20290	27.5443	30.3759	26.1285	0.86017	-0.217306	0.735869	1
AT1G20320	24.4019	20.9489	26.1285	1.24725	0.318746	0.714893	1
AT1G20350	7.20299	6.28468	7.66215	1.21918	0.285911	0.934954	1
AT1G20360	12.3147	13.6168	11.6637	0.856564	-0.223366	0.79054	1
AT1G20380	13.8891	16.2354	12.7159	0.783223	-0.352506	0.649363	1
AT1G20480	3.61298	2.09489	4.37202	2.08699	1.06143	0.605272	1
AT1G20500	19.4355	21.9964	18.1551	0.825366	-0.276894	0.696393	1
AT1G20530	12.0677	13.6168	11.2932	0.829355	-0.269938	0.746793	1
AT1G20730	12.5155	9.95074	13.7978	1.38661	0.471567	0.70064	1
AT1G20735	37.0329	36.1369	37.4809	1.03719	0.0526821	0.989853	1
AT1G20740	16.1549	15.7117	16.3766	1.04232	0.0597952	1	1
AT1G20790	13.1613	15.7117	11.8861	0.756511	-0.402567	0.628693	1
AT1G20795	70.9862	67.0365	72.9611	1.08838	0.12218	0.856797	1
AT1G20800	263.525	259.767	265.405	1.0217	0.0309776	0.971211	1
AT1G20860	50.6647	42.9453	54.5244	1.26962	0.344402	0.560258	1
AT1G20900	170.819	204.252	154.103	0.754476	-0.406453	0.325448	1
AT1G20940	35.6365	35.0894	35.91	1.02338	0.0333477	1	1
AT1G20990	157.223	182.256	144.707	0.793977	-0.332831	0.415809	1
AT1G21050	14.9529	15.188	14.8353	0.97678	-0.0338942	0.978455	1
AT1G21100	14.8769	9.95074	17.34	1.74258	0.801227	0.444787	1
AT1G21110	86.3906	87.4617	85.855	0.981629	-0.0267499	0.945166	1
AT1G21120	61.7879	70.1789	57.5924	0.820651	-0.285159	0.585816	1
AT1G21140	91.9471	101.079	87.3815	0.864491	-0.210078	0.638131	1
AT1G21310	159.58	159.212	159.764	1.00347	0.00499928	1	1
AT1G21320	63.9747	71.2263	60.3488	0.847283	-0.239085	0.622642	1
AT1G21323	8.8629	6.28468	10.152	1.61536	0.691856	0.633293	1
AT1G21326	16.3561	21.4726	13.7978	0.642578	-0.638057	0.4184	1
AT1G21327	17.6073	15.7117	18.5552	1.18098	0.239984	0.859631	1
AT1G21360	93.8077	92.699	94.3621	1.01794	0.0256538	0.984005	1
AT1G21395	5.9581	6.28468	5.79481	0.922053	-0.117078	0.916881	1
AT1G21430	6.11958	8.90329	4.72772	0.531008	-0.913194	0.401068	1
AT1G21470	43.7122	42.4216	44.3576	1.04564	0.0643825	0.972151	1
AT1G21475	48.0568	55.5146	44.3279	0.798491	-0.324652	0.520015	1
AT1G21529	9.55798	10.4745	9.09974	0.868755	-0.202978	0.83292	1
AT1G21530	36.5854	44.5165	32.6198	0.732759	-0.448589	0.431053	1
AT1G21540	33.9142	38.7555	31.4935	0.812621	-0.299346	0.590276	1
AT1G21550	25.4561	27.7573	24.3056	0.875645	-0.191582	0.78213	1
AT1G21722	8.55344	8.37957	8.64037	1.03112	0.0442173	1	1
AT1G21850	87.1056	94.7939	83.2615	0.878342	-0.187145	0.687489	1
AT1G21860	295.526	308.997	288.791	0.934611	-0.0975628	0.792714	1
AT1G21864	14.281	15.188	13.8275	0.910422	-0.135392	0.866182	1
AT1G21866	5.39156	5.23723	5.46873	1.0442	0.0624023	1	1
AT1G21890	142.981	138.787	145.077	1.04533	0.0639555	0.918745	1
AT1G21910	39.7143	48.1825	35.4802	0.736371	-0.441495	0.467519	1
AT1G21940	60.3713	62.8468	59.1336	0.940918	-0.0878595	0.851314	1
AT1G21950	8.76429	10.9982	7.64734	0.695327	-0.524236	0.569957	1
AT1G21960	34.484	40.8504	31.3007	0.766229	-0.384153	0.529506	1
AT1G21970	58.9385	59.7044	58.5555	0.980757	-0.0280322	0.938701	1
AT1G21990	188.828	209.489	178.498	0.852061	-0.230971	0.568963	1
AT1G22000	73.1365	61.2756	79.0669	1.29035	0.367762	0.535319	1
AT1G22010	64.2015	61.7993	65.4026	1.05831	0.0817576	0.928488	1
AT1G22015	125.93	130.407	123.692	0.948504	-0.0762745	0.853054	1
AT1G22065	6.19523	6.28468	6.1505	0.978651	-0.0311344	0.970948	1
AT1G22080	65.8253	64.4179	66.5289	1.03277	0.04652	0.979433	1
AT1G22090	59.1627	64.9416	56.2733	0.86652	-0.206695	0.68736	1
AT1G22100	14.5412	14.6642	14.4796	0.987409	-0.0182801	0.985154	1
AT1G22110	65.4603	75.4161	60.4824	0.801982	-0.318358	0.516595	1
AT1G22120	65.5657	77.511	59.593	0.768833	-0.379258	0.459509	1
AT1G22130	28.7622	15.7117	35.2874	2.24594	1.16732	0.123197	1
AT1G22150	26.8985	24.615	28.0402	1.13915	0.187962	0.860331	1
AT1G22210	67.4881	54.4672	73.9986	1.35859	0.44211	0.439534	1
AT1G22220	39.6876	41.3741	38.8444	0.938858	-0.0910217	0.860767	1
AT1G22240	12.8187	15.188	11.634	0.766004	-0.384576	0.643128	1
AT1G22340	56.3532	57.6095	55.725	0.967288	-0.0479823	0.922632	1
AT1G22360	41.6511	54.4672	35.243	0.64705	-0.62805	0.267792	1
AT1G22380	44.3057	56.5621	38.1774	0.674965	-0.567115	0.312513	1
AT1G22400	31.5231	38.7555	27.9069	0.720077	-0.473777	0.454463	1
AT1G22420	29.5169	26.1861	31.1823	1.19079	0.251921	0.745057	1
AT1G22440	67.9139	74.8924	64.4246	0.860229	-0.217207	0.656736	1
AT1G22470	9.45915	8.90329	9.73708	1.09365	0.12915	0.995636	1
AT1G22480	18.81	28.8048	13.8126	0.479527	-1.06032	0.191716	1
AT1G22490	38.7263	48.1825	33.9982	0.705613	-0.503051	0.405092	1
AT1G22500	15.6412	15.7117	15.6059	0.993269	-0.00974319	0.990699	1
AT1G22550	18.2102	18.854	17.8882	0.948775	-0.0758628	0.905637	1
AT1G22570	34.507	40.3267	31.5972	0.783531	-0.351938	0.534046	1
AT1G22590	12.7558	7.85584	15.2058	1.9356	0.952784	0.389362	1
AT1G22600	27.686	32.9945	25.0318	0.758663	-0.398468	0.511249	1
AT1G22680	47.5823	47.6588	47.544	0.997592	-0.00347854	0.983753	1
AT1G22710	29.1745	28.8048	29.3593	1.01925	0.0275123	1	1
AT1G22720	10.7931	12.0456	10.1668	0.844026	-0.24464	0.795593	1
AT1G22760	87.2139	86.938	87.3518	1.00476	0.00685082	1	1
AT1G22810	10.6613	10.9982	10.4929	0.954058	-0.0678513	0.950766	1
AT1G22900	38.4624	39.8029	37.7921	0.949481	-0.0747895	0.88509	1
AT1G22910	126.075	140.358	118.934	0.847365	-0.238945	0.57956	1
AT1G22990	80.12	91.6515	74.3542	0.811271	-0.301744	0.520573	1
AT1G23000	5.54639	5.76095	5.43911	0.944134	-0.0829369	0.974796	1
AT1G23010	10.7535	10.4745	10.893	1.03996	0.0565296	1	1
AT1G23037	34.2564	32.9945	34.8873	1.05737	0.0804751	0.956343	1
AT1G23040	7.19643	5.76095	7.91417	1.37376	0.45813	0.828338	1
AT1G23070	65.4665	68.084	64.1578	0.942333	-0.0856909	0.855967	1
AT1G23120	46.4494	48.7062	45.321	0.930496	-0.103928	0.843166	1
AT1G23130	84.6848	96.365	78.8448	0.818189	-0.289495	0.550615	1
AT1G23147	7.10094	6.8084	7.24721	1.06445	0.0901101	1	1
AT1G23160	149.657	161.307	143.832	0.891671	-0.165417	0.684444	1
AT1G23200	184.905	203.205	175.756	0.86492	-0.209361	0.601016	1
AT1G23201	64.7387	67.5603	63.3279	0.937355	-0.0933332	0.846075	1
AT1G23205	28.7133	26.7099	29.715	1.11251	0.15382	0.860221	1
AT1G23210	12.8745	10.9982	13.8126	1.2559	0.328725	0.802931	1
AT1G23240	85.3925	87.4617	84.3579	0.964512	-0.0521284	0.892206	1
AT1G23250	32.547	31.4234	33.1088	1.05364	0.0753782	0.973452	1
AT1G23270	4.59787	5.76095	4.01633	0.697164	-0.520431	0.693026	1
AT1G23300	43.6992	46.0876	42.505	0.922266	-0.116746	0.81936	1
AT1G23320	124.317	138.787	117.082	0.843609	-0.245353	0.568156	1
AT1G23340	100.319	100.555	100.201	0.996482	-0.00508419	0.973764	1
AT1G23350	42.4971	45.5639	40.9638	0.89904	-0.153543	0.783842	1
AT1G23380	427.328	434.166	423.909	0.976375	-0.0344926	0.907198	1
AT1G23410	32.333	32.4708	32.2642	0.993635	-0.00921188	0.978612	1
AT1G23420	248.918	244.579	251.088	1.02662	0.0378957	0.958165	1
AT1G23500	13.8693	14.6642	13.4718	0.918681	-0.122364	0.876753	1
AT1G23510	11.1783	8.90329	12.3158	1.38329	0.468101	0.701448	1
AT1G23520	61.6756	64.4179	60.3044	0.936143	-0.0951992	0.837112	1
AT1G23530	9.5482	12.0456	8.29949	0.689004	-0.537416	0.584776	1
AT1G23540	28.0745	30.8997	26.6619	0.862854	-0.212812	0.725776	1
AT1G23560	28.7005	36.6606	24.7205	0.674307	-0.568523	0.403276	1
AT1G23570	45.8932	58.657	39.5114	0.6736	-0.570035	0.319999	1
AT1G23580	58.2412	82.7482	45.9877	0.555755	-0.84748	0.128338	1
AT1G23590	55.2377	82.7482	41.4824	0.501308	-0.99623	0.0918676	1
AT1G23600	74.802	112.6	55.9027	0.49647	-1.01022	0.0549737	1
AT1G23610	41.5688	54.9909	34.8577	0.633881	-0.657716	0.292058	1
AT1G23640	134.547	160.259	121.691	0.759336	-0.397189	0.377467	1
AT1G23660	87.9923	112.6	75.6882	0.672184	-0.573073	0.247477	1
AT1G23670	91.0089	110.506	81.2606	0.735353	-0.443491	0.362218	1
AT1G23680	7.38762	9.95074	6.10607	0.61363	-0.70456	0.5576	1
AT1G23690	20.8322	27.7573	17.3696	0.625767	-0.676303	0.42288	1
AT1G23700	19.5803	19.3778	19.6815	1.01568	0.0224398	1	1
AT1G23720	62.745	40.3267	73.9541	1.83388	0.874896	0.133759	1
AT1G23730	113.223	100.555	119.557	1.18897	0.249713	0.632452	1
AT1G23760	58.0102	70.7026	51.664	0.730723	-0.452603	0.383575	1
AT1G23770	103.511	117.838	96.3479	0.817632	-0.290476	0.520276	1
AT1G23810	30.9271	39.2792	26.751	0.681047	-0.554174	0.350052	1
AT1G23910	9.36044	12.0456	8.01784	0.665623	-0.587223	0.556178	1
AT1G23935	89.8446	70.7026	99.4156	1.40611	0.491709	0.337634	1
AT1G23965	32.2043	26.1861	35.2134	1.34473	0.42732	0.545455	1
AT1G23970	43.0203	34.5657	47.2476	1.36689	0.450898	0.492214	1
AT1G24000	33.2551	28.8048	35.4802	1.23175	0.300708	0.69866	1
AT1G24010	39.2365	42.4216	37.644	0.887379	-0.172377	0.770725	1
AT1G24020	57.2	69.1314	51.2343	0.741114	-0.432233	0.432265	1
AT1G24060	14.8935	13.6168	15.5319	1.14064	0.189845	0.912533	1
AT1G24062	7.12069	6.8084	7.27683	1.0688	0.0959948	1	1
AT1G24068	39.8098	47.1351	36.1472	0.766885	-0.382918	0.520569	1
AT1G24070	154.476	174.4	144.514	0.828638	-0.271187	0.516959	1
AT1G24110	62.344	60.2281	63.402	1.0527	0.07409	0.926979	1
AT1G24130	30.0239	22.5201	33.7758	1.49981	0.584777	0.418019	1
AT1G24140	50.2932	56.5621	47.1587	0.833751	-0.262311	0.606702	1
AT1G24145	9.04413	8.90329	9.11455	1.02373	0.0338332	1	1
AT1G24147	19.7349	13.6168	22.7939	1.67395	0.743261	0.426409	1
AT1G24148	13.2895	10.9982	14.4352	1.31251	0.392324	0.759239	1
AT1G24220	20.1927	16.2354	22.1714	1.36562	0.449554	0.604198	1
AT1G24256	50.6851	57.0858	47.4848	0.831814	-0.265667	0.629153	1
AT1G24260	368.125	351.942	376.217	1.06898	0.0962292	0.837803	1
AT1G24400	66.122	70.7026	63.8317	0.90282	-0.14749	0.761505	1
AT1G24470	63.6518	67.5603	61.6976	0.913222	-0.130962	0.782853	1
AT1G24480	78.2525	90.0804	72.3386	0.803045	-0.316448	0.492646	1
AT1G24485	150.863	166.02	143.284	0.863051	-0.212481	0.605297	1
AT1G24520	30.5287	42.9453	24.3204	0.56631	-0.820335	0.16537	1
AT1G24530	27.3765	33.5183	24.3056	0.725143	-0.463662	0.462929	1
AT1G24540	50.3461	62.323	44.3576	0.711736	-0.490585	0.36383	1
AT1G24590	118.24	134.073	110.323	0.822861	-0.28128	0.512332	1
AT1G24620	47.5589	40.3267	51.175	1.26901	0.343706	0.570958	1
AT1G24650	38.6764	38.7555	38.6368	0.996938	-0.00442485	0.972348	1
AT1G24735	19.3596	18.3303	19.8743	1.08423	0.116672	0.950559	1
AT1G25230	18.6845	20.4252	17.8142	0.872166	-0.197325	0.782133	1
AT1G25240	151.015	173.352	139.846	0.806715	-0.309868	0.473636	1
AT1G25250	270.644	289.095	261.418	0.904264	-0.145185	0.70777	1
AT1G25270	68.1181	78.5584	62.8979	0.800651	-0.320754	0.519989	1
AT1G25300	57.6579	73.3212	49.8263	0.679562	-0.557323	0.26352	1
AT1G25310	45.7676	48.7062	44.2983	0.9095	-0.136854	0.797911	1
AT1G25330	93.9923	101.079	90.4492	0.894841	-0.160297	0.726055	1
AT1G25340	80.37	84.8431	78.1334	0.920916	-0.118859	0.792851	1
AT1G25400	20.0282	18.854	20.6153	1.09342	0.128843	0.934743	1
AT1G25410	106.62	126.217	96.8221	0.767107	-0.382501	0.385142	1
AT1G25422	21.3259	19.9015	22.0381	1.10736	0.147123	0.892269	1
AT1G25425	12.2058	8.90329	13.8571	1.5564	0.638213	0.521439	1
AT1G25440	7.11747	8.90329	6.22456	0.69913	-0.516368	0.661846	1
AT1G25450	61.4549	63.3705	60.4972	0.954658	-0.0669434	0.887204	1
AT1G25510	24.1419	24.615	23.9054	0.971174	-0.0421986	0.948442	1
AT1G25530	19.4319	14.6642	21.8157	1.48768	0.573063	0.477279	1
AT1G25988	49.4997	63.3705	42.5643	0.671674	-0.574168	0.262447	1
AT1G26200	32.313	24.615	36.162	1.46911	0.554938	0.416695	1
AT1G26240	31.5753	27.2336	33.7462	1.23914	0.309337	0.672957	1
AT1G26250	99.9009	105.792	96.9554	0.916471	-0.125838	0.770988	1
AT1G26310	239.44	257.672	230.325	0.893869	-0.161865	0.686055	1
AT1G26320	200.006	210.537	194.741	0.924974	-0.112516	0.774256	1
AT1G26350	11.801	13.6168	10.893	0.79997	-0.321982	0.713545	1
AT1G26355	38.9698	45.5639	35.6728	0.782917	-0.353068	0.518288	1
AT1G26360	17.1594	13.0931	19.1925	1.46585	0.55174	0.538535	1
AT1G26380	60.7136	57.0858	62.5274	1.09532	0.131357	0.853931	1
AT1G26390	99.3609	108.411	94.836	0.874785	-0.193	0.65939	1
AT1G26400	53.0331	52.896	53.1016	1.00389	0.00559652	1	1
AT1G26410	55.0059	51.8486	56.5845	1.09134	0.126103	0.858773	1
AT1G26420	80.7193	92.1752	74.9914	0.813574	-0.297655	0.511027	1
AT1G26450	9.91035	9.42701	10.152	1.07691	0.106894	1	1
AT1G26500	6.16229	6.8084	5.83924	0.857652	-0.221535	0.850365	1
AT1G26510	73.4106	75.9398	72.146	0.950042	-0.073937	0.872305	1
AT1G26515	145.886	148.214	144.722	0.976441	-0.0343957	0.921676	1
AT1G26590	9.22193	7.33212	10.1668	1.38661	0.471567	0.741162	1
AT1G26600	52.9775	60.2281	49.3521	0.81942	-0.287326	0.565231	1
AT1G26700	101.37	100.031	102.039	1.02007	0.0286693	0.993729	1
AT1G26710	22.4656	27.2336	20.0816	0.737385	-0.439511	0.545579	1
AT1G26720	18.7569	19.9015	18.1847	0.913735	-0.130152	0.855093	1
AT1G26762	6.61671	5.23723	7.30645	1.3951	0.480367	0.833104	1
AT1G26773	10.0948	9.95074	10.1668	1.02172	0.0309945	1	1
AT1G26780	178.012	201.11	166.463	0.827724	-0.272779	0.504633	1
AT1G26790	18.9415	21.9964	17.414	0.791678	-0.337014	0.657925	1
AT1G26795	42.2042	49.7537	38.4295	0.772394	-0.37259	0.513613	1
AT1G26796	29.0461	30.3759	28.3811	0.934329	-0.097997	0.868242	1
AT1G26797	36.3845	46.6113	31.2711	0.670891	-0.57585	0.341486	1
AT1G26798	53.873	52.896	54.3615	1.0277	0.0394255	0.987775	1
AT1G26799	10.6878	14.6642	8.69961	0.593253	-0.753279	0.452573	1
AT1G26820	58.0789	61.2756	56.4806	0.921747	-0.117557	0.803666	1
AT1G26870	132.636	135.644	131.131	0.96673	-0.0488158	0.892733	1
AT1G26890	11.7118	8.90329	13.1161	1.47317	0.558925	0.598295	1
AT1G26920	6.85071	8.90329	5.82443	0.654188	-0.612222	0.597785	1
AT1G26945	36.4306	43.9927	32.6495	0.742156	-0.430206	0.437516	1
AT1G26970	43.3205	45.0402	42.4606	0.942727	-0.0850876	0.869748	1
AT1G26973	4.51869	2.61861	5.46873	2.08841	1.0624	0.649454	1
AT1G26975	2.99386	3.14234	2.91962	0.929123	-0.106058	0.936633	1
AT1G26976	4.65368	1.57117	6.19493	3.94288	1.97925	0.336351	1
AT1G27020	57.934	59.1807	57.3107	0.968402	-0.0463217	0.918778	1
AT1G27030	112.601	114.695	111.553	0.972607	-0.0400713	0.910712	1
AT1G27040	130.818	138.787	126.833	0.913873	-0.129934	0.752014	1
AT1G27110	17.7621	14.6642	19.311	1.31688	0.39712	0.650414	1
AT1G27170	16.5073	14.6642	17.4288	1.18853	0.249175	0.820906	1
AT1G27220	53.2702	52.896	53.4573	1.01061	0.015228	1	1
AT1G27240	14.6432	14.1405	14.8945	1.05332	0.0749491	1	1
AT1G27461	69.393	81.7008	63.2391	0.774032	-0.369534	0.442029	1
AT1G27490	21.5367	22.5201	21.045	0.934501	-0.0977316	0.885199	1
AT1G27540	23.592	27.2336	21.7713	0.799426	-0.322963	0.624014	1
AT1G27550	43.3174	50.2774	39.8374	0.792353	-0.335785	0.534742	1
AT1G27570	40.121	9.95074	55.2062	5.54795	2.47195	0.00016125	0.019846
AT1G27580	31.4045	35.6132	29.3001	0.822732	-0.281505	0.642304	1
AT1G27610	43.9131	40.3267	45.7063	1.1334	0.180659	0.807319	1
AT1G27620	191.979	195.349	190.295	0.974129	-0.0378154	0.914227	1
AT1G27660	327.04	341.467	319.826	0.936621	-0.0944624	0.799492	1
AT1G27670	65.5887	76.9873	59.8895	0.777914	-0.362318	0.469326	1
AT1G27710	3.67241	5.23723	2.89	0.551818	-0.857736	0.559466	1
AT1G27740	88.4987	99.5074	82.9944	0.834053	-0.26179	0.560325	1
AT1G27820	7.3151	8.90329	6.52101	0.732427	-0.449244	0.673244	1
AT1G27860	148.39	168.115	138.527	0.824	-0.279283	0.50966	1
AT1G27870	50.4509	50.2774	50.5377	1.00518	0.00744952	1	1
AT1G27890	19.3599	26.1861	15.9468	0.608979	-0.715535	0.312056	1
AT1G27940	10.3782	13.6168	8.75886	0.643239	-0.636573	0.45442	1
AT1G27950	13.8463	16.7591	12.3899	0.73929	-0.435787	0.579676	1
AT1G27990	14.9495	15.7117	14.5685	0.927238	-0.108989	0.885686	1
AT1G28000	40.1543	17.2829	51.59	2.98504	1.57775	0.0177905	0.96988
AT1G28020	28.9737	32.4708	27.2252	0.83845	-0.254203	0.682176	1
AT1G28030	27.8177	32.4708	25.4911	0.785047	-0.349149	0.586731	1
AT1G28040	20.0018	19.9015	20.052	1.00756	0.010872	1	1
AT1G28080	215.525	215.774	215.4	0.998269	-0.00249945	0.973327	1
AT1G28130	24.4974	19.9015	26.7954	1.3464	0.429111	0.586968	1
AT1G28160	37.9257	41.8978	35.9396	0.857791	-0.221302	0.702177	1
AT1G28170	39.0193	47.1351	34.9614	0.741727	-0.431039	0.439249	1
AT1G28180	14.7222	14.1405	15.013	1.0617	0.0863803	1	1
AT1G28230	21.8067	20.4252	22.4975	1.10146	0.139412	0.920302	1
AT1G28270	44.3046	29.8522	51.5307	1.72619	0.787595	0.227258	1
AT1G28290	63.3886	73.3212	58.4222	0.796799	-0.327713	0.515409	1
AT1G28300	317.648	296.427	328.258	1.10738	0.147153	0.751857	1
AT1G28310	174.968	188.54	168.182	0.892024	-0.164846	0.683394	1
AT1G28360	39.7341	48.1825	35.5098	0.736986	-0.440291	0.434008	1
AT1G28375	28.8977	25.6624	30.5153	1.1891	0.249875	0.759212	1
AT1G28390	55.3021	47.1351	59.3856	1.2599	0.333314	0.556623	1
AT1G28400	77.0071	75.9398	77.5407	1.02108	0.0300969	0.988715	1
AT1G28430	106.797	105.792	107.3	1.01426	0.0204213	1	1
AT1G28450	24.6625	29.8522	22.0677	0.739232	-0.435901	0.534795	1
AT1G28460	17.9236	17.2829	18.2439	1.05561	0.0780736	1	1
AT1G28470	75.4529	84.3194	71.0197	0.84227	-0.247645	0.619327	1
AT1G28480	18.7007	14.6642	20.719	1.41289	0.49865	0.654783	1
AT1G28500	235.408	229.391	238.417	1.03935	0.0556784	0.922752	1
AT1G28590	96.1034	101.602	93.354	0.918818	-0.122149	0.782169	1
AT1G28630	81.7204	86.938	79.1116	0.909977	-0.136098	0.775912	1
AT1G28640	61.2412	70.7026	56.5105	0.79927	-0.323245	0.529375	1
AT1G28650	77.5738	83.272	74.7248	0.897358	-0.156244	0.738522	1
AT1G28660	28.832	29.8522	28.3219	0.948736	-0.0759207	0.897914	1
AT1G28695	95.4712	104.745	90.8345	0.8672	-0.205564	0.646859	1
AT1G28700	91.0054	104.745	84.1358	0.803247	-0.316085	0.49761	1
AT1G29000	110.525	103.697	113.94	1.09877	0.135894	0.806219	1
AT1G29010	47.3063	63.3705	39.2742	0.619755	-0.690231	0.237422	1
AT1G29020	21.2171	19.9015	21.8749	1.09916	0.136403	0.942764	1
AT1G29050	28.206	25.6624	29.4778	1.14868	0.199973	0.839831	1
AT1G29080	59.0145	66.5128	55.2654	0.830899	-0.267256	0.589692	1
AT1G29090	94.0396	128.312	76.9034	0.599346	-0.738539	0.118408	1
AT1G29100	53.791	61.2756	50.0487	0.81678	-0.29198	0.584191	1
AT1G29110	139.74	148.214	135.503	0.914244	-0.12935	0.753587	1
AT1G29140	28.9638	30.8997	27.9958	0.906023	-0.14238	0.814808	1
AT1G29160	21.1615	27.2336	18.1254	0.665554	-0.587372	0.379646	1
AT1G29179	38.8052	43.469	36.4733	0.839063	-0.253148	0.664755	1
AT1G29180	15.0617	18.3303	13.4273	0.732521	-0.449058	0.559148	1
AT1G29195	58.6488	61.7993	57.0735	0.92353	-0.114769	0.805807	1
AT1G29280	94.9209	94.7939	94.9844	1.00201	0.00289636	1	1
AT1G29290	11.4058	15.188	9.51468	0.626462	-0.674702	0.495284	1
AT1G29370	8.17126	6.28468	9.11455	1.45028	0.536334	0.688002	1
AT1G29660	16.7971	14.1405	18.1254	1.28181	0.35818	0.723002	1
AT1G29670	26.6781	29.8522	25.091	0.840507	-0.250668	0.691532	1
AT1G29680	8.92233	9.42701	8.66999	0.919697	-0.12077	0.9146	1
AT1G29720	45.0564	51.8486	41.6603	0.8035	-0.315629	0.568736	1
AT1G29860	96.7757	111.029	89.6489	0.807435	-0.308582	0.514725	1
AT1G29870	109.054	127.265	99.9491	0.785364	-0.348567	0.426878	1
AT1G30040	14.2019	13.6168	14.4944	1.06445	0.0901101	1	1
AT1G30050	8.03305	9.42701	7.33607	0.778197	-0.361793	0.701727	1
AT1G30080	66.2931	65.4654	66.7069	1.01896	0.0271043	1	1
AT1G30100	106.93	133.549	93.6208	0.70102	-0.512472	0.249843	1
AT1G30135	15.0221	16.7591	14.1535	0.844527	-0.243785	0.775753	1
AT1G30140	39.447	35.6132	41.3639	1.16148	0.215961	0.784103	1
AT1G30160	124.847	139.31	117.615	0.844269	-0.244226	0.579986	1
AT1G30170	77.8505	84.8431	74.3542	0.876373	-0.190383	0.690532	1
AT1G30190	19.7417	18.854	20.1855	1.07062	0.0984501	0.958469	1
AT1G30200	4.00494	2.61861	4.6981	1.79412	0.843273	0.664252	1
AT1G30220	15.9573	15.7117	16.0801	1.02345	0.0334399	1	1
AT1G30250	28.8945	29.3285	28.6776	0.977806	-0.0323796	0.952259	1
AT1G30270	49.5973	33.5183	57.6368	1.71956	0.782042	0.197448	1
AT1G30350	163.625	169.686	160.595	0.946421	-0.0794466	0.83914	1
AT1G30530	10.5263	10.4745	10.5521	1.00742	0.0106606	1	1
AT1G30650	201.261	215.25	194.266	0.902515	-0.147977	0.70878	1
AT1G30660	15.6939	15.188	15.9468	1.04996	0.0703403	1	1
AT1G30700	60.7894	57.6095	62.3793	1.0828	0.11476	0.867905	1
AT1G30710	77.2974	89.5566	71.1678	0.794668	-0.331576	0.487272	1
AT1G30720	68.5162	67.0365	69.256	1.03311	0.0469919	0.966998	1
AT1G30730	93.179	104.745	87.3963	0.834375	-0.261232	0.561847	1
AT1G30740	24.784	21.4726	26.4397	1.23132	0.300207	0.69884	1
AT1G30760	106.795	125.17	97.6075	0.779801	-0.358822	0.421818	1
AT1G30780	57.9603	58.1333	57.8738	0.995536	-0.00645407	0.969002	1
AT1G30790	102.163	99.5074	103.491	1.04004	0.0566328	0.942658	1
AT1G30795	36.1174	37.1843	35.5839	0.95696	-0.0634702	0.905641	1
AT1G30814	35.103	35.0894	35.1097	1.00058	0.000833491	1	1
AT1G30840	75.7494	85.8906	70.6788	0.822894	-0.281222	0.547036	1
AT1G30850	6.88346	5.23723	7.70658	1.4715	0.557287	0.765025	1
AT1G30870	15.5719	12.5694	17.0732	1.35832	0.441819	0.69331	1
AT1G30920	113.437	115.219	112.547	0.976805	-0.0338581	0.924311	1
AT1G30925	82.0662	88.5092	78.8448	0.890809	-0.166812	0.723472	1
AT1G30930	96.4724	104.221	92.5982	0.88848	-0.170589	0.705896	1
AT1G30950	85.8512	105.792	75.8807	0.717263	-0.479426	0.305359	1
AT1G30990	34.5399	38.2318	32.6939	0.85515	-0.225751	0.717616	1
AT1G31000	58.4978	71.75	51.8716	0.722949	-0.468035	0.382185	1
AT1G31040	121.968	120.98	122.462	1.01225	0.0175602	1	1
AT1G31050	281.262	297.475	273.156	0.918249	-0.123042	0.745869	1
AT1G31090	44.8455	47.6588	43.4388	0.911455	-0.133757	0.810119	1
AT1G31140	26.5922	24.615	27.5809	1.12049	0.164131	0.884602	1
AT1G31163	66.8005	71.2263	64.5875	0.906793	-0.141154	0.776048	1
AT1G31173	19.7583	22.5201	18.3774	0.816047	-0.293276	0.701152	1
AT1G31250	42.3092	42.4216	42.253	0.996027	-0.0057434	0.968076	1
AT1G31260	53.0328	45.0402	57.0291	1.26618	0.340485	0.595627	1
AT1G31290	43.7516	40.8504	45.2023	1.10653	0.146045	0.859184	1
AT1G31310	85.8516	115.219	71.1678	0.617674	-0.695083	0.129775	1
AT1G31380	8.84668	12.0456	7.24721	0.601646	-0.733012	0.498599	1
AT1G31390	22.6862	25.1387	21.46	0.853663	-0.228261	0.739036	1
AT1G31400	12.2225	14.1405	11.2635	0.796543	-0.328175	0.720321	1
AT1G31510	84.7629	75.9398	89.1745	1.17428	0.231775	0.68678	1
AT1G31520	37.1247	26.1861	42.5939	1.62658	0.701843	0.276152	1
AT1G31530	74.1293	93.7464	64.3207	0.686114	-0.54348	0.290106	1
AT1G31540	61.1815	62.8468	60.3488	0.960254	-0.0585127	0.892933	1
AT1G31620	163.865	166.02	162.788	0.980531	-0.0283645	0.932716	1
AT1G31630	68.4473	73.3212	66.0103	0.90029	-0.151539	0.745919	1
AT1G31640	15.8913	12.0456	17.8142	1.47889	0.564515	0.563772	1
AT1G31670	250.345	267.622	241.707	0.903163	-0.146942	0.700051	1
AT1G31690	202.835	206.871	200.817	0.970738	-0.0428465	0.898768	1
AT1G31710	215.368	237.77	204.167	0.858672	-0.219821	0.583585	1
AT1G31720	63.1772	59.7044	64.9136	1.08725	0.120684	0.862039	1
AT1G31740	21.579	10.9982	26.8695	2.44308	1.2887	0.114154	1
AT1G31750	10.1209	4.18978	13.0864	3.12342	1.64313	0.177895	1
AT1G31772	19.3828	22.5201	17.8142	0.791034	-0.338188	0.6607	1
AT1G31880	21.5926	19.9015	22.4382	1.12746	0.173082	0.872059	1
AT1G31885	52.147	47.6588	54.3911	1.14126	0.190628	0.779831	1
AT1G31990	88.4456	87.4617	88.9375	1.01687	0.0241404	1	1
AT1G32000	1.68953	0	2.5343	Inf	Inf	0.25218	1
AT1G32020	19.2307	8.90329	24.3944	2.73993	1.45414	0.0873351	1
AT1G32030	93.228	95.3176	92.1832	0.967117	-0.0482381	0.903501	1
AT1G32100	82.2405	81.1771	82.7722	1.01965	0.0280746	0.994538	1
AT1G32140	185.778	191.683	182.825	0.953791	-0.0682546	0.855688	1
AT1G32170	55.1967	46.6113	59.4893	1.27628	0.35195	0.552108	1
AT1G32172	154.047	156.069	153.036	0.980564	-0.0283162	0.933293	1
AT1G32240	372.516	363.987	376.78	1.03515	0.049835	0.929749	1
AT1G32270	64.2475	59.1807	66.781	1.12842	0.17431	0.774538	1
AT1G32280	18.7141	20.4252	17.8586	0.874342	-0.193731	0.785306	1
AT1G32350	59.1688	51.3249	63.0907	1.22924	0.29777	0.61807	1
AT1G32420	81.8262	95.3176	75.0805	0.787687	-0.344305	0.475595	1
AT1G32430	108.879	104.745	110.946	1.0592	0.0829787	0.905974	1
AT1G32450	134.025	125.17	138.453	1.10612	0.145508	0.774621	1
AT1G32510	22.0172	13.6168	26.2173	1.92537	0.945133	0.281807	1
AT1G32560	18.9216	20.4252	18.1699	0.889581	-0.168802	0.810135	1
AT1G32660	134.47	137.739	132.836	0.964401	-0.0522954	0.889894	1
AT1G32710	19.4683	19.9015	19.2518	0.967353	-0.0478849	0.942017	1
AT1G32713	2.1507	2.09489	2.17861	1.03996	0.0565296	1	1
AT1G32770	152.94	149.785	154.518	1.0316	0.0448828	0.957653	1
AT1G32780	103.938	100.031	105.892	1.05859	0.0821479	0.897519	1
AT1G32850	55.6451	60.2281	53.3536	0.885859	-0.174851	0.724629	1
AT1G32910	15.0878	14.1405	15.5615	1.10049	0.138146	0.944478	1
AT1G32960	25.5284	24.0913	26.2469	1.08948	0.12364	0.922645	1
AT1G32975	51.3564	44.5165	54.7764	1.23048	0.299216	0.63739	1
AT1G32980	46.9532	47.1351	46.8622	0.994212	-0.00837465	0.974847	1
AT1G33010	11.84	4.18978	15.6652	3.7389	1.90261	0.0321311	1
AT1G33020	42.4115	46.6113	40.3116	0.864846	-0.209485	0.70091	1
AT1G33070	33.5146	17.2829	41.6305	2.40877	1.2683	0.0831086	1
AT1G33080	187.572	187.493	187.612	1.00064	0.000916025	0.976578	1
AT1G33090	276.101	283.858	272.222	0.959008	-0.0603845	0.86405	1
AT1G33100	219.82	227.296	216.082	0.950666	-0.0729895	0.848737	1
AT1G33102	15.5856	23.0438	11.8564	0.514517	-0.958708	0.228052	1
AT1G33110	27.0763	23.0438	29.0925	1.26249	0.336269	0.675765	1
AT1G33170	33.6105	22.5201	39.1557	1.7387	0.798009	0.252179	1
AT1G33220	8.83006	8.37957	9.05531	1.08064	0.111888	1	1
AT1G33280	71.7307	71.2263	71.9829	1.01062	0.015243	1	1
AT1G33320	44.6973	49.23	42.431	0.861893	-0.214419	0.702422	1
AT1G33440	30.2153	32.9945	28.8257	0.87365	-0.194873	0.736073	1
AT1G33530	117.284	119.409	116.222	0.973311	-0.0390271	0.91306	1
AT1G33540	82.0104	92.699	76.6662	0.827044	-0.273963	0.578289	1
AT1G33560	34.4771	32.4708	35.4802	1.09268	0.127871	0.891231	1
AT1G33610	44.2228	42.9453	44.8616	1.04462	0.0629816	0.957525	1
AT1G33670	105.22	116.267	99.6973	0.857489	-0.22181	0.611288	1
AT1G33709	12.924	14.1405	12.3158	0.870959	-0.199323	0.823509	1
AT1G33710	50.056	56.5621	46.803	0.827463	-0.273234	0.607742	1
AT1G33720	156.164	146.119	161.187	1.10313	0.141597	0.784998	1
AT1G33730	133.782	148.214	126.567	0.853948	-0.22778	0.590599	1
AT1G33750	274.181	287.524	267.509	0.930389	-0.104094	0.781197	1
AT1G33770	11.2278	10.4745	11.6044	1.10788	0.147799	0.980646	1
AT1G33790	53.4648	58.1333	51.1306	0.879541	-0.185177	0.728788	1
AT1G33811	82.5961	78.0347	84.8768	1.08768	0.121254	0.851979	1
AT1G33820	70.0403	49.23	80.4455	1.63408	0.708475	0.210528	1
AT1G33830	67.9726	63.8942	70.0118	1.09575	0.131914	0.854332	1
AT1G33840	58.2767	62.8468	55.9916	0.890923	-0.166628	0.751636	1
AT1G33850	15.7334	15.188	16.0061	1.05387	0.0756901	1	1
AT1G33860	36.1007	31.9471	38.1774	1.19502	0.257036	0.73721	1
AT1G33870	46.1235	53.4197	42.4754	0.795126	-0.330745	0.556118	1
AT1G33880	56.7748	58.1333	56.0955	0.964947	-0.051478	0.918113	1
AT1G33890	73.8817	78.0347	71.8051	0.920169	-0.120029	0.802806	1
AT1G33900	87.5363	79.6059	91.5015	1.14943	0.200919	0.722641	1
AT1G33910	47.759	22.5201	60.3784	2.68109	1.42282	0.0257236	1
AT1G33920	47.9447	49.7537	47.0402	0.945462	-0.0809087	0.883547	1
AT1G33925	8.22072	7.85584	8.40316	1.06967	0.0971658	1	1
AT1G33930	107.894	101.079	111.301	1.10114	0.138996	0.81275	1
AT1G33940	53.9128	60.7519	50.4933	0.831139	-0.266838	0.608732	1
AT1G33950	18.1112	15.7117	19.311	1.22909	0.297585	0.778748	1
AT1G33960	78.7097	73.8449	81.1421	1.09882	0.135951	0.818568	1
AT1G34046	15.9211	15.188	16.2877	1.07241	0.100855	0.991819	1
AT1G34047	27.936	26.1861	28.8109	1.10023	0.137809	0.922472	1
AT1G34050	92.8986	94.2701	92.2128	0.978177	-0.031833	0.92993	1
AT1G34140	34.8063	30.3759	37.0215	1.21878	0.285434	0.704828	1
AT1G34160	9.62376	7.85584	10.5077	1.33757	0.41961	0.763607	1
AT1G34180	13.1183	13.0931	13.1309	1.00289	0.00415971	0.997069	1
AT1G34245	3.00373	3.14234	2.93443	0.933837	-0.0987581	0.970552	1
AT1G34315	25.7392	23.5675	26.825	1.13822	0.18678	0.845184	1
AT1G34400	4.87106	1.57117	6.52101	4.15042	2.05326	0.249678	1
AT1G34440	27.0569	32.4708	24.35	0.749903	-0.415223	0.556343	1
AT1G34460	397.87	393.84	399.886	1.01535	0.0219795	0.980089	1
AT1G34480	61.2179	68.084	57.7849	0.84873	-0.236623	0.631719	1
AT1G34490	24.0993	31.4234	20.4373	0.650386	-0.620631	0.364414	1
AT1G34500	9.79198	14.1405	7.61772	0.538715	-0.892405	0.345451	1
AT1G34510	79.4676	83.7957	77.3035	0.922524	-0.116342	0.796294	1
AT1G34520	51.4194	53.4197	50.4192	0.943831	-0.0833997	0.866884	1
AT1G34540	31.1112	35.0894	29.1221	0.82994	-0.268921	0.640122	1
AT1G34575	40.1058	37.7081	41.3047	1.09538	0.131432	0.872868	1
AT1G34580	76.8697	97.9362	66.3364	0.677343	-0.562041	0.246934	1
AT1G34650	89.7233	85.3668	91.9016	1.07655	0.106414	0.864599	1
AT1G34670	99.1696	99.5074	99.0007	0.994908	-0.00736479	0.973319	1
AT1G34790	81.8289	82.2245	81.6311	0.992783	-0.0104499	0.967261	1
AT1G34910	4.62406	1.57117	6.1505	3.9146	1.96887	0.272634	1
AT1G35030	8.68158	2.09489	11.9749	5.71625	2.51507	0.067499	1
AT1G35140	13.6358	23.5675	8.66999	0.367879	-1.4427	0.0860907	1
AT1G35150	6.96243	2.09489	9.39619	4.48529	2.1652	0.0649839	1
AT1G35170	36.8778	29.3285	40.6525	1.38611	0.471042	0.518061	1
AT1G35180	23.618	19.9015	25.4763	1.28012	0.356281	0.706561	1
AT1G35183	6.59384	8.90329	5.43911	0.61091	-0.710968	0.552159	1
AT1G35210	40.5306	36.1369	42.7274	1.18238	0.24169	0.735143	1
AT1G35230	12.3643	16.7591	10.1668	0.606644	-0.721078	0.372577	1
AT1G35240	32.3851	19.3778	38.8888	2.00688	1.00495	0.186496	1
AT1G35242	5.88879	3.14234	7.26202	2.31102	1.20853	0.546224	1
AT1G35250	52.2128	48.1825	54.2279	1.12547	0.170527	0.83422	1
AT1G35255	39.1012	37.1843	40.0596	1.07732	0.107453	0.930346	1
AT1G35260	58.0789	61.2756	56.4806	0.921747	-0.117557	0.808057	1
AT1G35290	58.8323	41.8978	67.2996	1.60628	0.683722	0.248209	1
AT1G35310	33.417	40.8504	29.7002	0.727049	-0.459876	0.470441	1
AT1G35320	97.9703	87.4617	103.225	1.18023	0.239063	0.656531	1
AT1G35330	77.9062	77.511	78.1037	1.00765	0.0109907	1	1
AT1G35365	38.98	50.2774	33.3312	0.662947	-0.593035	0.317722	1
AT1G35400	20.0538	2.09489	29.0333	13.8591	3.79276	0.0002568	0.0287171
AT1G35410	12.3802	3.14234	16.9991	5.4097	2.43555	0.0247228	1
AT1G35440	86.4504	100.031	79.6601	0.796353	-0.32852	0.485201	1
AT1G35490	38.5609	33.5183	41.0823	1.22567	0.293568	0.672892	1
AT1G35540	43.2861	14.1405	57.859	4.09171	2.03271	0.00269282	0.218738
AT1G35545	67.8665	46.0876	78.7559	1.70883	0.773009	0.163768	1
AT1G35550	45.9288	43.469	47.1587	1.08488	0.117537	0.886052	1
AT1G35610	8.55687	12.5694	6.55063	0.521159	-0.940205	0.316961	1
AT1G35625	14.5509	13.0931	15.2799	1.16702	0.222828	0.890924	1
AT1G35630	45.3358	38.7555	48.6259	1.25468	0.327324	0.621096	1
AT1G35710	35.1457	32.9945	36.2212	1.09779	0.134608	0.88062	1
AT1G35730	9.85141	17.2829	6.13569	0.355016	-1.49404	0.0859492	1
AT1G35750	104.689	101.602	106.233	1.04558	0.0643007	0.927116	1
AT1G35830	105.289	108.411	103.728	0.95681	-0.0636956	0.875085	1
AT1G35850	10.2788	1.04745	14.8945	14.2199	3.82984	0.00161571	0.147465
AT1G35880	14.1266	25.6624	8.35873	0.325719	-1.6183	0.0774316	1
AT1G35890	23.5094	19.9015	25.3134	1.27194	0.347026	0.685974	1
AT1G35900	12.0475	2.61861	16.7619	6.40105	2.67831	0.0189876	1
AT1G35910	92.1806	92.1752	92.1832	1.00009	0.000124934	1	1
AT1G36060	40.3427	31.4234	44.8024	1.42577	0.511737	0.413524	1
AT1G36095	9.28761	3.14234	12.3602	3.93346	1.9758	0.100976	1
AT1G36150	21.418	17.8066	23.2237	1.30422	0.383184	0.659562	1
AT1G36180	19.3662	18.854	19.6223	1.04075	0.0576189	1	1
AT1G36510	8.34896	3.14234	10.9523	3.48539	1.80132	0.154018	1
AT1G36580	24.6516	6.28468	33.835	5.38374	2.42861	0.00249201	0.206557
AT1G36640	7.18315	4.71351	8.41797	1.78593	0.836672	0.6696	1
AT1G36756	2.76982	1.04745	3.63101	3.46654	1.7935	0.460796	1
AT1G36920	7.41685	0.523723	10.8634	20.7427	4.37453	0.0211138	1
AT1G36922	4.22223	1.04745	5.80962	5.54646	2.47157	0.33344	1
AT1G36925	6.63303	1.04745	9.42582	8.99886	3.16974	0.0643061	1
AT1G36940	18.3615	15.188	19.9483	1.31343	0.39334	0.703158	1
AT1G36942	3.25396	1.04745	4.35721	4.15984	2.05653	0.460406	1
AT1G36950	12.041	3.66606	16.2285	4.42668	2.14622	0.0547501	1
AT1G37007	5.38472	0	8.07709	Inf	Inf	0.0417996	1
AT1G37010	5.09823	0	7.64734	Inf	Inf	0.0383466	1
AT1G37113	26.0744	6.28468	35.9692	5.72332	2.51685	0.0051849	0.379432
AT1G37130	35.2908	39.8029	33.0348	0.829958	-0.268889	0.631785	1
AT1G37140	297.755	281.239	306.013	1.08809	0.121794	0.793618	1
AT1G40083	7.71653	0	11.5748	Inf	Inf	0.0147246	0.83642
AT1G40129	141.805	2.61861	211.399	80.7293	6.33502	3.7894e-17	3.07813e-13
AT1G40390	120.892	3.66606	179.505	48.9641	5.61365	3.65859e-15	7.42968e-12
AT1G41830	36.2154	19.9015	44.3724	2.2296	1.15679	0.0785846	1
AT1G41920	35.026	7.85584	48.6111	6.18789	2.62945	0.000490999	0.0511331
AT1G42560	68.0021	60.7519	71.6272	1.17901	0.237578	0.68365	1
AT1G42980	27.6497	29.3285	26.8102	0.914136	-0.129519	0.841648	1
AT1G43005	138.946	137.739	139.549	1.01314	0.0188361	1	1
AT1G43010	73.3581	79.6059	70.2342	0.882274	-0.180701	0.713312	1
AT1G43020	73.9106	60.7519	80.4899	1.3249	0.40588	0.469268	1
AT1G43040	21.6446	2.09489	31.4195	14.9981	3.90671	8.76584e-05	0.0118883
AT1G43080	31.6205	4.18978	45.3358	10.8206	3.4357	3.5341e-05	0.00562893
AT1G43090	22.0628	1.57117	32.3086	20.5634	4.36201	1.05744e-05	0.0023215
AT1G43100	13.9873	2.09489	19.9335	9.5153	3.25025	0.00548798	0.396343
AT1G43140	283.721	280.192	285.486	1.0189	0.0270066	0.979443	1
AT1G43171	16.3462	21.4726	13.783	0.641888	-0.639607	0.428009	1
AT1G43310	5.65832	5.23723	5.86886	1.1206	0.164276	1	1
AT1G43320	3.77103	0.523723	5.39468	10.3006	3.36466	0.234881	1
AT1G43330	12.2253	1.04745	17.8142	17.0072	4.08808	0.00296494	0.231579
AT1G43630	19.3166	15.7117	21.1191	1.34416	0.42671	0.658445	1
AT1G43640	72.804	62.323	78.0445	1.25226	0.324532	0.574037	1
AT1G43650	43.0735	45.0402	42.0901	0.934501	-0.0977316	0.857469	1
AT1G43780	20.9963	15.7117	23.6386	1.50452	0.589306	0.461552	1
AT1G43790	20.519	20.9489	20.304	0.969216	-0.0451093	0.945008	1
AT1G43800	82.4616	90.0804	78.6522	0.873134	-0.195725	0.669318	1
AT1G43810	3.60311	2.09489	4.35721	2.07992	1.05653	0.631198	1
AT1G44010	12.9668	12.0456	13.4273	1.11471	0.156663	0.957212	1
AT1G44020	10.7138	7.33212	12.4047	1.69183	0.758582	0.44885	1
AT1G44030	17.08	6.8084	22.2158	3.263	1.7062	0.0446499	1
AT1G44050	161.731	162.878	161.158	0.98944	-0.015316	0.960798	1
AT1G44080	195.935	207.394	190.206	0.917121	-0.124816	0.748256	1
AT1G44085	5.698	8.37957	4.35721	0.519981	-0.94347	0.492142	1
AT1G44090	86.295	86.938	85.9735	0.988906	-0.0160954	0.959308	1
AT1G44130	16.3029	10.9982	18.9553	1.72349	0.785337	0.387909	1
AT1G44180	77.0143	92.1752	69.4338	0.75328	-0.408742	0.406763	1
AT1G44191	124.343	140.881	116.074	0.82391	-0.279442	0.516283	1
AT1G44224	65.4765	72.7975	61.816	0.849151	-0.235908	0.632198	1
AT1G44318	236.849	261.338	224.604	0.85944	-0.218532	0.584397	1
AT1G44350	96.4493	101.602	93.8728	0.923925	-0.114153	0.802258	1
AT1G44478	46.389	23.5675	57.7997	2.45251	1.29426	0.0261114	1
AT1G44542	82.868	43.9927	102.306	2.32551	1.21755	0.0250162	1
AT1G44608	11.7448	9.95074	12.6419	1.27045	0.345337	0.811637	1
AT1G44674	4.85131	1.57117	6.49139	4.13156	2.04669	0.349067	1
AT1G44740	51.2972	44.5165	54.6876	1.22848	0.296874	0.615403	1
AT1G44800	107.5	130.931	95.7846	0.731567	-0.450938	0.322688	1
AT1G44830	28.0316	28.281	27.9069	0.986772	-0.0192112	0.969929	1
AT1G44940	24.8204	25.1387	24.6612	0.981007	-0.0276644	0.960907	1
AT1G44941	7.48968	9.42701	6.52101	0.691736	-0.531706	0.636254	1
AT1G44970	11.5441	13.6168	10.5077	0.771673	-0.373939	0.662039	1
AT1G44980	6.16551	4.71351	6.89151	1.46208	0.54802	0.760354	1
AT1G45010	13.6322	16.2354	12.3306	0.759489	-0.396898	0.620855	1
AT1G45015	36.9364	12.0456	49.3817	4.09956	2.03547	0.00220589	0.18665
AT1G45063	29.1021	29.3285	28.9888	0.988419	-0.0168051	0.976714	1
AT1G45100	139.253	153.451	132.154	0.861214	-0.215557	0.602102	1
AT1G45145	40.8052	66.5128	27.9514	0.42024	-1.25071	0.0393125	1
AT1G45201	186.291	191.683	183.596	0.957812	-0.0621863	0.867493	1
AT1G46264	78.7755	74.3687	80.9789	1.08889	0.122852	0.843824	1
AT1G46408	33.41	34.042	33.094	0.972153	-0.0407445	0.932712	1
AT1G46480	123.336	147.166	111.42	0.757105	-0.401435	0.354059	1
AT1G46840	92.0853	99.5074	88.3743	0.888118	-0.171177	0.705944	1
AT1G46912	13.5301	15.188	12.7011	0.836263	-0.257972	0.768464	1
AT1G47300	63.1743	66.5128	61.505	0.924709	-0.112928	0.819323	1
AT1G47317	20.9999	23.0438	19.978	0.866956	-0.20597	0.774656	1
AT1G47350	206.246	182.779	217.979	1.19258	0.254087	0.580922	1
AT1G47370	98.8372	105.268	95.6217	0.908362	-0.138661	0.759518	1
AT1G47389	95.9029	109.982	88.8635	0.807983	-0.307603	0.513527	1
AT1G47390	92.691	89.5566	94.2582	1.0525	0.0738172	0.920691	1
AT1G47400	39.9117	43.469	38.133	0.877246	-0.188947	0.74757	1
AT1G47450	7.72984	4.18978	9.49987	2.26739	1.18103	0.451634	1
AT1G47470	6.74504	2.09489	9.07012	4.32964	2.11425	0.174109	1
AT1G47480	57.5122	50.8011	60.8677	1.19816	0.260816	0.672848	1
AT1G47485	25.8611	24.615	26.4842	1.07594	0.105593	0.944931	1
AT1G47495	10.9906	10.4745	11.2487	1.07392	0.102886	1	1
AT1G47510	45.3166	54.4672	40.7414	0.747998	-0.418893	0.449626	1
AT1G47540	39.9347	42.9453	38.4295	0.894847	-0.160287	0.769185	1
AT1G47600	296.662	293.285	298.351	1.01727	0.0247058	0.980851	1
AT1G47603	90.5698	85.8906	92.9094	1.08172	0.113325	0.860798	1
AT1G47610	131.138	144.548	124.433	0.860842	-0.21618	0.608879	1
AT1G47620	32.3432	40.3267	28.3515	0.703046	-0.508309	0.414547	1
AT1G47655	8.77738	8.90329	8.71442	0.978787	-0.0309333	0.972658	1
AT1G47670	28.0412	20.4252	31.8492	1.55931	0.640908	0.285811	1
AT1G47680	3.94238	3.14234	4.3424	1.3819	0.466655	0.911932	1
AT1G47690	1.4096	0.523723	1.85253	3.53724	1.82262	0.894062	1
AT1G47730	145.797	143.5	146.945	1.02401	0.0342229	0.970274	1
AT1G47765	8.58931	1.04745	12.3602	11.8004	3.56076	0.0100227	0.631117
AT1G47770	15.8585	14.1405	16.7175	1.18224	0.24152	0.860303	1
AT1G47780	47.3585	51.8486	45.1134	0.870099	-0.200749	0.707827	1
AT1G47786	50.5632	56.0384	47.8257	0.853445	-0.22863	0.681352	1
AT1G47790	98.5012	105.268	95.1177	0.903573	-0.146286	0.743311	1
AT1G47800	94.1876	123.599	79.4821	0.643066	-0.636961	0.185081	1
AT1G47810	81.9445	90.6041	77.6148	0.856636	-0.223245	0.643172	1
AT1G47813	6.06024	7.33212	5.4243	0.739799	-0.434794	0.734902	1
AT1G47840	49.8938	36.6606	56.5105	1.54145	0.624287	0.297894	1
AT1G47885	27.9918	21.9964	30.9895	1.40885	0.494513	0.525282	1
AT1G47890	46.6204	41.8978	48.9816	1.16907	0.225364	0.758592	1
AT1G47915	10.6612	9.42701	11.2783	1.19639	0.258683	0.908574	1
AT1G47920	39.332	41.3741	38.311	0.925965	-0.110971	0.850191	1
AT1G47940	7.40366	1.04745	10.5818	10.1024	3.33663	0.0202585	1
AT1G47960	6.38611	2.61861	8.26986	3.15811	1.65906	0.165424	1
AT1G47980	158.369	177.542	148.783	0.838013	-0.254956	0.548721	1
AT1G47990	85.2445	89.0329	83.3503	0.936174	-0.095151	0.831897	1
AT1G48000	98.2301	80.6533	107.019	1.3269	0.408054	0.423906	1
AT1G48060	22.8506	17.8066	25.3726	1.4249	0.510863	0.540155	1
AT1G48070	27.6595	29.3285	26.825	0.914641	-0.128722	0.838545	1
AT1G48095	17.3766	9.95074	21.0895	2.11939	1.08365	0.210188	1
AT1G48100	6.2446	6.28468	6.22456	0.990434	-0.0138675	1	1
AT1G48130	164.089	164.973	163.647	0.991967	-0.0116363	0.961226	1
AT1G48190	10.0849	9.95074	10.152	1.02023	0.0288913	1	1
AT1G48325	10.1574	10.9982	9.73708	0.885335	-0.175704	0.86403	1
AT1G48400	20.6112	20.4252	20.7042	1.01366	0.019571	1	1
AT1G48405	21.6584	20.4252	22.2751	1.09057	0.125079	0.953035	1
AT1G48470	28.5158	28.281	28.6331	1.01245	0.0178508	1	1
AT1G48500	69.0467	75.4161	65.862	0.873315	-0.195427	0.690436	1
AT1G48510	37.7315	46.0876	33.5534	0.728035	-0.45792	0.449351	1
AT1G48530	29.3721	28.8048	29.6558	1.02954	0.0420067	1	1
AT1G48580	25.9528	13.0931	32.3826	2.47326	1.30642	0.0758214	1
AT1G48590	99.8511	94.7939	102.38	1.08002	0.111064	0.853313	1
AT1G48640	19.4385	16.7591	20.7782	1.23981	0.310124	0.773255	1
AT1G48660	45.8994	49.7537	43.9723	0.883799	-0.17821	0.729818	1
AT1G48670	22.5117	26.1861	20.6745	0.789522	-0.340949	0.623434	1
AT1G48690	11.6822	8.90329	13.0716	1.46818	0.554029	0.674932	1
AT1G48698	12.2487	9.95074	13.3977	1.3464	0.429111	0.720621	1
AT1G48700	32.0233	29.8522	33.1088	1.10909	0.149379	0.87878	1
AT1G48730	93.0393	71.75	103.684	1.44507	0.531141	0.30793	1
AT1G48740	23.0715	23.5675	22.8235	0.968431	-0.0462791	0.944503	1
AT1G48742	21.5663	20.9489	21.8749	1.0442	0.0624023	1	1
AT1G48800	256.712	268.67	250.733	0.933237	-0.0996844	0.795194	1
AT1G48820	105.848	93.2227	112.161	1.20315	0.26682	0.609197	1
AT1G48910	104.572	115.743	98.9859	0.855223	-0.225628	0.615138	1
AT1G48930	9.33072	10.4745	8.75886	0.836211	-0.258061	0.77808	1
AT1G48980	43.3501	45.0402	42.505	0.943714	-0.0835787	0.870692	1
AT1G48990	66.8234	69.1314	65.6694	0.949922	-0.0741195	0.869977	1
AT1G49005	80.392	59.1807	90.9977	1.53762	0.620703	0.241344	1
AT1G49030	67.6502	72.7975	65.0765	0.893939	-0.161751	0.725742	1
AT1G49100	147.151	152.927	144.262	0.943341	-0.0841486	0.838225	1
AT1G49110	37.0894	46.0876	32.5902	0.707136	-0.49994	0.415337	1
AT1G49120	22.4555	20.9489	23.2088	1.10788	0.147799	0.915362	1
AT1G49190	405.381	429.977	393.083	0.914196	-0.129424	0.726672	1
AT1G49210	18.4569	12.5694	21.4007	1.70261	0.767751	0.386538	1
AT1G49220	43.6197	35.0894	47.8849	1.36465	0.448534	0.490666	1
AT1G49230	25.7486	12.5694	32.3382	2.57278	1.36333	0.108224	1
AT1G49250	198.762	235.675	180.306	0.76506	-0.386356	0.357481	1
AT1G49260	78.3087	95.3176	69.8043	0.732334	-0.449427	0.335009	1
AT1G49270	62.6538	65.9891	60.9862	0.924185	-0.113746	0.812365	1
AT1G49290	89.128	103.173	82.1053	0.795799	-0.329525	0.468372	1
AT1G49310	47.0356	48.1825	46.4621	0.964294	-0.0524547	0.913746	1
AT1G49320	104.762	113.648	100.32	0.882723	-0.179968	0.676435	1
AT1G49330	148.343	162.878	141.076	0.866146	-0.207318	0.615164	1
AT1G49430	73.5169	98.4599	61.0454	0.620003	-0.689654	0.166713	1
AT1G49450	86.3541	83.7957	87.6332	1.0458	0.0646024	0.936083	1
AT1G49470	57.5886	70.1789	51.2935	0.730897	-0.45226	0.37243	1
AT1G49475	15.4995	13.0931	16.7026	1.27569	0.351273	0.813929	1
AT1G49570	142.048	139.31	143.417	1.02948	0.041919	0.960497	1
AT1G49700	11.4253	8.90329	12.6863	1.4249	0.510863	0.671621	1
AT1G49770	55.8323	47.6588	59.9191	1.25725	0.330273	0.588575	1
AT1G49790	10.5294	6.8084	12.3899	1.81979	0.863773	0.416405	1
AT1G49800	20.2786	21.4726	19.6815	0.916585	-0.125659	0.845404	1
AT1G49810	29.326	29.8522	29.0629	0.973559	-0.0386594	0.94108	1
AT1G49860	65.789	62.323	67.522	1.08342	0.115592	0.863009	1
AT1G49900	12.43	14.1405	11.5748	0.818555	-0.288848	0.739331	1
AT1G49930	58.0231	62.323	55.8731	0.896508	-0.157611	0.74699	1
AT1G49938	17.7851	14.1405	19.6075	1.38661	0.471567	0.651717	1
AT1G49940	27.1857	38.7555	21.4007	0.552199	-0.85674	0.208393	1
AT1G49960	31.5689	31.4234	31.6416	1.00695	0.00998546	1	1
AT1G50050	114.047	120.456	110.842	0.920185	-0.120004	0.773765	1
AT1G50060	10.1772	10.9982	9.7667	0.888029	-0.171322	0.864332	1
AT1G50090	90.8797	93.2227	89.7082	0.9623	-0.0554418	0.889322	1
AT1G50190	24.0659	17.8066	27.1955	1.52728	0.61096	0.427876	1
AT1G50220	24.0959	27.2336	22.5271	0.82718	-0.273727	0.69096	1
AT1G50310	23.2789	21.9964	23.9202	1.08746	0.120966	0.93183	1
AT1G50470	10.5757	12.0456	9.84075	0.816957	-0.291669	0.740518	1
AT1G50610	27.88	25.6624	28.9888	1.12962	0.17584	0.848096	1
AT1G50650	55.0194	59.1807	52.9387	0.894526	-0.160804	0.745669	1
AT1G50680	9.38663	7.85584	10.152	1.29229	0.369928	0.810559	1
AT1G50690	77.9059	72.7975	80.4601	1.10526	0.144384	0.828284	1
AT1G50691	10.8292	7.85584	12.3158	1.56773	0.648674	0.616129	1
AT1G50720	46.031	46.0876	46.0027	0.998158	-0.00265928	1	1
AT1G50760	10.7304	10.9982	10.5966	0.963484	-0.0536666	0.945148	1
AT1G50870	128.043	98.9836	142.573	1.44037	0.526437	0.262515	1
AT1G50880	83.9338	91.6515	80.075	0.87369	-0.194807	0.679167	1
AT1G50960	246.198	248.245	245.175	0.987634	-0.0179517	0.948196	1
AT1G50980	81.341	71.75	86.1364	1.20051	0.263643	0.643629	1
AT1G50990	189.753	188.017	190.621	1.01385	0.0198446	0.995989	1
AT1G51000	33.6571	35.6132	32.6791	0.917613	-0.124043	0.836874	1
AT1G51010	24.0003	26.7099	22.6456	0.847835	-0.238145	0.721145	1
AT1G51020	78.3378	84.3194	75.347	0.893591	-0.162314	0.732128	1
AT1G51030	52.177	57.0858	49.7226	0.871016	-0.19923	0.718408	1
AT1G51035	27.1326	29.8522	25.7728	0.863345	-0.21199	0.759533	1
AT1G51040	83.1105	93.7464	77.7925	0.829818	-0.269133	0.576054	1
AT1G51150	40.6461	42.9453	39.4966	0.919695	-0.120773	0.825893	1
AT1G51172	38.3193	5.76095	54.5985	9.47733	3.24448	1.1596e-05	0.00247879
AT1G51190	345.72	348.276	344.442	0.988993	-0.0159684	0.947839	1
AT1G51210	9.78211	14.1405	7.60291	0.537668	-0.895213	0.333217	1
AT1G51220	180.706	201.633	170.243	0.844317	-0.244143	0.557259	1
AT1G51240	26.6088	26.7099	26.5582	0.994322	-0.00821501	0.968345	1
AT1G51250	44.1376	53.4197	39.4966	0.739362	-0.435646	0.474124	1
AT1G51260	111.847	129.36	103.091	0.796934	-0.327468	0.48685	1
AT1G51270	209.259	254.006	186.886	0.735755	-0.442702	0.295621	1
AT1G51290	135.221	140.881	132.391	0.939734	-0.0896751	0.83106	1
AT1G51300	153.151	153.975	152.74	0.99198	-0.0116175	0.96148	1
AT1G51320	20.0252	27.2336	16.421	0.602969	-0.729845	0.341468	1
AT1G51330	41.7395	41.8978	41.6603	0.994332	-0.00820096	0.978356	1
AT1G51355	73.5257	71.75	74.4135	1.03712	0.0525844	0.959691	1
AT1G51440	22.6566	25.1387	21.4156	0.851896	-0.231251	0.735744	1
AT1G51460	50.7575	54.9909	48.6407	0.884523	-0.177028	0.73382	1
AT1G51470	291.537	294.332	290.14	0.985756	-0.0206971	0.937757	1
AT1G51480	271.47	292.761	260.825	0.890914	-0.166642	0.665576	1
AT1G51490	112.641	119.409	109.256	0.914977	-0.128192	0.767637	1
AT1G51500	14.6037	14.1405	14.8353	1.04913	0.0691993	1	1
AT1G51780	26.075	20.4252	28.9	1.41492	0.500718	0.496814	1
AT1G51800	10.8556	9.95074	11.308	1.1364	0.184465	0.942846	1
AT1G51805	68.5723	70.7026	67.5072	0.954805	-0.0667226	0.883957	1
AT1G51810	150.981	159.736	146.604	0.917792	-0.123761	0.768806	1
AT1G51820	153.412	169.163	145.537	0.860337	-0.217025	0.61349	1
AT1G51830	129.731	129.36	129.916	1.0043	0.0061935	1	1
AT1G51840	54.5117	48.7062	57.4144	1.17879	0.237306	0.733899	1
AT1G51850	128.789	139.31	123.528	0.886714	-0.173459	0.687548	1
AT1G51860	49.8943	49.23	50.2264	1.02024	0.0289101	1	1
AT1G51870	181.105	207.394	167.96	0.809858	-0.304258	0.469013	1
AT1G51880	196.709	214.726	187.701	0.87414	-0.194063	0.636392	1
AT1G51890	49.4399	52.3723	47.9738	0.916014	-0.126558	0.809981	1
AT1G51900	241.386	238.818	242.67	1.01613	0.0230859	0.990633	1
AT1G51910	178.081	191.683	171.28	0.89356	-0.162363	0.699128	1
AT1G51913	21.2237	18.854	22.4086	1.18853	0.249179	0.832377	1
AT1G51915	16.3295	16.2354	16.3766	1.00869	0.0124895	1	1
AT1G51920	14.1689	12.5694	14.9686	1.19088	0.252029	0.881228	1
AT1G51930	14.8408	14.1405	15.191	1.07429	0.103382	0.99223	1
AT1G51970	5.03254	4.18978	5.45392	1.30172	0.380418	0.940234	1
AT1G51990	28.4301	27.7573	28.7664	1.03636	0.0515185	1	1
AT1G52000	53.5002	39.8029	60.3488	1.51619	0.60045	0.301079	1
AT1G52030	32.1649	30.8997	32.7976	1.06142	0.0859985	0.970133	1
AT1G52040	93.5017	105.268	87.6184	0.832334	-0.264765	0.568224	1
AT1G52050	103.08	126.741	91.2494	0.719968	-0.473995	0.312568	1
AT1G52060	78.9215	100.031	68.3667	0.683454	-0.549083	0.289664	1
AT1G52070	118.513	131.454	112.043	0.852331	-0.230514	0.616138	1
AT1G52100	145.125	162.354	136.511	0.840824	-0.250125	0.564415	1
AT1G52110	197.247	152.403	219.669	1.44136	0.527434	0.241691	1
AT1G52120	192.572	203.205	187.256	0.921517	-0.117917	0.76479	1
AT1G52130	154.677	162.878	150.576	0.924471	-0.1133	0.777093	1
AT1G52140	69.4718	81.7008	63.3573	0.77548	-0.366839	0.437917	1
AT1G52150	45.5108	48.7062	43.913	0.901589	-0.149458	0.782805	1
AT1G52190	94.9705	102.65	91.131	0.887786	-0.171716	0.710409	1
AT1G52191	28.9244	32.4708	27.1511	0.83617	-0.258132	0.68769	1
AT1G52343	10.4372	7.33212	11.9897	1.63523	0.709498	0.580102	1
AT1G52400	111.135	116.79	108.308	0.92737	-0.108783	0.795635	1
AT1G52410	31.7927	27.2336	34.0723	1.25111	0.32321	0.673082	1
AT1G52415	7.6016	8.90329	6.95076	0.780695	-0.357168	0.722023	1
AT1G52440	72.0868	79.0822	68.5891	0.867314	-0.205374	0.681365	1
AT1G52460	93.7909	89.0329	96.1699	1.08016	0.111247	0.862613	1
AT1G52470	119.636	124.122	117.393	0.945784	-0.0804171	0.852134	1
AT1G52490	214.741	214.726	214.748	1.0001	0.000146433	0.97688	1
AT1G52680	41.9273	45.0402	40.3709	0.89633	-0.157898	0.771086	1
AT1G52690	152.2	157.641	149.479	0.948227	-0.0766952	0.845078	1
AT1G52695	159.63	170.21	154.34	0.906763	-0.141202	0.73502	1
AT1G52700	148.758	159.736	143.269	0.896916	-0.156955	0.708919	1
AT1G52800	44.9276	43.9927	45.395	1.03188	0.0452693	0.994672	1
AT1G52830	56.689	56.0384	57.0143	1.01741	0.0249082	1	1
AT1G52880	16.4215	9.42701	19.9187	2.11294	1.07925	0.276651	1
AT1G52890	59.7456	64.9416	57.1476	0.879983	-0.184452	0.711938	1
AT1G52900	90.9425	100.555	86.1364	0.856611	-0.223287	0.618975	1
AT1G52940	13.9777	8.37957	16.7767	2.0021	1.00151	0.264375	1
AT1G52990	88.9101	89.0329	88.8487	0.997931	-0.00298849	0.980715	1
AT1G53023	63.7603	62.8468	64.217	1.0218	0.0311179	1	1
AT1G53080	30.5251	35.6132	27.981	0.785693	-0.347963	0.568819	1
AT1G53130	36.4005	34.5657	37.3179	1.07962	0.110528	0.910602	1
AT1G53160	33.2159	36.6606	31.4935	0.859056	-0.219176	0.723233	1
AT1G53163	96.0041	89.0329	99.4897	1.11745	0.160208	0.769008	1
AT1G53260	16.1252	14.1405	17.1176	1.21053	0.275644	0.832202	1
AT1G53325	41.117	41.8978	40.7266	0.972044	-0.0409059	0.928193	1
AT1G53340	104.479	114.695	99.3712	0.866393	-0.206907	0.641338	1
AT1G53360	193.399	194.301	192.948	0.993033	-0.010086	0.964658	1
AT1G53370	160.279	164.449	158.194	0.961961	-0.0559495	0.879702	1
AT1G53420	75.327	69.6552	78.163	1.12214	0.166256	0.793893	1
AT1G53540	20.0712	24.615	17.7994	0.723111	-0.467712	0.509313	1
AT1G53610	31.0192	38.7555	27.1511	0.700575	-0.51339	0.40798	1
AT1G53620	37.5374	50.2774	31.1674	0.61991	-0.68987	0.216391	1
AT1G53625	7.74987	8.90329	7.17316	0.805675	-0.311731	0.787711	1
AT1G53633	14.9428	12.0456	16.3914	1.36077	0.444428	0.701733	1
AT1G53635	17.3572	19.3778	16.347	0.843594	-0.245379	0.758816	1
AT1G53640	225.833	213.679	231.91	1.08532	0.118123	0.81269	1
AT1G53660	59.0339	57.0858	60.0079	1.05119	0.0720213	0.947227	1
AT1G53690	109.406	107.363	110.427	1.02854	0.0405982	0.960243	1
AT1G53700	92.8762	108.934	84.8472	0.778883	-0.360521	0.424858	1
AT1G53705	12.6244	14.6642	11.6044	0.791341	-0.337628	0.698792	1
AT1G53790	90.2308	92.699	88.9968	0.960062	-0.0588002	0.883184	1
AT1G53815	32.2799	21.9964	37.4216	1.70126	0.766607	0.249751	1
AT1G53820	58.451	57.0858	59.1336	1.03587	0.0508468	0.973064	1
AT1G53830	132.198	140.881	127.856	0.907543	-0.139962	0.731322	1
AT1G53870	35.4057	29.3285	38.4443	1.31082	0.390466	0.595452	1
AT1G53890	37.5205	38.7555	36.903	0.9522	-0.0706627	0.903331	1
AT1G53930	8.80709	10.4745	7.97341	0.761224	-0.393607	0.707906	1
AT1G53940	52.1906	65.9891	45.2914	0.686346	-0.542992	0.334553	1
AT1G53950	24.6462	34.042	19.9483	0.585992	-0.771047	0.282657	1
AT1G53980	12.3773	13.0931	12.0194	0.917994	-0.123444	0.882796	1
AT1G53990	131.849	144.548	125.5	0.868224	-0.203861	0.641721	1
AT1G54000	121.867	159.212	103.195	0.648162	-0.625574	0.173153	1
AT1G54010	60.5135	74.8924	53.324	0.712008	-0.490034	0.359979	1
AT1G54020	157.357	160.783	155.644	0.968041	-0.0468604	0.898468	1
AT1G54040	167.486	184.35	159.053	0.862777	-0.212941	0.60952	1
AT1G54120	3.17165	1.57117	3.97189	2.52799	1.33799	0.591756	1
AT1G54200	50.0959	65.9891	42.1493	0.638732	-0.646718	0.196947	1
AT1G54230	18.4439	14.6642	20.3337	1.38661	0.471567	0.589233	1
AT1G54300	74.4841	71.75	75.8511	1.05716	0.08019	0.914201	1
AT1G54330	181.203	193.254	175.178	0.906465	-0.141676	0.722099	1
AT1G54400	12.7888	10.4745	13.9459	1.33142	0.41297	0.746688	1
AT1G54450	59.399	44.5165	66.8402	1.50147	0.586378	0.311725	1
AT1G54470	133.983	135.121	133.414	0.987367	-0.0183413	0.944652	1
AT1G54530	21.4315	25.1387	19.5778	0.778793	-0.360689	0.622535	1
AT1G54540	41.1666	46.6113	38.4443	0.824784	-0.277912	0.635073	1
AT1G54550	93.4582	88.5092	95.9327	1.08387	0.116196	0.85789	1
AT1G54560	67.8903	64.4179	69.6265	1.08086	0.112175	0.8714	1
AT1G54575	35.5906	40.8504	32.9607	0.806865	-0.309602	0.589753	1
AT1G54590	25.5943	23.0438	26.8695	1.16602	0.221589	0.833275	1
AT1G54620	10.3485	12.0456	9.49987	0.788657	-0.34253	0.712597	1
AT1G54720	20.3251	29.8522	15.5615	0.521285	-0.939856	0.24916	1
AT1G54860	123.334	122.027	123.988	1.01607	0.0229948	0.991972	1
AT1G54870	163.029	170.21	159.438	0.936716	-0.0943166	0.806291	1
AT1G54890	119.571	136.168	111.272	0.817168	-0.291296	0.505678	1
AT1G54930	57.4102	56.0384	58.0962	1.03672	0.0520282	0.973802	1
AT1G54940	167.479	196.396	153.021	0.779145	-0.360036	0.391579	1
AT1G54950	12.2027	12.5694	12.0194	0.956244	-0.06455	0.932295	1
AT1G54960	14.7486	13.0931	15.5763	1.18966	0.25055	0.826568	1
AT1G54970	127.458	127.788	127.293	0.996123	-0.0056045	0.975323	1
AT1G54980	32.3795	39.2792	28.9296	0.736511	-0.44122	0.507749	1
AT1G55010	12.2982	11.5219	12.6863	1.10106	0.138894	0.960538	1
AT1G55020	32.9098	41.3741	28.6776	0.693128	-0.528805	0.340138	1
AT1G55030	86.8552	96.8888	81.8384	0.844664	-0.243551	0.597576	1
AT1G55050	26.7867	26.7099	26.825	1.00431	0.00620743	1	1
AT1G55110	127.046	119.409	130.864	1.09594	0.132164	0.806929	1
AT1G55210	7.39397	4.18978	8.99607	2.14714	1.10242	0.400023	1
AT1G55220	38.1465	46.0876	34.1759	0.741542	-0.431399	0.43955	1
AT1G55230	52.2234	62.323	47.1735	0.756919	-0.401788	0.447699	1
AT1G55240	106.956	113.648	103.61	0.911673	-0.133412	0.751404	1
AT1G55260	90.8634	97.4125	87.5888	0.899154	-0.15336	0.730762	1
AT1G55380	65.6575	69.1314	63.9206	0.924624	-0.113061	0.809898	1
AT1G55390	101.196	123.075	90.2566	0.733347	-0.447432	0.326085	1
AT1G55420	186.296	222.582	168.153	0.755464	-0.404566	0.330622	1
AT1G55430	135.745	151.88	127.678	0.840653	-0.250418	0.547151	1
AT1G55440	160.145	195.349	142.543	0.729686	-0.454652	0.27546	1
AT1G55546	7.9046	7.85584	7.92898	1.00931	0.0133687	1	1
AT1G55560	96.5116	96.365	96.5849	1.00228	0.00328756	1	1
AT1G55570	184.659	214.203	169.887	0.793113	-0.334403	0.417979	1
AT1G55580	253.382	273.383	243.381	0.890257	-0.167707	0.660422	1
AT1G55591	5.09832	1.57117	6.86189	4.36738	2.12677	0.293112	1
AT1G55600	97.8428	109.458	92.0351	0.840825	-0.250122	0.586651	1
AT1G55640	15.0121	15.188	14.9242	0.982631	-0.0252781	0.969256	1
AT1G55650	184.876	204.776	174.926	0.85423	-0.227303	0.567442	1
AT1G55660	43.2742	41.3741	44.2243	1.06889	0.0961099	0.92653	1
AT1G55700	146.726	162.354	138.912	0.855612	-0.224971	0.589138	1
AT1G55710	4.66365	3.14234	5.4243	1.7262	0.787598	0.710248	1
AT1G55720	79.5796	84.8431	76.9478	0.906942	-0.140918	0.761162	1
AT1G55740	32.1157	32.4708	31.9381	0.983593	-0.0238665	0.96124	1
AT1G55790	66.1185	68.084	65.1358	0.956698	-0.0638651	0.879792	1
AT1G55928	35.9163	32.9945	37.3772	1.13283	0.17993	0.8105	1
AT1G55980	20.9173	15.7117	23.5201	1.49698	0.582056	0.469352	1
AT1G55990	10.0223	8.90329	10.5818	1.18852	0.24917	0.912466	1
AT1G56030	92.8589	87.9855	95.2956	1.08308	0.115145	0.841968	1
AT1G56040	110.723	100.555	115.807	1.15168	0.203743	0.682035	1
AT1G56100	42.7473	41.8978	43.172	1.03041	0.0432199	0.992429	1
AT1G56130	7.98359	7.85584	8.04747	1.02439	0.0347681	1	1
AT1G56150	8.07243	4.71351	9.75189	2.06892	1.04888	0.406866	1
AT1G56160	31.7631	27.2336	34.0278	1.24948	0.321327	0.656699	1
AT1G56165	17.1728	18.854	16.3321	0.866241	-0.207159	0.779495	1
AT1G56240	61.5767	62.8468	60.9417	0.969688	-0.0444079	0.919702	1
AT1G56242	59.8278	59.7044	59.8895	1.0031	0.00446421	1	1
AT1G56250	79.056	87.9855	74.5912	0.847768	-0.238259	0.608561	1
AT1G56270	64.1556	65.9891	63.2388	0.958322	-0.0614172	0.887238	1
AT1G56360	130.802	155.546	118.43	0.761385	-0.393302	0.378496	1
AT1G56380	80.7288	79.6059	81.2902	1.02116	0.0302061	0.995305	1
AT1G56385	20.2521	17.8066	21.4748	1.206	0.270234	0.833158	1
AT1G56400	92.8918	92.1752	93.2501	1.01166	0.0167256	1	1
AT1G56410	23.3679	23.5675	23.2681	0.987294	-0.0184482	0.971727	1
AT1G56415	14.0997	12.5694	14.8649	1.18263	0.242002	0.880129	1
AT1G56430	71.4903	70.1789	72.146	1.02803	0.0398829	0.974595	1
AT1G56510	23.6381	24.615	23.1496	0.940468	-0.0885493	0.897939	1
AT1G56520	38.2221	43.469	35.5987	0.818945	-0.288162	0.619256	1
AT1G56540	103.173	138.787	85.3658	0.615087	-0.701139	0.125375	1
AT1G56550	42.948	38.2318	45.3062	1.18504	0.244935	0.733756	1
AT1G56553	15.2655	10.9982	17.3992	1.58201	0.661758	0.522309	1
AT1G56555	18.8326	17.2829	19.6075	1.1345	0.18206	0.882932	1
AT1G56600	40.1357	45.5639	37.4216	0.8213	-0.284019	0.611274	1
AT1G56620	31.5462	41.3741	26.6323	0.643694	-0.635553	0.319663	1
AT1G56630	118.611	111.029	122.402	1.10243	0.140688	0.804432	1
AT1G56650	35.4326	42.4216	31.9381	0.752874	-0.40952	0.501338	1
AT1G56680	33.8708	26.7099	37.4512	1.40215	0.487641	0.510501	1
AT1G56710	7.7399	7.33212	7.94379	1.08342	0.115597	1	1
AT1G57550	6.98892	5.76095	7.60291	1.31973	0.400243	0.856224	1
AT1G57565	39.0057	35.0894	40.9638	1.16741	0.223311	0.769249	1
AT1G57570	190.873	201.633	185.493	0.919951	-0.120371	0.76418	1
AT1G57580	59.3204	57.0858	60.4377	1.05872	0.0823164	0.931626	1
AT1G57650	91.4089	70.1789	102.024	1.45377	0.539799	0.311705	1
AT1G57670	54.6998	58.1333	52.9831	0.911408	-0.133831	0.793956	1
AT1G57690	114.666	124.122	109.938	0.885724	-0.175071	0.687781	1
AT1G57750	123.905	135.121	118.297	0.875492	-0.191835	0.651223	1
AT1G57790	13.1248	10.4745	14.45	1.37954	0.464192	0.679088	1
AT1G57800	297.122	350.894	270.236	0.770136	-0.376816	0.343445	1
AT1G57820	28.0549	34.042	25.0614	0.73619	-0.44185	0.492657	1
AT1G57830	94.055	105.268	88.4483	0.840218	-0.251165	0.580538	1
AT1G57835	74.1286	76.4636	72.9611	0.954194	-0.067645	0.880414	1
AT1G57850	38.7621	39.2792	38.5035	0.980252	-0.0287761	0.948665	1
AT1G58007	52.0749	56.0384	50.0931	0.893908	-0.161802	0.765617	1
AT1G58037	65.8453	65.9891	65.7734	0.996731	-0.00472431	1	1
AT1G58050	221.289	229.391	217.238	0.947022	-0.0785296	0.830191	1
AT1G58090	61.6195	60.7519	62.0532	1.02142	0.030578	1	1
AT1G58170	7.05148	5.23723	7.9586	1.51962	0.603711	0.782161	1
AT1G58190	63.1081	62.8468	63.2388	1.00624	0.00897216	1	1
AT1G58225	21.2698	19.3778	22.2158	1.14646	0.197186	0.867009	1
AT1G58260	64.215	69.1314	61.7568	0.893324	-0.162744	0.736924	1
AT1G58265	6.70898	6.28468	6.92114	1.10127	0.13917	1	1
AT1G58270	56.3199	51.8486	58.5555	1.12936	0.175501	0.79223	1
AT1G58300	67.4066	73.8449	64.1874	0.869219	-0.202208	0.697828	1
AT1G58310	44.6216	50.2774	41.7936	0.831261	-0.266627	0.644261	1
AT1G58320	18.879	24.0913	16.2729	0.675469	-0.566039	0.497882	1
AT1G58330	45.623	56.0384	40.4153	0.721208	-0.471513	0.383681	1
AT1G58340	55.3225	62.8468	51.5603	0.820414	-0.285576	0.57976	1
AT1G58360	13.3191	10.9982	14.4796	1.31655	0.396757	0.700541	1
AT1G58370	28.542	27.2336	29.1962	1.07207	0.100393	0.950341	1
AT1G58380	16.165	18.854	14.8205	0.786065	-0.347279	0.667948	1
AT1G58390	67.3592	43.469	79.3044	1.82439	0.867413	0.138083	1
AT1G58400	90.9256	89.0329	91.872	1.03189	0.045286	0.96909	1
AT1G58410	187.688	188.017	187.523	0.997376	-0.00378993	0.975587	1
AT1G58420	8.58628	6.28468	9.73708	1.54934	0.631651	0.641219	1
AT1G58450	35.294	36.1369	34.8725	0.965011	-0.051382	0.920681	1
AT1G58460	64.429	64.9416	64.1726	0.988158	-0.0171864	0.96299	1
AT1G58602	69.5096	39.2792	84.6248	2.15444	1.10731	0.040343	1
AT1G58643	7.12391	4.71351	8.32911	1.76707	0.821361	0.64215	1
AT1G58808	24.257	20.4252	26.1729	1.2814	0.357724	0.666466	1
AT1G58936	5.37172	3.66606	6.22456	1.69789	0.76374	0.7336	1
AT1G59171	16.3062	10.4745	19.2221	1.83514	0.875893	0.333235	1
AT1G59453	37.5534	39.8029	36.4286	0.915223	-0.127804	0.811292	1
AT1G59500	70.2298	91.6515	59.5189	0.649405	-0.62281	0.205733	1
AT1G59530	5.94822	6.28468	5.77999	0.919697	-0.12077	0.930509	1
AT1G59535	10.3912	9.95074	10.6114	1.06639	0.0927383	1	1
AT1G59550	4.9304	3.14234	5.82443	1.85353	0.890278	0.669817	1
AT1G59630	9.1234	13.6168	6.8767	0.505016	-0.985598	0.287508	1
AT1G59660	19.7679	17.8066	20.7486	1.16522	0.220603	0.837287	1
AT1G59670	94.7495	95.3176	94.4655	0.991061	-0.0129547	0.957584	1
AT1G59675	66.6421	64.9416	67.4924	1.03928	0.0555801	0.963898	1
AT1G59680	99.5653	112.077	93.3096	0.832551	-0.26439	0.569257	1
AT1G59690	22.864	23.5675	22.5123	0.955224	-0.0660897	0.916436	1
AT1G59700	26.7043	25.6624	27.2252	1.0609	0.0852836	0.9757	1
AT1G59722	48.551	58.657	43.4981	0.741567	-0.431351	0.462009	1
AT1G59725	21.9287	23.0438	21.3711	0.927413	-0.108717	0.877272	1
AT1G59730	43.9105	54.9909	38.3702	0.697756	-0.519206	0.385763	1
AT1G59740	213.454	230.962	204.7	0.886294	-0.174143	0.661568	1
AT1G59780	150.855	132.502	160.031	1.20777	0.272341	0.576212	1
AT1G59790	201.485	209.489	197.483	0.942686	-0.0851508	0.823142	1
AT1G59800	79.4046	74.8924	81.6607	1.09037	0.124823	0.853665	1
AT1G59810	30.9467	37.7081	27.5661	0.731039	-0.45198	0.469155	1
AT1G59950	70.648	89.5566	61.1937	0.683297	-0.549416	0.274213	1
AT1G59960	20.4037	20.4252	20.3929	0.998419	-0.00228295	0.983374	1
AT1G59970	6.32699	7.33212	5.82443	0.794371	-0.332115	0.773667	1
AT1G60040	47.9549	57.6095	43.1276	0.748619	-0.417697	0.450405	1
AT1G60050	141.96	159.736	133.073	0.833083	-0.263468	0.55148	1
AT1G60060	130.099	122.551	133.873	1.09239	0.127483	0.823114	1
AT1G60090	24.8896	26.7099	23.9795	0.897776	-0.155573	0.808615	1
AT1G60095	53.02	54.9909	52.0345	0.946239	-0.079724	0.865742	1
AT1G60110	148.507	147.69	148.916	1.0083	0.0119286	1	1
AT1G60130	65.4004	61.2756	67.4627	1.10097	0.138778	0.83593	1
AT1G60240	72.1887	73.8449	71.3606	0.966357	-0.0493718	0.910938	1
AT1G60250	76.3057	77.511	75.703	0.976674	-0.034051	0.935742	1
AT1G60270	32.2015	37.7081	29.4482	0.780953	-0.356693	0.554195	1
AT1G60280	16.2077	16.7591	15.932	0.950646	-0.0730192	0.92457	1
AT1G60300	50.7309	49.7537	51.2195	1.02946	0.0418887	0.991224	1
AT1G60320	36.8225	44.5165	32.9755	0.74075	-0.432942	0.478651	1
AT1G60340	88.1694	96.8888	83.8097	0.865009	-0.209212	0.658887	1
AT1G60350	40.6628	48.1825	36.903	0.7659	-0.384771	0.514083	1
AT1G60360	80.3372	88.5092	76.2512	0.861506	-0.215067	0.652439	1
AT1G60370	72.5444	75.4161	71.1086	0.942883	-0.0848495	0.855008	1
AT1G60380	38.9925	35.6132	40.6821	1.14233	0.191984	0.813673	1
AT1G60400	139.866	159.736	129.931	0.813413	-0.29794	0.496938	1
AT1G60410	133.957	145.595	128.138	0.880096	-0.184266	0.661566	1
AT1G60450	22.11	27.2336	19.5482	0.717798	-0.478351	0.504064	1
AT1G60470	23.4203	15.188	27.5364	1.81304	0.858413	0.253329	1
AT1G60500	8.95186	7.85584	9.49987	1.20927	0.274141	0.892228	1
AT1G60570	121.49	124.646	119.912	0.962023	-0.0558561	0.88962	1
AT1G60750	5.49049	8.37957	4.04595	0.482835	-1.0504	0.347564	1
AT1G60783	20.8057	24.0913	19.1629	0.795429	-0.330194	0.66261	1
AT1G60815	13.3983	14.1405	13.0272	0.921268	-0.118308	0.892393	1
AT1G60830	12.8119	11.5219	13.457	1.16795	0.223973	0.904847	1
AT1G60980	109.173	117.838	104.84	0.889698	-0.168613	0.700183	1
AT1G60983	7.68722	7.85584	7.60291	0.967802	-0.0472156	0.961528	1
AT1G60985	25.2716	25.6624	25.0762	0.977156	-0.0333396	0.949276	1
AT1G60986	24.982	29.3285	22.8087	0.777698	-0.362717	0.611217	1
AT1G61060	17.0935	14.1405	18.57	1.31325	0.393138	0.694455	1
AT1G61070	23.6641	17.2829	26.8547	1.55383	0.635831	0.457088	1
AT1G61080	35.4883	36.6606	34.9021	0.952034	-0.0709156	0.893366	1
AT1G61090	13.3389	10.9982	14.5092	1.31924	0.399706	0.762374	1
AT1G61093	23.9047	23.0438	24.3352	1.05604	0.0786637	0.985679	1
AT1G61095	16.1846	15.7117	16.421	1.04515	0.0637042	1	1
AT1G61097	10.7635	12.0456	10.1224	0.840338	-0.250959	0.793746	1
AT1G61105	51.7714	46.0876	54.6133	1.18499	0.244872	0.712648	1
AT1G61110	126.098	130.407	123.944	0.950436	-0.0733381	0.856902	1
AT1G61120	456.585	468.732	450.512	0.961129	-0.0571976	0.863787	1
AT1G61130	240.24	238.818	240.951	1.00893	0.01283	1	1
AT1G61226	5.47387	4.71351	5.85405	1.24197	0.312634	0.979122	1
AT1G61230	30.8771	26.7099	32.9607	1.23403	0.303375	0.708205	1
AT1G61255	10.4373	8.90329	11.2043	1.25844	0.331641	0.833354	1
AT1G61270	148.919	156.069	145.344	0.931278	-0.102716	0.797695	1
AT1G61300	51.57	30.8997	61.9051	2.00342	1.00247	0.0966468	1
AT1G61320	101.514	95.8413	104.351	1.08879	0.122721	0.844253	1
AT1G61330	120.624	117.838	122.017	1.03546	0.0502784	0.948188	1
AT1G61540	117.887	131.978	110.842	0.839852	-0.251794	0.554774	1
AT1G61550	31.6875	31.4234	31.8196	1.01261	0.018077	1	1
AT1G61563	33.8774	28.8048	36.4138	1.26416	0.338177	0.681978	1
AT1G61566	10.872	7.33212	12.6419	1.72418	0.785909	0.56724	1
AT1G61590	172.554	178.066	169.798	0.953567	-0.0685933	0.851174	1
AT1G61630	162.512	175.447	156.045	0.88941	-0.169079	0.688215	1
AT1G61660	249.106	236.723	255.297	1.07847	0.10898	0.821899	1
AT1G61680	65.4795	64.4179	66.0103	1.02472	0.0352296	0.986823	1
AT1G61688	11.297	12.0456	10.9227	0.906773	-0.141186	0.87373	1
AT1G61700	24.7249	26.1861	23.9943	0.916297	-0.126113	0.846034	1
AT1G61710	65.0348	62.8468	66.1288	1.05222	0.0734408	0.936246	1
AT1G61720	9.70284	9.42701	9.84075	1.04389	0.0619681	1	1
AT1G61750	162.548	169.686	158.979	0.9369	-0.0940334	0.812384	1
AT1G61760	17.7459	20.4252	16.4062	0.803233	-0.316109	0.674407	1
AT1G61810	97.5495	107.363	92.6426	0.86289	-0.212752	0.651678	1
AT1G61820	93.758	89.5566	95.8587	1.07037	0.0981087	0.887841	1
AT1G61840	177.774	177.542	177.89	1.00196	0.00282334	1	1
AT1G61920	11.0436	17.8066	7.66215	0.430299	-1.21659	0.163725	1
AT1G62000	8.36568	8.37957	8.35873	0.997513	-0.00359224	0.987036	1
AT1G62030	53.4648	61.2756	49.5595	0.808796	-0.306152	0.548826	1
AT1G62035	6.27753	5.76095	6.53582	1.1345	0.18206	1	1
AT1G62060	13.909	19.3778	11.1747	0.576675	-0.794169	0.40371	1
AT1G62070	11.913	14.6642	10.5373	0.718573	-0.476793	0.592451	1
AT1G62080	4.34412	2.09489	5.46873	2.61051	1.38433	0.536826	1
AT1G62085	4.3145	2.09489	5.4243	2.5893	1.37256	0.373071	1
AT1G62160	38.8576	38.2318	39.1705	1.02455	0.0349944	1	1
AT1G62190	4.35086	5.76095	3.64582	0.63285	-0.660064	0.601856	1
AT1G62210	49.535	41.8978	53.3536	1.27342	0.348711	0.575714	1
AT1G62220	43.0343	52.896	38.1034	0.720345	-0.47324	0.3897	1
AT1G62225	47.8132	54.9909	44.2243	0.804211	-0.314355	0.566119	1
AT1G62262	55.8819	50.8011	58.4222	1.15002	0.201657	0.764979	1
AT1G62270	132.424	125.17	136.052	1.08694	0.12027	0.824769	1
AT1G62280	35.4819	42.4216	32.0121	0.754619	-0.406179	0.49994	1
AT1G62290	69.3992	77.511	65.3434	0.843021	-0.24636	0.625841	1
AT1G62300	169.558	191.159	158.757	0.830497	-0.267954	0.522336	1
AT1G62320	16.7214	15.188	17.4881	1.15144	0.203444	0.88371	1
AT1G62340	170.921	184.874	163.944	0.886785	-0.173344	0.673068	1
AT1G62360	371.811	362.94	376.247	1.03666	0.0519496	0.920521	1
AT1G62410	35.8574	40.8504	33.3609	0.81666	-0.292193	0.626555	1
AT1G62420	86.7034	86.4143	86.848	1.00502	0.00722316	1	1
AT1G62440	171.767	180.684	167.308	0.925969	-0.110965	0.778451	1
AT1G62450	79.8227	71.2263	84.121	1.18104	0.240055	0.671567	1
AT1G62500	158.544	190.635	142.499	0.747493	-0.419867	0.304186	1
AT1G62510	24.8044	34.042	20.1855	0.59296	-0.753993	0.280465	1
AT1G62530	63.9348	61.7993	65.0025	1.05183	0.0729042	0.942657	1
AT1G62540	57.1773	79.0822	46.2249	0.584517	-0.774682	0.131915	1
AT1G62560	74.2311	86.938	67.8777	0.780759	-0.35705	0.468256	1
AT1G62570	60.3649	67.0365	57.0291	0.850716	-0.23325	0.642305	1
AT1G62620	18.9246	10.4745	23.1496	2.2101	1.14411	0.168458	1
AT1G62630	47.0585	44.5165	48.3295	1.08565	0.118564	0.892651	1
AT1G62660	83.3905	94.7939	77.6888	0.819555	-0.287087	0.54922	1
AT1G62670	19.3497	16.7591	20.6449	1.23186	0.300839	0.788401	1
AT1G62700	237.914	233.057	240.343	1.03127	0.0444152	0.947305	1
AT1G62710	108.556	102.65	111.509	1.08631	0.119431	0.843847	1
AT1G62760	41.7564	53.4197	35.9248	0.6725	-0.572394	0.296445	1
AT1G62770	35.3173	43.469	31.2415	0.718707	-0.476523	0.414934	1
AT1G62810	44.4136	37.7081	47.7664	1.26674	0.341124	0.606489	1
AT1G62940	44.0123	51.3249	40.3561	0.786287	-0.346873	0.540469	1
AT1G62975	39.4701	38.2318	40.0892	1.04858	0.0684421	0.98446	1
AT1G62980	83.746	90.0804	80.5788	0.894521	-0.160812	0.725172	1
AT1G62981	168.477	175.971	164.729	0.936117	-0.0952392	0.806933	1
AT1G62990	195.477	206.347	190.043	0.920986	-0.118749	0.758571	1
AT1G63005	6.65639	8.37957	5.79481	0.69154	-0.532116	0.666221	1
AT1G63030	7.98368	9.42701	7.26202	0.770342	-0.37643	0.723801	1
AT1G63055	39.5756	40.3267	39.2001	0.972064	-0.0408769	0.93249	1
AT1G63057	88.3932	95.8413	84.6692	0.883431	-0.178811	0.705769	1
AT1G63060	45.7347	49.23	43.9871	0.893502	-0.162457	0.771335	1
AT1G63070	138.307	143.5	135.711	0.94572	-0.0805149	0.84063	1
AT1G63080	32.7976	38.7555	29.8187	0.769406	-0.378183	0.522035	1
AT1G63105	30.7686	31.4234	30.4412	0.968745	-0.0458111	0.936891	1
AT1G63140	29.6059	29.3285	29.7447	1.01419	0.0203281	1	1
AT1G63190	127.211	130.931	125.351	0.957386	-0.0628268	0.869721	1
AT1G63200	80.4786	83.272	79.082	0.949683	-0.0744819	0.869609	1
AT1G63205	159.336	146.119	165.945	1.13568	0.183561	0.713517	1
AT1G63206	184.793	188.017	183.181	0.974279	-0.0375926	0.907455	1
AT1G63210	50.2109	58.657	45.9879	0.784015	-0.351047	0.516511	1
AT1G63245	12.5783	17.2829	10.2261	0.591689	-0.75709	0.405527	1
AT1G63295	86.1962	85.3668	86.6108	1.01457	0.0208714	1	1
AT1G63320	13.7277	15.188	12.9976	0.855782	-0.224685	0.804858	1
AT1G63330	20.7295	15.7117	23.2385	1.47906	0.564676	0.533978	1
AT1G63340	14.1459	14.6642	13.8867	0.946977	-0.0785984	0.911407	1
AT1G63350	44.0908	37.1843	47.544	1.2786	0.354569	0.592897	1
AT1G63360	35.4323	34.5657	35.8655	1.0376	0.0532566	0.98832	1
AT1G63370	24.9683	15.7117	29.5966	1.88373	0.913591	0.224905	1
AT1G63410	61.3399	70.7026	56.6586	0.801365	-0.319469	0.554343	1
AT1G63440	40.0301	40.3267	39.8819	0.98897	-0.0160012	0.969039	1
AT1G63450	127.712	140.881	121.128	0.859784	-0.217954	0.610551	1
AT1G63560	106.297	108.411	105.24	0.970754	-0.0428227	0.910252	1
AT1G63580	14.7949	18.3303	13.0272	0.710692	-0.492703	0.547081	1
AT1G63590	12.4858	9.95074	13.7534	1.38215	0.466914	0.725468	1
AT1G63600	36.1209	42.9453	32.7087	0.761637	-0.392825	0.509149	1
AT1G63630	9.33394	8.37957	9.81113	1.17084	0.227544	0.92955	1
AT1G63650	17.6767	20.4252	16.3025	0.798157	-0.325255	0.649964	1
AT1G63710	44.7167	39.8029	47.1735	1.18518	0.245102	0.707513	1
AT1G63750	53.6982	49.23	55.9324	1.13614	0.184147	0.788744	1
AT1G63880	20.1797	19.9015	20.3188	1.02097	0.0299433	1	1
AT1G63910	130.584	139.834	125.959	0.900775	-0.150761	0.720566	1
AT1G63930	32.3791	32.9945	32.0714	0.97202	-0.0409414	0.929424	1
AT1G64000	145.606	145.595	145.611	1.00011	0.000157808	0.980583	1
AT1G64010	6.69598	9.95074	5.0686	0.50937	-0.973215	0.405338	1
AT1G64030	147.813	165.496	138.971	0.839724	-0.252012	0.548487	1
AT1G64060	143.36	149.261	140.409	0.940694	-0.0882022	0.823527	1
AT1G64070	64.2442	59.7044	66.5141	1.11406	0.155823	0.803855	1
AT1G64100	61.4612	56.0384	64.1726	1.14516	0.195543	0.74522	1
AT1G64160	19.8107	17.2829	21.0747	1.2194	0.286168	0.763462	1
AT1G64235	26.2368	30.8997	23.9054	0.773647	-0.370253	0.58627	1
AT1G64255	203.33	232.009	188.99	0.814582	-0.295869	0.46688	1
AT1G64260	29.0692	31.4234	27.8921	0.887624	-0.17198	0.794129	1
AT1G64290	58.464	53.4197	60.9862	1.14164	0.191109	0.757305	1
AT1G64295	40.1254	36.1369	42.1197	1.16556	0.221024	0.767228	1
AT1G64340	32.4878	31.4234	33.02	1.05081	0.0715008	0.966619	1
AT1G64360	5.53652	5.76095	5.4243	0.941563	-0.0868707	0.943854	1
AT1G64370	18.0983	20.9489	16.673	0.79589	-0.32936	0.669719	1
AT1G64405	15.226	9.42701	18.1254	1.92271	0.943142	0.331665	1
AT1G64480	67.301	70.1789	65.862	0.938487	-0.0915909	0.837852	1
AT1G64540	30.9003	30.8997	30.9006	1.00003	4.47334e-05	0.990993	1
AT1G64585	18.9942	21.4726	17.7549	0.826863	-0.274281	0.712665	1
AT1G64590	97.2724	97.9362	96.9406	0.989834	-0.0147417	0.957825	1
AT1G64618	3.85686	5.76095	2.90481	0.504224	-0.987865	0.532558	1
AT1G64620	134.51	150.308	126.611	0.842342	-0.247522	0.566682	1
AT1G64660	5.14134	7.33212	4.04595	0.551812	-0.857753	0.442462	1
AT1G64670	22.4555	20.9489	23.2088	1.10788	0.147799	0.910202	1
AT1G64700	33.4593	29.3285	35.5247	1.21127	0.276518	0.731335	1
AT1G64780	37.5373	48.7062	31.9529	0.656033	-0.60816	0.306143	1
AT1G64790	38.0274	33.5183	40.282	1.20179	0.265187	0.694115	1
AT1G64800	12.4858	8.37957	14.5389	1.73504	0.794966	0.431554	1
AT1G64830	11.8374	18.854	8.32911	0.441768	-1.17864	0.163369	1
AT1G64870	46.9365	41.8978	49.4558	1.18039	0.239264	0.725526	1
AT1G64900	43.1626	49.7537	39.8671	0.801289	-0.319606	0.54577	1
AT1G64910	154.835	170.734	146.886	0.86032	-0.217055	0.600051	1
AT1G64920	59.8581	73.8449	52.8646	0.715887	-0.482196	0.334656	1
AT1G64930	122.465	131.454	117.971	0.897425	-0.156136	0.699475	1
AT1G64940	60.0129	74.3687	52.835	0.710447	-0.4932	0.325814	1
AT1G64950	13.9846	15.188	13.3829	0.881152	-0.182538	0.830347	1
AT1G65050	99.4695	105.268	96.5701	0.917371	-0.124423	0.772036	1
AT1G65060	65.4993	64.4179	66.04	1.02518	0.0358769	0.989252	1
AT1G65090	10.9808	10.4745	11.2339	1.07251	0.100985	1	1
AT1G65113	8.51063	8.90329	8.3143	0.933845	-0.0987445	0.93146	1
AT1G65150	48.5699	38.2318	53.739	1.40561	0.491196	0.416211	1
AT1G65160	16.1812	13.0931	17.7253	1.35379	0.437006	0.654771	1
AT1G65180	96.2284	95.8413	96.422	1.00606	0.00871409	1	1
AT1G65190	47.0846	38.7555	51.2491	1.32237	0.403125	0.549918	1
AT1G65200	50.4872	49.23	51.1158	1.03831	0.0542323	0.969583	1
AT1G65210	27.5934	24.0913	29.3445	1.21806	0.284582	0.71111	1
AT1G65300	59.3764	56.0384	61.0454	1.08935	0.123468	0.868938	1
AT1G65310	53.4944	58.1333	51.175	0.880306	-0.183924	0.715399	1
AT1G65330	46.1662	51.3249	43.5869	0.849236	-0.235762	0.664521	1
AT1G65340	78.8284	80.1296	78.1778	0.975642	-0.0355766	0.922262	1
AT1G65342	36.305	34.042	37.4364	1.09971	0.137127	0.884617	1
AT1G65350	16.2862	5.76095	21.5489	3.7405	1.90323	0.0455609	1
AT1G65352	14.0107	9.42701	16.3025	1.72934	0.790222	0.468773	1
AT1G65360	23.4007	21.4726	24.3648	1.13469	0.182298	0.881493	1
AT1G65370	30.0672	32.9945	28.6035	0.866917	-0.206035	0.742553	1
AT1G65390	56.5505	51.3249	59.1633	1.15272	0.205044	0.748698	1
AT1G65450	195.639	210.537	188.19	0.893859	-0.161881	0.679026	1
AT1G65480	105.721	124.646	96.2588	0.772257	-0.372847	0.418578	1
AT1G65481	31.8754	36.1369	29.7447	0.823111	-0.280841	0.668865	1
AT1G65483	99.1233	97.4125	99.9787	1.02634	0.0375138	0.9835	1
AT1G65484	11.3794	13.0931	10.5225	0.803671	-0.315323	0.754179	1
AT1G65486	17.5152	16.2354	18.1551	1.11824	0.161227	0.93994	1
AT1G65490	14.8572	9.95074	17.3104	1.73961	0.798761	0.418299	1
AT1G65500	62.5052	54.9909	66.2624	1.20497	0.268996	0.651688	1
AT1G65510	9.4789	8.90329	9.7667	1.09698	0.133533	1	1
AT1G65550	23.628	21.4726	24.7057	1.15057	0.202343	0.854913	1
AT1G65570	153.787	159.736	150.813	0.944141	-0.082926	0.826921	1
AT1G65620	285.807	299.046	279.188	0.933595	-0.0991314	0.789353	1
AT1G65630	201.949	207.918	198.965	0.956939	-0.0635017	0.869352	1
AT1G65640	268.651	280.716	262.618	0.935532	-0.0961413	0.794527	1
AT1G65670	48.0568	53.9435	45.1134	0.836309	-0.257892	0.640643	1
AT1G65680	92.971	93.7464	92.5834	0.987594	-0.0180107	0.952601	1
AT1G65681	93.7684	102.126	89.5897	0.877247	-0.188945	0.684453	1
AT1G65690	51.0402	42.9453	55.0877	1.28274	0.35923	0.573086	1
AT1G65730	125.173	144.024	115.748	0.803671	-0.315323	0.473679	1
AT1G65740	88.7528	111.029	77.6145	0.699046	-0.516542	0.279128	1
AT1G65760	75.5773	67.5603	79.5858	1.178	0.236336	0.695516	1
AT1G65770	50.1848	62.8468	43.8538	0.697789	-0.519138	0.356301	1
AT1G65780	101.468	93.7464	105.329	1.12355	0.168066	0.771068	1
AT1G65790	65.69	57.6095	69.7302	1.21039	0.275476	0.656143	1
AT1G65800	48.2707	49.7537	47.5292	0.95529	-0.065989	0.895935	1
AT1G65850	214.801	233.58	205.412	0.879404	-0.185403	0.64668	1
AT1G65860	165.786	185.922	155.719	0.83755	-0.255752	0.556503	1
AT1G65870	13.8824	12.5694	14.5389	1.15669	0.210003	0.894707	1
AT1G65880	119.274	136.168	110.827	0.813901	-0.297075	0.506345	1
AT1G65890	144.585	161.83	135.963	0.840157	-0.251269	0.559423	1
AT1G65910	260.839	292.761	244.878	0.836444	-0.25766	0.510964	1
AT1G65985	232.197	238.818	228.887	0.958418	-0.061273	0.868058	1
AT1G65990	105.484	124.646	95.9031	0.769403	-0.378188	0.419577	1
AT1G66000	134.737	145.595	129.308	0.888138	-0.171145	0.688752	1
AT1G66020	125.166	137.215	119.142	0.868281	-0.203766	0.642927	1
AT1G66030	14.4327	19.3778	11.9601	0.617209	-0.69617	0.42886	1
AT1G66040	68.8031	76.4636	64.9729	0.849723	-0.234935	0.634497	1
AT1G66045	29.4878	37.1843	25.6395	0.689523	-0.536328	0.40882	1
AT1G66050	53.5803	63.3705	48.6852	0.768262	-0.380329	0.485497	1
AT1G66060	39.4275	41.8978	38.1923	0.911557	-0.133596	0.809846	1
AT1G66090	76.5794	87.4617	71.1382	0.813363	-0.298028	0.533675	1
AT1G66100	37.0592	33.5183	38.8296	1.15846	0.212209	0.809725	1
AT1G66110	21.9287	23.0438	21.3711	0.927413	-0.108717	0.873225	1
AT1G66120	147.276	166.02	137.904	0.830648	-0.267691	0.520807	1
AT1G66140	13.0954	16.7591	11.2635	0.672083	-0.573288	0.497743	1
AT1G66190	27.9362	29.3285	27.24	0.928789	-0.106577	0.86089	1
AT1G66210	115.381	123.599	111.272	0.900268	-0.151574	0.727571	1
AT1G66220	280.41	312.139	264.545	0.847523	-0.238676	0.546232	1
AT1G66235	31.4996	28.281	33.1088	1.17071	0.227381	0.818969	1
AT1G66245	34.4802	28.8048	37.3179	1.29555	0.373562	0.606296	1
AT1G66270	287.141	305.33	278.047	0.910641	-0.135045	0.725955	1
AT1G66280	197.684	201.11	195.971	0.974447	-0.0373446	0.906755	1
AT1G66290	223.627	212.632	229.124	1.07756	0.107774	0.830016	1
AT1G66300	161.787	153.975	165.693	1.0761	0.105817	0.844886	1
AT1G66310	162.396	160.783	163.203	1.01505	0.0215524	0.992586	1
AT1G66320	256.688	248.768	260.648	1.04775	0.0672968	0.89581	1
AT1G66360	74.5767	80.6533	71.5383	0.886985	-0.173018	0.727962	1
AT1G66370	48.3692	43.469	50.8193	1.16909	0.22539	0.737083	1
AT1G66380	82.112	78.0347	84.1506	1.07837	0.108857	0.866896	1
AT1G66390	92.6255	100.031	88.9227	0.888951	-0.169824	0.709461	1
AT1G66400	59.2582	63.8942	56.9402	0.891164	-0.166237	0.747085	1
AT1G66420	13.3817	10.4745	14.8353	1.41633	0.502159	0.621271	1
AT1G66440	86.42	87.4617	85.8992	0.982135	-0.0260074	0.933576	1
AT1G66450	49.1961	48.7062	49.441	1.01509	0.0216009	1	1
AT1G66460	17.8315	19.3778	17.0583	0.880306	-0.183924	0.807707	1
AT1G66470	143.1	159.212	135.044	0.848203	-0.237518	0.581564	1
AT1G66480	100.016	109.458	95.2956	0.870613	-0.199897	0.666909	1
AT1G66490	166.793	160.783	169.798	1.05607	0.0787048	0.889326	1
AT1G66540	31.7432	25.6624	34.7836	1.35543	0.438752	0.567311	1
AT1G66570	34.9717	48.1825	28.3663	0.588726	-0.764331	0.203361	1
AT1G66630	102.4	88.5092	109.345	1.23541	0.304995	0.557026	1
AT1G66640	155.034	130.931	167.086	1.27614	0.351784	0.452744	1
AT1G66650	34.1972	32.9945	34.7985	1.05467	0.0767956	0.968127	1
AT1G66690	55.1576	56.0384	54.7172	0.976424	-0.034421	0.939797	1
AT1G66700	55.6322	65.4654	50.7157	0.774694	-0.368301	0.48931	1
AT1G66720	135.178	144.548	130.494	0.902775	-0.147561	0.722853	1
AT1G66725	14.3932	19.3778	11.9009	0.614151	-0.703334	0.406177	1
AT1G66770	37.7474	32.4708	40.3857	1.24375	0.3147	0.692602	1
AT1G66780	97.3622	115.219	88.4337	0.767527	-0.381711	0.420164	1
AT1G66783	18.7899	19.3778	18.4959	0.954493	-0.0671928	0.92232	1
AT1G66790	26.4473	24.0913	27.6253	1.14669	0.19748	0.861176	1
AT1G66800	52.8289	52.3723	53.0572	1.01308	0.0187441	1	1
AT1G66850	41.8455	56.5621	34.4872	0.609723	-0.713775	0.190511	1
AT1G66852	22.2084	19.3778	23.6238	1.21912	0.285839	0.783808	1
AT1G66855	19.6233	21.9964	18.4367	0.83817	-0.254685	0.745481	1
AT1G66860	58.3658	70.7026	52.1974	0.738268	-0.437784	0.408543	1
AT1G66870	43.7221	42.4216	44.3724	1.04599	0.0648642	0.97399	1
AT1G66880	41.6738	46.0876	39.4669	0.856346	-0.223735	0.693587	1
AT1G66910	25.6929	18.3303	29.3742	1.60249	0.680317	0.380061	1
AT1G66920	11.7515	12.0456	11.6044	0.963372	-0.053835	0.955179	1
AT1G66950	215.643	220.487	213.222	0.967046	-0.048343	0.881292	1
AT1G66960	156.369	165.496	151.806	0.917275	-0.124573	0.761421	1
AT1G67000	90.4846	96.365	87.5444	0.908466	-0.138495	0.757275	1
AT1G67025	12.677	14.1405	11.9453	0.844757	-0.243391	0.784938	1
AT1G67030	35.6067	33.5183	36.651	1.09346	0.128904	0.872405	1
AT1G67100	111.265	135.644	99.0747	0.730401	-0.453239	0.296173	1
AT1G67110	182.171	188.54	178.987	0.949328	-0.0750212	0.843275	1
AT1G67130	49.1999	59.1807	44.2095	0.747025	-0.420772	0.443879	1
AT1G67148	22.2183	19.3778	23.6386	1.21988	0.286743	0.794835	1
AT1G67150	129.645	125.694	131.621	1.04715	0.0664744	0.917928	1
AT1G67160	231.295	245.626	224.13	0.912483	-0.132131	0.727989	1
AT1G67195	14.317	10.9982	15.9764	1.45264	0.538681	0.646139	1
AT1G67260	279.298	271.812	283.041	1.04131	0.0584022	0.912034	1
AT1G67265	9.08069	15.7117	5.76518	0.366936	-1.4464	0.239516	1
AT1G67270	135.472	141.929	132.243	0.931754	-0.101979	0.802688	1
AT1G67290	33.9402	31.4234	35.1986	1.12014	0.163679	0.857466	1
AT1G67328	20.8748	24.0913	19.2666	0.799733	-0.32241	0.656159	1
AT1G67330	21.3688	24.0913	20.0076	0.830491	-0.267963	0.704329	1
AT1G67390	64.8738	71.2263	61.6976	0.866218	-0.207197	0.686171	1
AT1G67450	52.3809	49.7537	53.6945	1.07921	0.109971	0.897597	1
AT1G67455	29.8496	29.8522	29.8483	0.99987	-0.000187133	0.978919	1
AT1G67460	18.2661	16.2354	19.2814	1.18761	0.248064	0.844751	1
AT1G67520	26.8689	24.615	27.9958	1.13735	0.185674	0.838709	1
AT1G67540	7.11081	6.8084	7.26202	1.06663	0.0930555	1	1
AT1G67560	23.0911	20.4252	24.424	1.19578	0.257952	0.779975	1
AT1G67620	32.339	17.2829	39.8671	2.30674	1.20586	0.0945607	1
AT1G67623	22.5669	7.85584	29.9224	3.80893	1.92939	0.0223477	1
AT1G67640	26.7404	26.1861	27.0176	1.03175	0.0450948	1	1
AT1G67710	62.5386	67.0365	60.2896	0.899354	-0.153039	0.747107	1
AT1G67750	54.4231	56.5621	53.3536	0.943276	-0.0842487	0.863988	1
AT1G67760	103.613	104.745	103.047	0.98379	-0.0235784	0.944017	1
AT1G67770	184.015	176.495	187.775	1.06392	0.0893829	0.860147	1
AT1G67775	17.3833	13.6168	19.2666	1.41491	0.500712	0.665721	1
AT1G67810	53.2899	49.7537	55.0581	1.10661	0.14615	0.826681	1
AT1G67820	28.3641	24.0913	30.5005	1.26604	0.340323	0.691863	1
AT1G67860	22.2023	28.281	19.1629	0.677588	-0.56152	0.421314	1
AT1G67865	34.7347	49.7537	27.2252	0.547199	-0.869862	0.148301	1
AT1G67870	61.4772	47.1351	68.6483	1.45642	0.542423	0.391194	1
AT1G67910	9.16924	7.85584	9.82594	1.25078	0.32283	0.852858	1
AT1G67980	13.9746	13.6168	14.1535	1.03942	0.0557749	1	1
AT1G68040	197.612	222.059	185.389	0.834866	-0.260384	0.5224	1
AT1G68130	208.889	224.677	200.995	0.894595	-0.160694	0.685288	1
AT1G68150	44.5588	47.6588	43.0088	0.902432	-0.148109	0.770018	1
AT1G68170	148.375	145.071	150.027	1.03416	0.0484639	0.950075	1
AT1G68180	110.364	110.506	110.294	0.998084	-0.00276652	0.979909	1
AT1G68210	52.1506	54.9909	50.7305	0.922525	-0.116341	0.821006	1
AT1G68250	72.0246	89.0329	63.5205	0.713449	-0.487117	0.315708	1
AT1G68270	103.633	107.887	101.505	0.940849	-0.0879641	0.839431	1
AT1G68280	84.4211	91.1278	81.0678	0.889606	-0.168762	0.711049	1
AT1G68320	28.9341	30.8997	27.9514	0.904585	-0.144672	0.816609	1
AT1G68330	20.799	21.9964	20.2004	0.91835	-0.122884	0.874045	1
AT1G68350	39.4505	41.3741	38.4887	0.930261	-0.104293	0.849462	1
AT1G68360	45.3987	47.6588	44.2687	0.928868	-0.106455	0.836873	1
AT1G68380	99.9206	101.079	99.3416	0.982816	-0.0250072	0.944277	1
AT1G68390	108.296	106.316	109.286	1.02794	0.0397531	0.969583	1
AT1G68450	17.9731	20.4252	16.7471	0.819923	-0.28644	0.690422	1
AT1G68460	69.9132	80.6533	64.5431	0.800254	-0.321471	0.501488	1
AT1G68470	45.9557	56.5621	40.6525	0.718724	-0.476491	0.362993	1
AT1G68480	187.366	212.632	174.733	0.821766	-0.283201	0.492314	1
AT1G68500	3.67241	5.23723	2.89	0.551818	-0.857736	0.538126	1
AT1G68510	88.6032	76.4636	94.6731	1.23815	0.308182	0.550483	1
AT1G68520	73.1371	72.2738	73.5688	1.01792	0.025622	0.997593	1
AT1G68530	63.9356	80.6533	55.5767	0.689081	-0.537255	0.269564	1
AT1G68568	8.68189	9.95074	8.04747	0.808731	-0.306269	0.760038	1
AT1G68570	23.9014	23.5675	24.0683	1.02125	0.030336	1	1
AT1G68600	33.8707	25.1387	38.2367	1.52103	0.605047	0.398941	1
AT1G68610	30.6632	30.8997	30.5449	0.98852	-0.0166584	0.964744	1
AT1G68620	11.7745	9.95074	12.6863	1.27491	0.350398	0.774947	1
AT1G68630	30.0108	24.615	32.7087	1.32881	0.410138	0.599942	1
AT1G68640	12.1071	8.90329	13.709	1.53976	0.62271	0.602028	1
AT1G68750	202.377	199.538	203.796	1.02134	0.0304585	0.978399	1
AT1G68795	20.6736	18.3303	21.8453	1.19176	0.253092	0.819711	1
AT1G68800	198.304	229.914	182.499	0.79377	-0.333207	0.425433	1
AT1G68810	269.84	283.334	263.092	0.928559	-0.106934	0.770673	1
AT1G68825	41.7593	41.8978	41.69	0.995039	-0.00717552	0.981306	1
AT1G68850	61.8728	54.9909	65.3138	1.18772	0.248194	0.692726	1
AT1G68875	29.6783	27.2336	30.9006	1.13465	0.182248	0.829157	1
AT1G68960	19.9328	21.4726	19.1629	0.892433	-0.164184	0.823578	1
AT1G69050	7.91769	5.76095	8.99607	1.56156	0.642987	0.654153	1
AT1G69080	54.0742	60.2281	50.9973	0.846735	-0.240017	0.653008	1
AT1G69090	148.518	161.83	141.861	0.876605	-0.19	0.6549	1
AT1G69100	131.681	142.976	126.033	0.881496	-0.181974	0.673275	1
AT1G69120	591.532	587.093	593.752	1.01134	0.01627	0.992405	1
AT1G69150	179.774	188.017	175.652	0.934237	-0.0981394	0.801735	1
AT1G69180	147.908	150.308	146.708	0.976043	-0.0349827	0.917016	1
AT1G69190	98.2466	81.1771	106.781	1.31541	0.395515	0.458914	1
AT1G69240	57.0677	57.0858	57.0587	0.999525	-0.000685209	0.98145	1
AT1G69310	352.192	360.845	347.866	0.964031	-0.0528488	0.877428	1
AT1G69320	69.722	76.4636	66.3512	0.86775	-0.204649	0.672152	1
AT1G69460	2.02881	1.04745	2.51949	2.40537	1.26626	0.701173	1
AT1G69470	12.9866	13.6168	12.6715	0.930579	-0.103799	0.906009	1
AT1G69480	30.9957	28.281	32.353	1.14398	0.194065	0.817701	1
AT1G69560	174.684	172.305	175.874	1.02072	0.0295804	0.981391	1
AT1G69600	38.9862	42.9453	37.0067	0.861717	-0.214714	0.698027	1
AT1G69630	68.5524	67.5603	69.0484	1.02203	0.0314338	0.998666	1
AT1G69650	58.2407	65.4654	54.6283	0.834461	-0.261083	0.63139	1
AT1G69660	52.6972	52.896	52.5978	0.994362	-0.00815646	0.974967	1
AT1G69690	38.38	38.7555	38.1923	0.985467	-0.0211209	0.955787	1
AT1G69720	16.1384	13.6168	17.3992	1.27778	0.353636	0.749411	1
AT1G69790	26.3156	24.615	27.1659	1.10363	0.142262	0.912538	1
AT1G69792	4.39358	3.66606	4.75734	1.29767	0.375925	1	1
AT1G69795	6.98892	5.76095	7.60291	1.31973	0.400243	0.899409	1
AT1G69810	192.727	194.301	191.94	0.987846	-0.0176416	0.948953	1
AT1G69818	8.1087	6.8084	8.75886	1.28648	0.363427	0.903804	1
AT1G69820	12.2685	9.95074	13.4273	1.34938	0.432297	0.709299	1
AT1G69850	35.2613	41.3741	32.2049	0.778383	-0.361448	0.538423	1
AT1G69860	97.6683	113.648	89.6785	0.789091	-0.341736	0.483165	1
AT1G69870	88.4103	107.363	78.9339	0.735204	-0.443784	0.360334	1
AT1G69880	105.243	114.172	100.779	0.882699	-0.180007	0.68639	1
AT1G69890	13.4577	17.2829	11.5452	0.668013	-0.582051	0.473052	1
AT1G69920	24.3756	20.4252	26.3509	1.29012	0.3675	0.662969	1
AT1G69930	60.3452	67.0365	56.9995	0.850274	-0.234	0.638086	1
AT1G69940	22.2413	17.2829	24.7205	1.43035	0.516366	0.542135	1
AT1G69970	106.804	112.6	103.906	0.922786	-0.115932	0.781658	1
AT1G69980	4.9997	6.28468	4.35721	0.693307	-0.528433	0.678658	1
AT1G69990	14.9132	12.0456	16.347	1.35709	0.440512	0.670496	1
AT1G70020	82.3325	77.511	84.7432	1.09331	0.128697	0.836837	1
AT1G70030	95.8698	104.221	91.6942	0.879807	-0.184741	0.691018	1
AT1G70040	20.5587	24.0913	18.7924	0.78005	-0.358361	0.630953	1
AT1G70080	104.004	103.697	104.158	1.00445	0.00639956	1	1
AT1G70170	90.5505	95.3176	88.1669	0.92498	-0.112505	0.795622	1
AT1G70210	9.55133	8.37957	10.1372	1.20975	0.274712	0.848657	1
AT1G70220	15.4897	14.6642	15.9024	1.08443	0.116941	0.967141	1
AT1G70250	115.677	114.172	116.43	1.01978	0.0282531	0.985512	1
AT1G70260	265.683	265.528	265.76	1.00088	0.00126419	1	1
AT1G70270	38.7755	41.8978	37.2143	0.888215	-0.17102	0.763452	1
AT1G70380	52.1766	47.6588	54.4355	1.14219	0.191806	0.765834	1
AT1G70390	65.6012	62.323	67.2403	1.0789	0.109561	0.875909	1
AT1G70440	44.0974	37.7081	47.292	1.25416	0.326723	0.606378	1
AT1G70450	36.8549	31.4234	39.5706	1.25927	0.332591	0.638561	1
AT1G70500	41.1039	43.9927	39.6595	0.901501	-0.1496	0.779392	1
AT1G70510	374.121	385.46	368.451	0.955874	-0.0651078	0.851125	1
AT1G70540	42.4083	48.7062	39.2593	0.806043	-0.311071	0.559965	1
AT1G70560	91.762	86.4143	94.4359	1.09283	0.128065	0.829226	1
AT1G70640	13.0887	13.0931	13.0864	0.999494	-0.000730385	1	1
AT1G70670	41.9765	40.3267	42.8015	1.06137	0.0859267	0.940377	1
AT1G70680	48.323	39.8029	52.583	1.32108	0.401721	0.516013	1
AT1G70690	20.5551	16.7591	22.453	1.33975	0.421962	0.626785	1
AT1G70720	46.8184	51.3249	44.5652	0.868296	-0.203741	0.696344	1
AT1G70830	128.071	130.931	126.641	0.967235	-0.0480617	0.898943	1
AT1G70840	105.556	103.697	106.485	1.02688	0.0382722	0.979293	1
AT1G70850	146.159	136.168	151.154	1.11005	0.150631	0.765578	1
AT1G70860	61.228	74.3687	54.6577	0.734956	-0.44427	0.395307	1
AT1G70870	16.089	13.6168	17.3252	1.27234	0.347482	0.784947	1
AT1G70880	56.215	63.8942	52.3754	0.819721	-0.286795	0.568448	1
AT1G70890	76.7404	80.6533	74.784	0.927228	-0.109005	0.810663	1
AT1G70895	63.3684	63.8942	63.1055	0.987656	-0.0179188	0.960343	1
AT1G70910	35.3861	34.042	36.0581	1.05922	0.0830071	0.96021	1
AT1G70920	126.358	126.741	126.167	0.995468	-0.00655266	0.974383	1
AT1G70960	40.639	29.8522	46.0324	1.54201	0.624811	0.350111	1
AT1G70970	140.336	150.832	135.089	0.895622	-0.159038	0.710966	1
AT1G70990	27.7517	28.8048	27.2252	0.945162	-0.0813663	0.891818	1
AT1G71000	43.281	45.0402	42.4014	0.941412	-0.0871019	0.866669	1
AT1G71050	96.9894	102.126	94.4211	0.924555	-0.113169	0.791033	1
AT1G71150	22.1689	19.3778	23.5645	1.21606	0.282216	0.758454	1
AT1G71160	89.3547	89.0329	89.5156	1.00542	0.00780092	1	1
AT1G71280	18.8789	22.5201	17.0583	0.757472	-0.400735	0.563269	1
AT1G71290	20.621	18.854	21.5044	1.14057	0.18976	0.879635	1
AT1G71300	23.1537	21.4726	23.9943	1.11744	0.160191	0.890717	1
AT1G71370	40.4157	45.0402	38.1034	0.845987	-0.241293	0.6519	1
AT1G71380	78.3055	94.2701	70.3231	0.745974	-0.422802	0.379621	1
AT1G71390	276.958	304.807	263.034	0.862952	-0.212647	0.590666	1
AT1G71400	27.2352	41.8978	19.9039	0.475058	-1.07382	0.0982124	1
AT1G71470	27.5606	26.1861	28.2478	1.07873	0.109336	0.926858	1
AT1G71520	15.6973	19.3778	13.8571	0.715103	-0.483778	0.505722	1
AT1G71680	93.182	97.9362	90.8049	0.927184	-0.109072	0.803637	1
AT1G71690	17.2255	18.3303	16.673	0.909588	-0.136715	0.858231	1
AT1G71691	107.579	123.075	99.8306	0.811137	-0.301983	0.502495	1
AT1G71692	221.516	219.964	222.292	1.01058	0.0151901	1	1
AT1G71695	27.8408	33.5183	25.0021	0.745925	-0.422897	0.471665	1
AT1G71696	5.14456	5.23723	5.09823	0.973458	-0.0388088	0.995512	1
AT1G71770	38.1231	38.7555	37.8069	0.975524	-0.03575	0.937888	1
AT1G71880	39.3187	40.3267	38.8148	0.962509	-0.0551281	0.915001	1
AT1G71890	103.712	112.6	99.2675	0.881591	-0.181819	0.675917	1
AT1G71930	123.318	119.933	125.011	1.04234	0.0598277	0.927858	1
AT1G71960	29.2401	23.0438	32.3382	1.40334	0.48886	0.48658	1
AT1G72000	33.6804	41.3741	29.8335	0.721067	-0.471794	0.415262	1
AT1G72080	33.4956	32.9945	33.7462	1.02278	0.0324965	1	1
AT1G72100	87.0364	96.365	82.3721	0.854792	-0.226354	0.618371	1
AT1G72110	108.428	112.077	106.604	0.951166	-0.0722306	0.863141	1
AT1G72125	99.5984	114.695	92.0499	0.80256	-0.317318	0.475729	1
AT1G72130	17.5022	19.9015	16.3025	0.819161	-0.28778	0.700674	1
AT1G72140	209.631	240.389	194.252	0.808074	-0.307441	0.450542	1
AT1G72200	20.0843	22.5201	18.8664	0.837761	-0.25539	0.710132	1
AT1G72210	146.449	145.071	147.137	1.01424	0.020402	1	1
AT1G72220	15.5391	16.2354	15.191	0.935671	-0.0959272	0.907689	1
AT1G72230	45.8828	46.0876	45.7804	0.993333	-0.00965083	0.972369	1
AT1G72270	44.4922	28.281	52.5978	1.85983	0.895168	0.123007	1
AT1G72290	151.966	163.402	146.248	0.895024	-0.160002	0.691782	1
AT1G72430	5.11494	5.23723	5.05379	0.964974	-0.0514374	0.991224	1
AT1G72460	12.7164	12.5694	12.79	1.01755	0.0251055	1	1
AT1G72490	45.1881	51.3249	42.1197	0.82065	-0.285162	0.577029	1
AT1G72520	42.5499	49.7537	38.9481	0.782818	-0.353251	0.527872	1
AT1G72570	258.562	252.434	261.626	1.03641	0.0515943	0.928928	1
AT1G72580	50.8525	44.5165	54.0206	1.2135	0.279171	0.665096	1
AT1G72590	91.4862	105.268	84.5951	0.803614	-0.315425	0.499614	1
AT1G72800	29.6586	28.8048	30.0855	1.04446	0.0627631	0.980089	1
AT1G72860	43.215	41.3741	44.1354	1.06674	0.093208	0.915153	1
AT1G72870	17.6008	15.188	18.8072	1.2383	0.308356	0.762179	1
AT1G73000	42.655	40.8504	43.5573	1.06626	0.092565	0.917575	1
AT1G73010	117.614	118.885	116.978	0.983958	-0.0233308	0.948643	1
AT1G73120	4.07102	7.85584	2.17861	0.277323	-1.85036	0.194249	1
AT1G73220	52.2332	62.323	47.1883	0.757157	-0.401336	0.442959	1
AT1G73260	41.3705	39.2792	42.4162	1.07986	0.110848	0.896737	1
AT1G73270	86.687	90.6041	84.7284	0.93515	-0.0967298	0.824208	1
AT1G73280	33.7723	32.9945	34.1611	1.03536	0.0501275	1	1
AT1G73290	21.4673	17.8066	23.2977	1.30838	0.387778	0.686055	1
AT1G73300	18.579	16.7591	19.489	1.16289	0.21771	0.841602	1
AT1G73325	19.6595	24.0913	17.4437	0.724066	-0.465807	0.525097	1
AT1G73330	68.2397	71.75	66.4845	0.926613	-0.109961	0.813177	1
AT1G73410	157.805	155.546	158.935	1.02179	0.0310942	0.976087	1
AT1G73510	36.736	25.1387	42.5347	1.692	0.758729	0.269266	1
AT1G73560	11.2804	9.95074	11.9453	1.20044	0.263569	0.874919	1
AT1G73580	13.2731	13.6168	13.1013	0.962139	-0.055682	0.93918	1
AT1G73590	121.929	133.549	116.118	0.869478	-0.201778	0.637662	1
AT1G73610	96.1003	105.268	91.5163	0.869362	-0.201971	0.658528	1
AT1G73620	72.8802	70.7026	73.9689	1.0462	0.0651561	0.939442	1
AT1G73805	77.1319	67.0365	82.1796	1.22589	0.293832	0.604272	1
AT1G73810	64.6956	63.3705	65.3582	1.03137	0.0445569	0.978374	1
AT1G73830	11.6592	10.9982	11.9897	1.09016	0.124535	0.986997	1
AT1G73840	4.56815	4.18978	4.75734	1.13546	0.183279	1	1
AT1G73850	134.677	131.454	136.289	1.03678	0.0521061	0.93592	1
AT1G73870	15.5588	14.6642	16.0061	1.0915	0.126316	0.960303	1
AT1G73965	16.8037	14.6642	17.8734	1.21884	0.285512	0.833594	1
AT1G74000	81.0382	77.511	82.8018	1.06826	0.0952618	0.893595	1
AT1G74010	116	122.551	112.724	0.919815	-0.120584	0.779327	1
AT1G74080	64.8042	60.2281	67.0922	1.11397	0.155708	0.80437	1
AT1G74110	110.348	122.551	104.247	0.850641	-0.233378	0.593836	1
AT1G74140	59.541	54.9909	61.816	1.12411	0.168788	0.803801	1
AT1G74290	12.4466	16.2354	10.5521	0.649946	-0.621608	0.42254	1
AT1G74500	76.2662	80.6533	74.0726	0.918407	-0.122794	0.783561	1
AT1G74620	38.6075	43.469	36.1768	0.832244	-0.264922	0.628671	1
AT1G74650	90.1556	104.745	82.8611	0.791077	-0.338109	0.469133	1
AT1G74660	45.5966	53.9435	41.4231	0.767899	-0.381011	0.474095	1
AT1G74820	20.5028	26.7099	17.3992	0.651416	-0.61835	0.437361	1
AT1G74990	21.9683	24.615	20.6449	0.838714	-0.25375	0.701754	1
AT1G75040	19.8144	26.1861	16.6286	0.635015	-0.655138	0.360123	1
AT1G75160	76.7959	68.6077	80.8901	1.17902	0.237592	0.668218	1
AT1G75240	14.5412	14.6642	14.4796	0.987409	-0.0182801	0.981598	1
AT1G75250	39.177	37.7081	39.9115	1.05843	0.0819314	0.95555	1
AT1G75388	57.9279	68.084	52.8498	0.776245	-0.365417	0.476181	1
AT1G75390	57.9279	68.084	52.8498	0.776245	-0.365417	0.476181	1
AT1G75450	73.2886	73.3212	73.2724	0.999334	-0.000961807	0.986556	1
AT1G75460	6.67261	2.61861	8.69961	3.32222	1.73215	0.246669	1
AT1G75470	30.3276	38.7555	26.1137	0.673805	-0.569597	0.351385	1
AT1G75490	11.7285	14.1405	10.5225	0.74414	-0.426354	0.607823	1
AT1G75500	42.5925	42.9453	42.4162	0.987679	-0.0178853	0.966753	1
AT1G75520	282.82	308.997	269.732	0.872929	-0.196064	0.608877	1
AT1G75550	13.6947	14.1405	13.4718	0.952706	-0.0698964	0.924913	1
AT1G75590	9.27139	8.90329	9.45544	1.06202	0.0868055	1	1
AT1G75600	16.3853	12.0456	18.5552	1.54041	0.623312	0.524609	1
AT1G75620	178.239	188.54	173.088	0.918043	-0.123366	0.754115	1
AT1G75700	24.9519	18.3303	28.2626	1.54185	0.624665	0.42372	1
AT1G75710	114.624	129.36	107.256	0.829129	-0.270332	0.540992	1
AT1G75717	35.0502	34.042	35.5543	1.04442	0.0627076	0.97919	1
AT1G75720	85.2574	83.7957	85.9883	1.02617	0.0372644	0.979842	1
AT1G75750	6.99889	7.33212	6.83227	0.931827	-0.101866	0.955691	1
AT1G75780	9.31763	12.5694	7.69177	0.611946	-0.708523	0.44611	1
[truncated: 6,125 more rows]

## Sheet: 2. TEs DEseq2 data
id	baseMean	baseMeanA	baseMeanB	foldChange WT_ddm1	log2FoldChange WT_ddm1	pval	padj
AT1TE00025	24.8886	35.5853	19.5403	0.549112	-0.864829	0.364338	0.742099
AT1TE00030	10.788	17.0513	7.65629	0.449015	-1.15516	0.27513	0.738594
AT1TE00225	9.74553	11.8618	8.68742	0.732388	-0.44932	0.671582	0.862896
AT1TE00670	19.7244	24.4649	17.3542	0.709351	-0.495429	0.60043	0.829382
AT1TE00680	3.05074	2.96544	3.09338	1.04314	0.0609382	1	1
AT1TE00825	5.88739	8.15496	4.7536	0.582909	-0.778657	0.513072	0.782219
AT1TE00840	13.2575	13.3445	13.214	0.990219	-0.0141809	1	1
AT1TE01490	12.509	11.8618	12.8326	1.08184	0.113491	1	1
AT1TE02165	1.88284	1.48272	2.0829	1.40478	0.490344	1	1
AT1TE02270	24.6701	32.6199	20.6953	0.634438	-0.656449	0.483491	0.772122
AT1TE03010	64.813	88.9632	52.7379	0.592805	-0.75437	0.405316	0.748411
AT1TE03170	33.928	50.4125	25.6858	0.509512	-0.972812	0.304405	0.738594
AT1TE03190	4.14544	6.67224	2.88204	0.431945	-1.21108	0.37603	0.745483
AT1TE03785	18.9005	22.2408	17.2303	0.774717	-0.368258	0.697013	0.876253
AT1TE03790	4.92092	2.22408	6.26933	2.81884	1.4951	0.410253	0.748832
AT1TE04160	11.0807	15.5686	8.83683	0.567607	-0.817035	0.448488	0.763579
AT1TE04165	4.25002	3.7068	4.52162	1.21982	0.286666	1	1
AT1TE04970	23.587	33.3612	18.6999	0.560527	-0.835144	0.383163	0.747074
AT1TE04980	10.4445	16.3099	7.5118	0.460566	-1.11852	0.306517	0.738594
AT1TE05220	4.61326	5.93088	3.95446	0.666757	-0.584768	0.657969	0.854216
AT1TE06340	21.8852	34.1026	15.7765	0.46262	-1.1121	0.258788	0.738594
AT1TE07050	3.6512	5.18952	2.88204	0.555358	-0.848509	0.54628	0.802536
AT1TE07305	0.35059	0	0.525885	Inf	Inf	1	1
AT1TE07880	4.67821	6.67224	3.68119	0.551717	-0.857999	0.505962	0.779086
AT1TE08220	9.23919	14.0858	6.81586	0.48388	-1.04728	0.341648	0.738594
AT1TE08240	44.1084	51.8952	40.2149	0.774925	-0.367871	0.661759	0.855978
AT1TE08510	22.7768	31.1371	18.5967	0.59725	-0.743593	0.440583	0.761299
AT1TE08670	5.17245	8.15496	3.68119	0.451405	-1.14751	0.343793	0.738594
AT1TE09380	6.52252	9.63769	4.96494	0.515159	-0.95691	0.412915	0.749763
AT1TE09690	9.14672	13.3445	7.04784	0.528146	-0.920991	0.407777	0.748832
AT1TE09960	13.3169	18.534	10.7084	0.57777	-0.791434	0.446237	0.76343
AT1TE10030	10.0796	10.379	9.92988	0.956724	-0.0638252	0.944607	1
AT1TE10930	5.69256	5.93088	5.57339	0.939724	-0.0896911	0.948848	1
AT1TE10935	5.96058	5.93088	5.97543	1.00751	0.0107948	1	1
AT1TE11380	45.0396	73.3947	30.8621	0.420494	-1.24984	0.186118	0.738594
AT1TE11530	2.46679	2.22408	2.58814	1.16369	0.218706	1	1
AT1TE11630	5.89453	7.4136	5.135	0.692645	-0.529812	0.690673	0.872303
AT1TE12230	12.9939	18.534	10.2238	0.551623	-0.858245	0.402462	0.747074
AT1TE12235	9.88094	16.3099	6.66645	0.408735	-1.29076	0.221202	0.738594
AT1TE12240	21.5715	28.9131	17.9007	0.619122	-0.691704	0.468333	0.768
AT1TE12430	36.7113	51.8952	29.1193	0.561117	-0.833628	0.379034	0.747074
AT1TE12725	1.27413	2.22408	0.799148	0.359316	-1.47668	0.509632	0.780317
AT1TE12775	10.6168	15.5686	8.14089	0.522906	-0.935378	0.383198	0.747074
AT1TE12810	5.36563	6.67224	4.71232	0.706257	-0.501735	0.695785	0.875282
AT1TE13300	6.84835	11.1204	4.71232	0.423754	-1.2387	0.276779	0.738594
AT1TE13310	25.5419	42.2575	17.1841	0.406653	-1.29813	0.180629	0.738594
AT1TE13320	36.9843	56.3434	27.3047	0.484613	-1.0451	0.270145	0.738594
AT1TE13365	24.0664	37.068	17.5655	0.473873	-1.07743	0.267807	0.738594
AT1TE13375	16.7128	25.9476	12.0953	0.466145	-1.10115	0.27245	0.738594
AT1TE13430	3.83062	3.7068	3.89253	1.0501	0.0705332	1	1
AT1TE13455	28.4589	37.068	24.1543	0.651622	-0.617893	0.517902	0.784806
AT1TE13560	31.2273	41.5162	26.0829	0.628258	-0.67057	0.470498	0.768291
AT1TE13690	7.66952	11.8618	5.57339	0.469862	-1.08969	0.33076	0.738594
AT1TE13980	12.9542	22.2408	8.31095	0.37368	-1.42013	0.182477	0.738594
AT1TE15090	86.6003	126.773	66.5141	0.524672	-0.930512	0.305882	0.738594
AT1TE15100	1.19542	1.48272	1.05177	0.709351	-0.495429	0.945201	1
AT1TE15170	32.191	31.8785	32.3473	1.01471	0.0210619	1	1
AT1TE15175	4.19607	1.48272	5.55275	3.74497	1.90496	0.346304	0.738594
AT1TE15240	14.061	22.2408	9.97117	0.448327	-1.15738	0.264924	0.738594
AT1TE16505	0.855833	0	1.28375	Inf	Inf	0.569685	0.810693
AT1TE16595	13.2949	21.4995	9.19266	0.427576	-1.22575	0.2412	0.738594
AT1TE17300	19.2137	21.4995	18.0708	0.840523	-0.250642	0.780452	0.919263
AT1TE17370	9.79672	12.6031	8.39351	0.665986	-0.586435	0.591099	0.825045
AT1TE17610	1.85807	2.96544	1.30439	0.439864	-1.18487	0.507407	0.780317
AT1TE18700	11.0312	18.534	7.27982	0.392782	-1.3482	0.203839	0.738594
AT1TE18775	1.41502	2.22408	1.01049	0.454339	-1.13816	0.632571	0.842983
AT1TE18790	9.05701	14.0858	6.5426	0.46448	-1.10631	0.318612	0.738594
AT1TE19285	12.5558	14.8272	11.42	0.770209	-0.376678	0.699375	0.876718
AT1TE19290	4.15755	2.96544	4.7536	1.603	0.680775	0.794248	0.923747
AT1TE19300	0.35059	0	0.525885	Inf	Inf	1	1
AT1TE19780	5.5478	6.67224	4.98558	0.747212	-0.42041	0.745239	0.901142
AT1TE20160	11.826	17.0513	9.2133	0.540329	-0.888091	0.395511	0.747074
AT1TE20165	2.6242	3.7068	2.0829	0.561912	-0.831584	0.617432	0.839648
AT1TE20310	9.44502	14.8272	6.75393	0.455509	-1.13445	0.302026	0.738594
AT1TE20315	24.0994	32.6199	19.8391	0.608192	-0.717402	0.456312	0.764249
AT1TE20410	5.56156	6.67224	5.00622	0.750306	-0.414449	0.741638	0.899073
AT1TE20900	5.5478	6.67224	4.98558	0.747212	-0.42041	0.746072	0.901525
AT1TE21010	12.7093	17.0513	10.5383	0.618037	-0.694234	0.499413	0.777684
AT1TE21300	30.4838	43.7403	23.8555	0.54539	-0.87464	0.355168	0.740656
AT1TE21305	13.4479	17.7926	11.2756	0.63372	-0.658083	0.519818	0.784975
AT1TE21735	56.6223	88.9632	40.4518	0.454703	-1.137	0.219633	0.738594
AT1TE21950	17.8031	24.4649	14.4721	0.591548	-0.757434	0.442386	0.761299
AT1TE22115	26.0318	38.5507	19.7723	0.51289	-0.96328	0.316795	0.738594
AT1TE22230	8.53359	8.89632	8.35223	0.93884	-0.0910483	0.935325	1
AT1TE22560	9.13517	8.89632	9.25459	1.04027	0.0569589	1	1
AT1TE23160	7.42129	13.3445	4.4597	0.334198	-1.58123	0.154384	0.718596
AT1TE23270	13.2283	17.0513	11.3168	0.663694	-0.59141	0.558773	0.806728
AT1TE23350	8.84952	9.63769	8.45544	0.877331	-0.188807	0.854945	0.962641
AT1TE23390	5.01228	5.18952	4.92366	0.948769	-0.0758714	0.980732	1
AT1TE23395	2.49597	5.93088	0.778506	0.131263	-2.92947	0.0597556	0.537249
AT1TE23420	18.9627	28.9131	13.9875	0.48378	-1.04758	0.28485	0.738594
AT1TE23830	7.14941	14.0858	3.68119	0.26134	-1.936	0.0967845	0.640173
AT1TE23835	3.05349	4.44816	2.35616	0.529693	-0.916772	0.568847	0.809727
AT1TE23840	12.9025	15.5686	11.5695	0.743129	-0.428315	0.671577	0.862896
AT1TE23995	25.4852	38.5507	18.9525	0.491624	-1.02437	0.284664	0.738594
AT1TE24000	68.4983	108.98	48.2575	0.442811	-1.17524	0.202901	0.738594
AT1TE24060	32.3539	42.9989	27.0315	0.628654	-0.669661	0.4702	0.768291
AT1TE24245	12.4892	24.4649	6.50131	0.26574	-1.91191	0.0683009	0.551381
AT1TE24720	20.9308	24.4649	19.1638	0.783319	-0.352327	0.702514	0.87766
AT1TE24730	5.56156	6.67224	5.00622	0.750306	-0.414449	0.748192	0.902163
AT1TE24740	3.1322	5.18952	2.10354	0.405343	-1.30278	0.382813	0.747074
AT1TE24850	103.452	149.013	80.6717	0.541372	-0.885308	0.325943	0.738594
AT1TE24855	34.7497	57.0848	23.5822	0.413109	-1.2754	0.181876	0.738594
AT1TE24955	32.7563	57.0848	20.5921	0.360728	-1.47102	0.124167	0.696079
AT1TE25285	3.53508	3.7068	3.44921	0.930509	-0.103908	0.982577	1
AT1TE25610	2.42936	1.48272	2.90269	1.95768	0.969142	0.791724	0.922499
AT1TE25615	6.54563	4.44816	7.59436	1.7073	0.77172	0.669787	0.862541
AT1TE25880	2.07767	3.7068	1.26311	0.340754	-1.5532	0.367772	0.743143
AT1TE25885	1.09195	2.22408	0.525885	0.23645	-2.08039	0.396588	0.747074
AT1TE26625	33.4751	48.9298	25.7477	0.526217	-0.926269	0.324479	0.738594
AT1TE26665	14.1937	25.2063	8.68742	0.344653	-1.53678	0.136357	0.706445
AT1TE27095	44.5217	71.1706	31.1972	0.438345	-1.18986	0.207165	0.738594
AT1TE27100	18.2824	28.1717	13.3378	0.473447	-1.07872	0.283243	0.738594
AT1TE27295	22.6474	14.0858	26.9282	1.91172	0.934874	0.463558	0.766844
AT1TE27345	6.75698	8.15496	6.05799	0.74286	-0.428838	0.717239	0.886914
AT1TE27350	5.05356	5.18952	4.98558	0.960702	-0.0578397	0.985522	1
AT1TE27390	15.3836	23.7235	11.2136	0.47268	-1.08107	0.285317	0.738594
AT1TE27405	18.2687	14.0858	20.3601	1.44543	0.531497	0.718633	0.88799
AT1TE27475	15.6593	22.2408	12.3686	0.556122	-0.846526	0.3969	0.747074
AT1TE27925	3.93685	4.44816	3.68119	0.827576	-0.273036	0.870516	0.97157
AT1TE28250	5.80593	5.93088	5.74345	0.968397	-0.04633	0.989405	1
AT1TE28620	16.8025	25.2063	12.6006	0.499899	-1.00029	0.3188	0.738594
AT1TE28635	19.1025	31.1371	13.0852	0.420244	-1.2507	0.21132	0.738594
AT1TE28650	14.7193	18.534	12.8119	0.691266	-0.532688	0.600719	0.829514
AT1TE28655	17.0138	28.9131	11.0642	0.382672	-1.38582	0.166014	0.732128
AT1TE28800	4.65345	8.15496	2.90269	0.355941	-1.49029	0.223652	0.738594
AT1TE29045	6.63975	8.89632	5.51147	0.619522	-0.690773	0.555145	0.806728
AT1TE29760	2.30113	3.7068	1.5983	0.431179	-1.21364	0.47277	0.769936
AT1TE29765	3.63744	5.18952	2.8614	0.551381	-0.858879	0.551533	0.806256
AT1TE29770	20.9259	27.4303	17.6737	0.644311	-0.634171	0.516865	0.784806
AT1TE29900	16.0127	23.7235	12.1573	0.512456	-0.964499	0.334579	0.738594
AT1TE29905	10.488	11.8618	9.80111	0.826278	-0.275302	0.782534	0.919799
AT1TE29920	14.4584	17.7926	12.7913	0.718908	-0.47612	0.639357	0.847477
AT1TE30235	16.5014	22.2408	13.6317	0.612915	-0.706242	0.477975	0.772122
AT1TE30240	9.55401	17.0513	5.80537	0.340465	-1.55442	0.153906	0.718596
AT1TE30255	4.28909	8.15496	2.35616	0.288923	-1.79124	0.167403	0.732128
AT1TE30510	8.72129	11.8618	7.15105	0.602865	-0.730093	0.50384	0.778179
AT1TE30770	6.99034	8.89632	6.03735	0.678634	-0.559293	0.632228	0.842861
AT1TE30870	1.19266	0	1.78899	Inf	Inf	0.498045	0.777113
AT1TE30875	14.2008	2.96544	19.8185	6.68315	2.74053	0.0579058	0.537249
AT1TE31410	2.88508	4.44816	2.10354	0.472901	-1.08039	0.47198	0.769387
AT1TE31665	3.95061	4.44816	3.70183	0.832216	-0.264969	0.872822	0.973143
AT1TE31670	4.66721	8.15496	2.92333	0.358472	-1.48007	0.233389	0.738594
AT1TE31760	2.39084	2.96544	2.10354	0.709351	-0.495429	0.810356	0.933053
AT1TE31885	10.9839	17.0513	7.95019	0.466252	-1.10082	0.294853	0.738594
AT1TE31895	23.2116	34.8439	17.3955	0.49924	-1.0022	0.297236	0.738594
AT1TE31905	60.9405	79.3256	51.748	0.65235	-0.616282	0.491734	0.774617
AT1TE31955	17.1641	23.7235	13.8843	0.585256	-0.77286	0.436677	0.760857
AT1TE31970	94.7547	145.307	69.4787	0.478152	-1.06446	0.243266	0.738594
AT1TE31980	16.1327	24.4649	11.9666	0.489133	-1.0317	0.306134	0.738594
AT1TE31985	15.4084	22.2408	11.9921	0.539195	-0.891121	0.386372	0.747074
AT1TE32005	3.24943	4.44816	2.65006	0.595766	-0.747182	0.614488	0.837975
AT1TE32015	61.6038	80.0669	52.3722	0.654105	-0.612405	0.487279	0.772929
AT1TE32275	5.67769	8.15496	4.43906	0.544338	-0.877425	0.484356	0.772402
AT1TE32325	25.4319	42.2575	17.019	0.402745	-1.31206	0.180643	0.738594
AT1TE32530	5.34362	9.63769	3.19659	0.331676	-1.59215	0.186912	0.738594
AT1TE32620	19.6595	23.7235	17.6275	0.743037	-0.428495	0.646381	0.85017
AT1TE32625	13.8552	21.4995	10.0331	0.466667	-1.09953	0.288868	0.738594
AT1TE32870	5.66669	9.63769	3.68119	0.381958	-1.38851	0.253834	0.738594
AT1TE32945	6.48676	12.6031	3.42857	0.272041	-1.8781	0.103057	0.654247
AT1TE33045	14.5151	21.4995	11.0229	0.512708	-0.963791	0.346089	0.738594
AT1TE33350	18.2962	28.1717	13.3585	0.47418	-1.07649	0.276141	0.738594
AT1TE33510	2.23619	2.96544	1.87156	0.631123	-0.664007	0.721853	0.889859
AT1TE33990	16.371	28.9131	10.0999	0.349321	-1.51737	0.136768	0.70754
AT1TE34000	19.5621	33.3612	12.6625	0.379558	-1.39761	0.158759	0.722894
AT1TE34130	8.56112	8.89632	8.39351	0.943481	-0.0839349	0.934964	1
AT1TE34165	23.3751	37.8094	16.1579	0.427352	-1.2265	0.21493	0.738594
AT1TE34170	13.7864	21.4995	9.92988	0.461867	-1.11445	0.280597	0.738594
AT1TE34180	29.661	46.7057	21.1386	0.452591	-1.14372	0.229519	0.738594
AT1TE34210	34.5246	53.3779	25.098	0.470194	-1.08867	0.253239	0.738594
AT1TE34265	8.36904	8.15496	8.47608	1.03938	0.0557185	1	1
AT1TE34290	3.32538	3.7068	3.13467	0.845652	-0.241863	0.912311	0.993154
AT1TE34295	22.6855	28.1717	19.9423	0.707885	-0.498412	0.596956	0.827991
AT1TE34300	12.7093	17.0513	10.5383	0.618037	-0.694234	0.49943	0.777684
AT1TE34315	97.7564	149.755	71.7572	0.479165	-1.06141	0.246982	0.738594
AT1TE34335	344.777	546.383	243.974	0.446526	-1.16318	0.197203	0.738594
AT1TE34350	22.5974	32.6199	17.5862	0.539125	-0.891309	0.359267	0.740656
AT1TE34435	24.7918	29.6544	22.3604	0.754033	-0.4073	0.653859	0.853136
AT1TE34445	15.8112	20.7581	13.3378	0.642536	-0.638152	0.526086	0.788586
AT1TE34455	2.12996	2.22408	2.0829	0.93652	-0.0946182	1	1
AT1TE34580	39.9249	52.6366	33.5691	0.637753	-0.648931	0.474276	0.770661
AT1TE34595	48.212	80.8083	31.9138	0.394933	-1.34032	0.155599	0.718596
AT1TE35100	31.8135	51.8952	21.7726	0.419549	-1.25309	0.19248	0.738594
AT1TE35105	16.5581	25.9476	11.8634	0.457205	-1.12909	0.262551	0.738594
AT1TE35130	28.4221	49.6711	17.7975	0.358307	-1.48073	0.127424	0.698716
AT1TE35180	23.8506	28.1717	21.69	0.769923	-0.377214	0.682452	0.867689
AT1TE35260	13.2426	22.9822	8.37287	0.36432	-1.45672	0.166231	0.732128
AT1TE35305	21.9909	42.9989	11.4869	0.267144	-1.90431	0.0576615	0.536335
AT1TE35325	26.7676	37.8094	21.2467	0.561943	-0.831504	0.382963	0.747074
AT1TE35425	18.9434	25.9476	15.4414	0.595097	-0.748803	0.449255	0.763975
AT1TE35430	17.7326	20.7581	16.2199	0.781375	-0.355913	0.708722	0.881808
AT1TE35460	12.821	13.3445	12.5593	0.941161	-0.0874872	0.916319	0.994324
AT1TE35465	6.4295	2.96544	8.16153	2.75221	1.46059	0.387746	0.747074
AT1TE35530	12.8392	18.534	9.99181	0.539107	-0.891357	0.396722	0.747074
AT1TE35575	16.5157	28.1717	10.6877	0.379379	-1.39829	0.17149	0.732128
AT1TE35625	13.4166	25.9476	7.15105	0.275596	-1.85938	0.0804923	0.599391
AT1TE35720	24.9591	31.8785	21.4993	0.674415	-0.568291	0.542357	0.800922
AT1TE35730	3.99079	6.67224	2.65006	0.397177	-1.33214	0.313406	0.738594
AT1TE35735	7.89902	13.3445	5.17628	0.387896	-1.36626	0.230615	0.738594
AT1TE35755	3.3529	3.7068	3.17595	0.85679	-0.222987	0.912279	0.993154
AT1TE35760	11.9823	20.7581	7.59436	0.365851	-1.45067	0.169923	0.732128
AT1TE35855	9.04546	9.63769	8.74934	0.907826	-0.139512	0.885949	0.981043
AT1TE35980	24.6657	41.5162	16.2405	0.391185	-1.35408	0.165593	0.732128
AT1TE35985	7.31783	14.0858	3.93381	0.279274	-1.84025	0.102895	0.654156
AT1TE35995	3.4305	6.67224	1.80963	0.271218	-1.88247	0.205704	0.738594
AT1TE36205	40.9327	65.2397	28.7792	0.441129	-1.18073	0.211298	0.738594
AT1TE36210	21.0486	29.6544	16.7457	0.564696	-0.824453	0.396231	0.747074
AT1TE36290	11.1622	17.7926	7.84699	0.441024	-1.18107	0.261847	0.738594
AT1TE36485	123.176	197.202	86.1625	0.436925	-1.19454	0.190988	0.738594
AT1TE36495	8.56277	12.6031	6.5426	0.519125	-0.945847	0.395825	0.747074
AT1TE36505	18.6523	23.7235	16.1166	0.679353	-0.557767	0.575189	0.816926
AT1TE36615	12.302	13.3445	11.7808	0.882821	-0.179806	0.850912	0.959895
AT1TE36665	6.53463	5.93088	6.8365	1.1527	0.205011	1	1
AT1TE36710	4.5995	5.93088	3.93381	0.663276	-0.592318	0.658671	0.854216
AT1TE36715	20.037	31.8785	14.1163	0.442816	-1.17522	0.237497	0.738594
AT1TE36825	5.00404	8.15496	3.42857	0.420427	-1.25007	0.328263	0.738594
AT1TE37010	4.75692	7.4136	3.42857	0.46247	-1.11257	0.388696	0.747074
AT1TE37060	2.45578	3.7068	1.83028	0.493761	-1.01811	0.533904	0.795315
AT1TE37065	0.519004	0	0.778506	Inf	Inf	0.896568	0.983778
AT1TE37070	3.11678	1.48272	3.93381	2.6531	1.40768	0.549823	0.80472
AT1TE37150	15.2966	25.9476	9.97117	0.384281	-1.37977	0.174772	0.734013
AT1TE37155	1.15689	2.96544	0.252621	0.0851885	-3.5532	0.167038	0.732128
AT1TE37165	10.2387	15.5686	7.57372	0.486475	-1.03956	0.341663	0.738594
AT1TE37170	9.65362	17.0513	5.95479	0.349228	-1.51776	0.171624	0.732128
AT1TE37190	13.5679	18.534	11.0849	0.598082	-0.741584	0.46697	0.768
AT1TE37195	8.7466	16.3099	4.96494	0.304412	-1.7159	0.1258	0.696079
AT1TE37210	8.16979	0.74136	11.884	16.03	4.0027	0.0319492	0.38689
AT1TE37215	14.9845	2.96544	20.9941	7.07959	2.82367	0.0473748	0.491731
AT1TE37220	0.532765	0	0.799148	Inf	Inf	0.886175	0.981043
AT1TE37235	24.9937	31.1371	21.922	0.704047	-0.506256	0.591128	0.825045
AT1TE37260	18.3375	28.1717	13.4204	0.476378	-1.06982	0.282005	0.738594
AT1TE37265	65.1888	50.4125	72.577	1.43966	0.525731	0.671688	0.862896
AT1TE37275	16.2681	21.4995	13.6524	0.63501	-0.65515	0.509046	0.780317
AT1TE37290	9.35366	11.8618	8.09961	0.682833	-0.550395	0.61904	0.839655
AT1TE37295	15.7529	20.7581	13.2503	0.638321	-0.647646	0.511802	0.781924
AT1TE37300	3.23733	8.15496	0.778506	0.0954641	-3.3889	0.0210485	0.320517
AT1TE37310	9.14948	14.8272	6.31062	0.42561	-1.23239	0.251666	0.738594
AT1TE37490	61.3198	91.1873	46.386	0.508689	-0.975145	0.290891	0.738594
AT1TE37495	22.0024	33.3612	16.3231	0.489283	-1.03126	0.289996	0.738594
AT1TE37630	20.7614	34.1026	14.0908	0.413187	-1.27513	0.192744	0.738594
AT1TE37635	23.8077	31.8785	19.7723	0.620239	-0.689105	0.465867	0.767183
AT1TE37645	32.5972	51.8952	22.9482	0.442203	-1.17722	0.218208	0.738594
AT1TE37680	8.68166	15.5686	5.2382	0.33646	-1.57149	0.15236	0.716962
AT1TE37685	1.85807	2.96544	1.30439	0.439864	-1.18487	0.516381	0.784806
AT1TE37905	19.1185	26.689	15.3332	0.574515	-0.799583	0.412141	0.749511
AT1TE37920	8.80824	9.63769	8.39351	0.870905	-0.199412	0.853727	0.961696
AT1TE37925	17.1888	22.2408	14.6628	0.659276	-0.601045	0.543742	0.800922
AT1TE38125	14.8283	20.7581	11.8634	0.571506	-0.80716	0.42254	0.753616
AT1TE38210	15.5261	13.3445	16.617	1.24523	0.316413	0.871726	0.972707
AT1TE38240	7.83407	12.6031	5.44954	0.432396	-1.20957	0.287061	0.738594
AT1TE38445	4.27644	5.93088	3.44921	0.581568	-0.78198	0.557329	0.806728
AT1TE38465	22.6013	31.8785	17.9626	0.563472	-0.827584	0.387188	0.747074
AT1TE38710	2.96489	2.96544	2.96461	0.99972	-0.000403891	1	1
AT1TE38715	3.95337	5.93088	2.96461	0.49986	-1.0004	0.447203	0.763579
AT1TE38820	14.3676	28.1717	7.46559	0.265003	-1.91592	0.0632751	0.545005
AT1TE38835	27.1259	36.3267	22.5256	0.620083	-0.689466	0.460004	0.765458
AT1TE38850	15.8927	22.9822	12.348	0.537285	-0.896242	0.374313	0.743781
AT1TE38860	30.5267	47.4471	22.0665	0.465076	-1.10446	0.247909	0.738594
AT1TE38865	15.9989	23.7235	12.1366	0.511586	-0.966951	0.33541	0.738594
AT1TE38985	10.5568	4.44816	13.6111	3.05993	1.6135	0.261297	0.738594
AT1TE39005	9.85669	2.22408	13.673	6.14771	2.62005	0.094905	0.63932
AT1TE39030	5.58633	5.18952	5.78473	1.11469	0.156648	1	1
AT1TE39330	3.29786	3.7068	3.09338	0.834515	-0.26099	0.911025	0.99239
AT1TE39335	11.3983	20.0167	7.08912	0.35416	-1.49753	0.16658	0.732128
AT1TE39360	11.8083	17.7926	8.81619	0.495496	-1.01305	0.342734	0.738594
AT1TE39460	5.95234	8.89632	4.48034	0.503617	-0.989601	0.401374	0.747074
AT1TE39490	18.9231	32.6199	12.0747	0.370164	-1.43376	0.152163	0.716962
AT1TE39710	139.943	194.236	112.797	0.580719	-0.784087	0.380129	0.747074
AT1TE39790	42.3917	68.9465	29.1144	0.422274	-1.24375	0.188704	0.738594
AT1TE39795	11.8122	17.0513	9.19266	0.539118	-0.891327	0.398575	0.747074
AT1TE39800	15.9863	21.4995	13.2297	0.61535	-0.700521	0.477129	0.772122
AT1TE39805	5.83621	7.4136	5.04751	0.680844	-0.554604	0.645505	0.849449
AT1TE39810	6.12075	8.89632	4.73296	0.532013	-0.910466	0.443871	0.761392
AT1TE39820	6.85935	9.63769	5.47018	0.567583	-0.817097	0.497945	0.777113
AT1TE39855	26.1171	40.0335	19.1589	0.478572	-1.06319	0.266091	0.738594
AT1TE39860	8.15824	10.379	7.04784	0.679045	-0.558421	0.620495	0.839765
AT1TE39865	6.78175	6.67224	6.8365	1.02462	0.035086	1	1
AT1TE39880	39.4857	43.7403	37.3584	0.854097	-0.227527	0.774184	0.915328
AT1TE39915	27.5282	42.9989	19.7929	0.460312	-1.11932	0.243698	0.738594
AT1TE39940	14.2228	7.4136	17.6275	2.37772	1.24958	0.362863	0.741017
AT1TE39950	29.6317	7.4136	40.7408	5.49541	2.45823	0.0556753	0.528176
AT1TE39960	4.40633	7.4136	2.90269	0.391535	-1.35279	0.292393	0.738594
AT1TE39965	4.41843	3.7068	4.77425	1.28797	0.365098	0.966613	1
AT1TE39970	6.45868	6.67224	6.3519	0.951988	-0.070984	0.952655	1
AT1TE39985	2.63796	3.7068	2.10354	0.567481	-0.817357	0.629723	0.842091
AT1TE39990	5.10475	5.93088	4.69168	0.791059	-0.338143	0.811219	0.933053
AT1TE40020	22.6013	31.8785	17.9626	0.563472	-0.827584	0.392626	0.747074
AT1TE40075	12.4028	18.534	9.33715	0.503785	-0.989121	0.343228	0.738594
AT1TE40080	7.36459	9.63769	6.22805	0.646218	-0.629907	0.590715	0.825045
AT1TE40155	6.2187	5.18952	6.73329	1.29748	0.37571	0.901428	0.98616
AT1TE40160	3.05349	4.44816	2.35616	0.529693	-0.916772	0.545469	0.801576
AT1TE40165	9.67949	13.3445	7.84699	0.588032	-0.766033	0.4802	0.772122
AT1TE40170	8.04211	8.89632	7.61501	0.855972	-0.224364	0.841564	0.954336
AT1TE40255	27.7627	34.1026	24.5927	0.72114	-0.471649	0.608218	0.835178
AT1TE40260	22.746	31.1371	18.5505	0.595766	-0.747182	0.428931	0.756242
AT1TE40265	14.7099	23.7235	10.2031	0.430085	-1.2173	0.232262	0.738594
AT1TE40305	4.12068	8.15496	2.10354	0.257946	-1.95486	0.129995	0.705795
AT1TE40315	4.7971	9.63769	2.3768	0.246615	-2.01967	0.103655	0.654767
AT1TE40360	12.8953	8.89632	14.8948	1.67427	0.74353	0.602942	0.831273
AT1TE40365	8.67559	6.67224	9.67726	1.45038	0.536427	0.764862	0.909324
AT1TE40380	12.8805	18.534	10.0537	0.542448	-0.882444	0.382868	0.747074
AT1TE40740	2.48331	3.7068	1.87156	0.504899	-0.985935	0.555041	0.806728
AT1TE40800	8.86383	15.5686	5.51147	0.354012	-1.49813	0.169097	0.732128
AT1TE40940	8.81482	2.96544	11.7395	3.95877	1.98505	0.187761	0.738594
AT1TE40955	12.0626	3.7068	16.2405	4.38127	2.13135	0.133995	0.705795
AT1TE40970	2.61154	1.48272	3.17595	2.14197	1.09894	0.734563	0.894205
AT1TE41025	11.3317	15.5686	9.2133	0.591789	-0.756846	0.472714	0.769936
AT1TE41030	17.3738	23.7235	14.1989	0.598515	-0.740541	0.456317	0.764249
AT1TE41040	16.7485	22.9822	13.6317	0.593143	-0.753548	0.453195	0.764006
AT1TE41075	4.44375	8.15496	2.58814	0.31737	-1.65576	0.217789	0.738594
AT1TE41115	10.45	19.2754	6.03735	0.313216	-1.67477	0.120164	0.68977
AT1TE41120	8.36959	14.0858	5.51147	0.391277	-1.35374	0.225949	0.738594
AT1TE41130	24.0152	36.3267	17.8594	0.491634	-1.02434	0.294536	0.738594
AT1TE41140	11.1039	17.7926	7.7595	0.436107	-1.19725	0.256256	0.738594
AT1TE41145	12.2927	18.534	9.17202	0.494875	-1.01486	0.337405	0.738594
AT1TE41200	20.8885	26.689	17.9882	0.673994	-0.569193	0.557968	0.806728
AT1TE41225	1.58453	0	2.3768	Inf	Inf	0.296502	0.738594
AT1TE41230	27.7038	28.1717	27.4699	0.975087	-0.0363973	0.924567	0.999436
AT1TE41280	48.5901	66.7224	39.5239	0.592363	-0.755446	0.405574	0.748411
AT1TE41340	3.23567	4.44816	2.62942	0.591126	-0.758463	0.612229	0.837864
AT1TE41400	5.57698	10.379	3.17595	0.305996	-1.70841	0.144824	0.713219
AT1TE41415	8.0377	3.7068	10.2031	2.75255	1.46077	0.336891	0.738594
AT1TE41460	16.2813	15.5686	16.6376	1.06867	0.0958121	1	1
AT1TE41575	4.83672	5.93088	4.28964	0.723272	-0.467389	0.710925	0.883618
AT1TE41580	61.836	61.5329	61.9875	1.00739	0.0106199	1	1
AT1TE41605	12.0593	17.7926	9.19266	0.516655	-0.952727	0.366268	0.742759
AT1TE41745	48.9577	52.6366	47.1183	0.895162	-0.159779	0.822154	0.939991
AT1TE41820	20.9788	25.2063	18.865	0.748425	-0.41807	0.645319	0.849449
AT1TE41830	8.50224	17.0513	4.22772	0.247941	-2.01193	0.0745084	0.579515
AT1TE41835	10.1875	14.8272	7.86763	0.530621	-0.914246	0.395092	0.747074
AT1TE41845	4.05574	7.4136	2.3768	0.3206	-1.64115	0.216369	0.738594
AT1TE41850	5.1064	9.63769	2.84076	0.294756	-1.76241	0.172643	0.734013
AT1TE41895	8.97389	8.15496	9.38336	1.15063	0.202425	0.979887	1
AT1TE41930	4.44209	4.44816	4.43906	0.997953	-0.00295635	1	1
AT1TE41935	21.1774	19.2754	22.1284	1.14802	0.199143	0.946373	1
AT1TE41940	10.6652	14.8272	8.58421	0.57895	-0.78849	0.467725	0.768
AT1TE41945	17.639	8.15496	22.3811	2.74447	1.45653	0.265855	0.738594
AT1TE41995	6.37887	8.15496	5.49083	0.673311	-0.570655	0.63556	0.844721
AT1TE42025	2.57026	1.48272	3.11402	2.10021	1.07053	0.725176	0.889859
AT1TE42030	2.58678	2.96544	2.39744	0.808461	-0.30675	0.896427	0.983778
AT1TE42115	4.22139	5.93088	3.36665	0.567647	-0.816935	0.55225	0.806256
AT1TE42125	15.4992	19.2754	13.6111	0.706138	-0.501978	0.612652	0.837864
AT1TE42155	3.91209	5.93088	2.90269	0.489419	-1.03086	0.454059	0.764006
AT1TE42160	5.09485	5.18952	5.04751	0.972634	-0.0400305	0.978769	1
AT1TE42165	2.9236	2.96544	2.90269	0.978838	-0.0308583	1	1
AT1TE42170	6.45923	12.6031	3.38729	0.268766	-1.89558	0.113767	0.678537
AT1TE42190	14.82	16.3099	14.075	0.862973	-0.212612	0.822585	0.939991
AT1TE42205	1.07819	2.22408	0.505243	0.227169	-2.13816	0.341092	0.738594
AT1TE42220	7.34204	6.67224	7.67693	1.15058	0.202358	1	1
AT1TE42250	26.4132	38.5507	20.3444	0.52773	-0.922129	0.341088	0.738594
AT1TE42275	28.3373	40.0335	22.4892	0.56176	-0.831975	0.383414	0.747074
AT1TE42355	18.9203	31.1371	12.8119	0.411468	-1.28115	0.200135	0.738594
AT1TE42370	15.2867	25.2063	10.327	0.4097	-1.28736	0.207327	0.738594
AT1TE42430	9.29255	2.96544	12.4561	4.20042	2.07053	0.169712	0.732128
AT1TE42535	19.6144	31.8785	13.4823	0.422928	-1.24152	0.210023	0.738594
AT1TE42540	32.9561	48.9298	24.9692	0.510307	-0.970563	0.304928	0.738594
AT1TE42550	22.7719	41.5162	13.3997	0.322759	-1.63147	0.0983166	0.643043
AT1TE42575	22.1527	28.1717	19.1432	0.679518	-0.557416	0.560043	0.806728
AT1TE42800	59.4402	54.1193	62.1006	1.14748	0.198464	0.915079	0.994039
AT1TE42810	10.8562	3.7068	14.4309	3.89308	1.96091	0.175186	0.73402
AT1TE42820	4.80644	4.44816	4.98558	1.12082	0.164553	1	1
AT1TE42825	3.83448	2.96544	4.269	1.43958	0.525652	0.910101	0.991774
AT1TE42835	10.3625	15.5686	7.7595	0.498408	-1.0046	0.333962	0.738594
AT1TE42850	27.5976	41.5162	20.6383	0.497114	-1.00835	0.29419	0.738594
AT1TE42945	12.3202	18.534	9.2133	0.497102	-1.00838	0.335121	0.738594
AT1TE43000	1.57077	0	2.35616	Inf	Inf	0.34941	0.740149
AT1TE43005	0.920777	0.74136	1.01049	1.36302	0.446802	1	1
AT1TE43010	34.2015	17.7926	42.406	2.38334	1.25299	0.300431	0.738594
AT1TE43020	3.76954	2.22408	4.54227	2.04231	1.0302	0.65895	0.854216
AT1TE43025	2.4156	1.48272	2.88204	1.94375	0.958846	0.778802	0.917532
AT1TE43145	5.91326	4.44816	6.6458	1.49406	0.579234	0.805407	0.93227
AT1TE43150	2.02649	2.96544	1.55701	0.525052	-0.929467	0.619588	0.839655
AT1TE43155	41.6542	44.4816	40.2405	0.904654	-0.144561	0.837247	0.951474
AT1TE43165	7.48569	8.15496	7.15105	0.876895	-0.189524	0.863642	0.967295
AT1TE43170	6.1967	8.15496	5.21756	0.639802	-0.644303	0.597759	0.828618
AT1TE43250	3.8042	1.48272	4.96494	3.34853	1.74353	0.397939	0.747074
AT1TE43315	14.4612	19.2754	12.0541	0.625361	-0.677239	0.50915	0.780317
AT1TE43325	24.2915	40.7748	16.0498	0.39362	-1.34512	0.168555	0.732128
AT1TE43330	40.9387	52.6366	35.0898	0.666642	-0.585015	0.521582	0.786118
AT1TE43355	90.0113	22.9822	123.526	5.37486	2.42623	0.0412318	0.456873
AT1TE43380	9.94806	5.18952	12.3273	2.37543	1.24819	0.397819	0.747074
AT1TE43430	9.41805	6.67224	10.791	1.61729	0.693579	0.671979	0.863023
AT1TE43440	4.67379	1.48272	6.26933	4.22826	2.08006	0.27703	0.738594
AT1TE43460	2.98855	3.7068	2.62942	0.709351	-0.495429	0.775349	0.915414
AT1TE43510	7.11692	2.96544	9.19266	3.09993	1.63224	0.313805	0.738594
AT1TE43515	1.10295	0.74136	1.28375	1.73161	0.792116	1	1
AT1TE43545	34.1047	54.8607	23.7267	0.432491	-1.20926	0.203288	0.738594
AT1TE43585	56.9513	11.8618	79.4961	6.70187	2.74456	0.0259581	0.351125
AT1TE43610	2.04025	2.96544	1.57765	0.532013	-0.910466	0.636291	0.845175
AT1TE43640	21.6887	6.67224	29.1969	4.37588	2.12957	0.100364	0.647058
AT1TE43655	3.32814	5.18952	2.39744	0.461978	-1.11411	0.453739	0.764006
AT1TE43705	11.5541	17.7926	8.4348	0.474061	-1.07686	0.312913	0.738594
AT1TE43710	4.23791	7.4136	2.65006	0.35746	-1.48415	0.281726	0.738594
AT1TE43715	3.06726	4.44816	2.3768	0.534333	-0.904188	0.559908	0.806728
AT1TE43730	35.7178	45.223	30.9653	0.684724	-0.546405	0.547432	0.803069
AT1TE43735	11.3829	16.3099	8.9194	0.546869	-0.870732	0.409058	0.748832
AT1TE43740	47.8228	32.6199	55.4243	1.6991	0.764768	0.530353	0.791365
AT1TE43820	4.87249	2.96544	5.82601	1.96464	0.974262	0.625825	0.841069
AT1TE43825	1.72818	1.48272	1.85092	1.24832	0.319993	1	1
AT1TE43910	27.7786	8.15496	37.5904	4.60951	2.20461	0.0796082	0.595369
AT1TE43915	1.22018	0	1.83028	Inf	Inf	0.392272	0.747074
AT1TE43920	1.58453	0	2.3768	Inf	Inf	0.293191	0.738594
AT1TE44010	33.496	48.1884	26.1497	0.542656	-0.88189	0.351411	0.740656
AT1TE44020	24.8435	36.3267	19.1019	0.525837	-0.927313	0.339803	0.738594
AT1TE44030	4.40357	5.93088	3.63991	0.613721	-0.704345	0.611264	0.837524
AT1TE44040	7.24188	14.8272	3.44921	0.232627	-2.10391	0.0749841	0.58047
AT1TE44050	8.08505	12.6031	5.82601	0.462267	-1.1132	0.312856	0.738594
AT1TE44055	14.765	23.7235	10.2857	0.433566	-1.20568	0.237371	0.738594
AT1TE44100	5.59623	5.93088	5.4289	0.915361	-0.127587	0.942817	1
AT1TE44125	73.0097	19.2754	99.8768	5.18158	2.37339	0.0476462	0.493494
AT1TE44170	1.06553	0	1.5983	Inf	Inf	0.492722	0.774617
AT1TE44175	10.0526	2.22408	13.9669	6.27985	2.65073	0.0886788	0.622377
AT1TE44180	16.2708	1.48272	23.6648	15.9604	3.99642	0.0118813	0.251785
AT1TE44275	12.3543	11.8618	12.6006	1.06229	0.0871723	1	1
AT1TE44450	28.6597	5.18952	40.3948	7.78392	2.9605	0.0267278	0.354098
AT1TE44455	27.6008	13.3445	34.729	2.6025	1.3799	0.268939	0.738594
AT1TE44575	9.30027	1.48272	13.209	8.90865	3.15521	0.0571417	0.534645
AT1TE44600	2.44313	1.48272	2.92333	1.9716	0.979365	0.799246	0.927016
AT1TE44605	33.3677	14.8272	42.6379	2.87566	1.52389	0.210883	0.738594
AT1TE44615	10.6795	6.67224	12.6832	1.90088	0.92667	0.536148	0.796114
AT1TE44720	21.9105	17.0513	24.3401	1.42746	0.513455	0.714272	0.885937
AT1TE44895	19.824	2.96544	28.2533	9.52751	3.2521	0.0236497	0.335984
AT1TE44940	18.2191	2.22408	26.2166	11.7876	3.5592	0.0165693	0.283742
AT1TE44945	42.7246	5.18952	61.4921	11.8493	3.56673	0.00747629	0.186394
AT1TE44950	10.9805	2.22408	15.3588	6.90568	2.78778	0.06641	0.547425
AT1TE44965	9.86384	1.48272	14.0544	9.47879	3.2447	0.0453091	0.476064
AT1TE44985	8.22098	1.48272	11.5901	7.81678	2.96657	0.076675	0.58499
AT1TE45090	7.40643	1.48272	10.3683	6.99274	2.80586	0.102154	0.651072
AT1TE45120	7.0795	2.22408	9.50721	4.27467	2.09581	0.199097	0.738594
AT1TE45145	20.9413	17.0513	22.8863	1.3422	0.424604	0.780807	0.919468
AT1TE45160	6.46968	5.18952	7.10976	1.37002	0.4542	0.8564	0.963001
AT1TE45165	5.93526	1.48272	8.16153	5.50443	2.46059	0.169544	0.732128
AT1TE45170	6.23357	2.96544	7.86763	2.6531	1.40768	0.407875	0.748832
AT1TE45290	0.35059	0	0.525885	Inf	Inf	1	1
AT1TE45295	2.79096	0	4.18644	Inf	Inf	0.12468	0.696079
AT1TE45315	12.7324	11.8618	13.1678	1.1101	0.150691	0.999481	1
AT1TE45330	14.6642	4.44816	19.7723	4.44504	2.1522	0.119153	0.686423
AT1TE45335	3.08926	1.48272	3.89253	2.62526	1.39246	0.544333	0.801065
AT1TE45360	17.6385	2.22408	25.3457	11.396	3.51046	0.0177917	0.293998
AT1TE45365	27.0769	2.22408	39.5033	17.7616	4.15069	0.00478811	0.146701
AT1TE45425	10.2904	8.15496	11.3581	1.39279	0.477974	0.797413	0.925312
AT1TE45560	24.2722	16.3099	28.2533	1.73227	0.792668	0.534239	0.795416
AT1TE45705	9.72294	1.48272	13.8431	9.33625	3.22284	0.0483543	0.493494
AT1TE45710	6.91823	1.48272	9.63598	6.49885	2.70018	0.110714	0.672752
AT1TE45795	5.18621	8.15496	3.70183	0.453936	-1.13944	0.334861	0.738594
AT1TE45800	8.72787	5.18952	10.4971	2.02274	1.01631	0.50309	0.778179
AT1TE45840	1.20642	0	1.80963	Inf	Inf	0.4282	0.755665
AT1TE45845	3.85538	2.22408	4.67104	2.10021	1.07053	0.60602	0.833933
AT1TE45855	30.9059	23.7235	34.497	1.45413	0.540154	0.686051	0.868493
AT1TE45955	30.4397	6.67224	42.3234	6.3432	2.66521	0.0398923	0.446015
AT1TE45960	30.3015	0.74136	45.0816	60.8093	5.92622	0.000692901	0.0533954
AT1TE45965	44.1831	2.96544	64.7919	21.849	4.4495	0.00191452	0.0893324
AT1TE45970	18.3705	2.22408	26.4436	11.8897	3.57164	0.0168788	0.286663
AT1TE45975	6.84669	7.4136	6.56324	0.885296	-0.175768	0.885962	0.981043
AT1TE45990	2.93461	1.48272	3.66055	2.46881	1.30381	0.61279	0.837864
AT1TE45995	4.4542	0.74136	6.31062	8.51221	3.08953	0.14255	0.713219
AT1TE46000	3.5835	2.96544	3.89253	1.31263	0.392461	0.978678	1
AT1TE46030	5.96334	7.4136	5.2382	0.706567	-0.501103	0.684042	0.868023
AT1TE46130	3.64955	1.48272	4.73296	3.19208	1.6745	0.448261	0.763579
AT1TE46135	0.701179	0	1.05177	Inf	Inf	0.767307	0.911166
AT1TE46180	11.0593	2.96544	15.1062	5.09407	2.34882	0.110962	0.672993
AT1TE46190	10.7538	2.22408	15.0187	6.75275	2.75548	0.0747396	0.579515
AT1TE46215	16.4238	5.18952	22.041	4.2472	2.08651	0.123042	0.694942
AT1TE46220	13.82	8.89632	16.2818	1.83017	0.871977	0.535003	0.795681
AT1TE46225	2.59778	1.48272	3.15531	2.12805	1.08953	0.751821	0.902163
AT1TE46230	24.6492	4.44816	34.7497	7.81214	2.96572	0.0289967	0.371759
AT1TE46235	18.5774	8.15496	23.7887	2.91708	1.54452	0.233813	0.738594
AT1TE46255	11.2128	12.6031	10.5177	0.83453	-0.260964	0.793846	0.923747
AT1TE46270	11.0411	5.18952	13.9669	2.69137	1.42834	0.317641	0.738594
AT1TE46290	2.99679	0.74136	4.12451	5.56343	2.47598	0.293251	0.738594
AT1TE46295	5.71456	2.96544	7.08912	2.39058	1.25736	0.472544	0.769936
AT1TE46300	0.35059	0	0.525885	Inf	Inf	1	1
AT1TE46305	14.0203	6.67224	17.6943	2.65193	1.40704	0.29325	0.738594
AT1TE46310	18.5477	12.6031	21.52	1.70751	0.771895	0.564088	0.806791
AT1TE46430	34.1261	2.96544	49.7064	16.7619	4.06711	0.00453783	0.141591
AT1TE46440	2.88342	0.74136	3.95446	5.33405	2.41523	0.334093	0.738594
AT1TE46445	11.963	3.7068	16.0911	4.34096	2.11801	0.136047	0.706056
AT1TE46550	42.9069	55.602	36.5593	0.657517	-0.604899	0.502658	0.777985
AT1TE46625	19.2186	11.1204	23.2677	2.09234	1.06512	0.410457	0.748832
AT1TE46630	2.15748	2.22408	2.12418	0.955082	-0.0663033	1	1
AT1TE46635	21.8417	17.0513	24.2369	1.42141	0.507324	0.714702	0.885937
AT1TE46665	31.2801	24.4649	34.6877	1.41786	0.503713	0.708735	0.881808
AT1TE46680	18.1718	0.74136	26.887	36.2671	5.18059	0.00331321	0.120838
AT1TE46685	11.3493	7.4136	13.3172	1.79632	0.845041	0.559416	0.806728
AT1TE46830	24.1946	13.3445	29.6196	2.21961	1.15031	0.357643	0.740656
AT1TE46835	13.7523	6.67224	17.2923	2.59167	1.37388	0.309853	0.738594
AT1TE46960	24.1081	0	36.1622	Inf	Inf	0.000313715	0.0343902
AT1TE46970	10.2282	1.48272	14.6009	9.84738	3.29974	0.0419039	0.462307
AT1TE47035	39.6767	32.6199	43.2051	1.3245	0.405451	0.772332	0.914697
AT1TE47050	19.0832	14.0858	21.5819	1.53217	0.615576	0.658417	0.854216
AT1TE47095	7.31286	2.96544	9.48656	3.19904	1.67764	0.287267	0.738594
AT1TE47105	47.5377	10.379	66.117	6.37024	2.67135	0.0316947	0.38689
AT1TE47125	10.0405	5.93088	12.0953	2.03938	1.02813	0.487233	0.772929
AT1TE47540	62.2042	53.3779	66.6173	1.24803	0.319653	0.826127	0.942715
AT1TE47550	39.7818	35.5853	41.8801	1.17689	0.234983	0.89889	0.985292
AT1TE47685	6.1521	0.74136	8.85747	11.9476	3.57865	0.0647403	0.545005
AT1TE47715	28.455	2.22408	41.5704	18.6911	4.22428	0.00439814	0.139806
AT1TE47760	4.13113	0.74136	5.82601	7.85855	2.97426	0.170681	0.732128
AT1TE47765	12.3598	7.4136	14.8329	2.00077	1.00055	0.470334	0.768291
AT1TE47780	14.5321	7.4136	18.0914	2.4403	1.28706	0.337307	0.738594
AT1TE47880	39.1923	2.96544	57.3057	19.3245	4.27236	0.00267085	0.113199
AT1TE48895	3.28244	0	4.92366	Inf	Inf	0.103167	0.654247
AT1TE48900	0.701179	0	1.05177	Inf	Inf	0.736921	0.895829
AT1TE48905	13.7825	8.15496	16.5963	2.03512	1.02511	0.457166	0.76485
AT1TE49165	5.11409	0.74136	7.30046	9.84738	3.29974	0.11259	0.677673
AT1TE49285	11.1115	1.48272	15.926	10.741	3.42506	0.0359772	0.420643
AT1TE49295	7.15269	0	10.729	Inf	Inf	0.01337	0.259541
AT1TE49300	14.1722	12.6031	14.9567	1.18675	0.247015	0.921912	0.998263
AT1TE49370	48.0325	3.7068	70.1953	18.9369	4.24313	0.00254418	0.109658
AT1TE49375	24.3729	0	36.5593	Inf	Inf	0.000367477	0.0373798
AT1TE49385	98.1013	3.7068	145.298	39.1978	5.2927	0.000232197	0.0288038
AT1TE49390	29.7864	0	44.6796	Inf	Inf	0.00018692	0.0268189
AT1TE49450	33.8305	2.96544	49.2631	16.6124	4.05419	0.00486849	0.147388
AT1TE49475	13.1254	2.22408	18.576	8.35222	3.06216	0.0478852	0.493494
AT1TE49480	81.5542	5.18952	119.737	23.0727	4.52812	0.000990433	0.0662703
AT1TE49485	15.8552	0.74136	23.4122	31.58	4.98094	0.00603627	0.160735
AT1TE49500	117.331	6.67224	172.66	25.8774	4.69362	0.000567569	0.0481107
AT1TE49505	18.7458	0.74136	27.748	37.4285	5.22607	0.00371821	0.127776
AT1TE49510	23.2341	2.22408	33.7392	15.1699	3.92314	0.00907242	0.208789
AT1TE49570	119.67	9.63769	174.686	18.1253	4.17993	0.00145211	0.0811585
AT1TE49580	0.182175	0	0.273263	Inf	Inf	1	1
AT1TE49590	26.7125	2.22408	38.9567	17.5159	4.13059	0.00584571	0.157308
AT1TE49595	33.0567	3.7068	47.7316	12.8768	3.6867	0.00834572	0.198309
AT1TE49600	0	0	0	NA	NA	NA	NA
AT1TE49605	46.8293	3.7068	68.3906	18.45	4.20555	0.00275791	0.114038
AT1TE49610	18.5389	2.22408	26.6963	12.0033	3.58536	0.0176354	0.293998
AT1TE49615	15.7628	0	23.6442	Inf	Inf	0.00153264	0.0827373
AT1TE49620	21.5087	2.22408	31.151	14.0063	3.808	0.011702	0.250069
AT1TE49625	12.1606	0	18.2408	Inf	Inf	0.00348751	0.123177
AT1TE49630	10.2491	0.74136	15.003	20.2371	4.33893	0.0218115	0.3243
AT1TE49635	18.8108	1.48272	27.4748	18.53	4.21179	0.00879377	0.204926
AT1TE49640	15.487	1.48272	22.4892	15.1675	3.92291	0.0157564	0.277395
AT1TE49645	20.0486	0.74136	29.7022	40.0644	5.32425	0.00285979	0.117297
AT1TE49650	33.295	1.48272	49.2012	33.183	5.05237	0.001365	0.0780046
AT1TE49695	12.0153	2.22408	16.9109	7.60353	2.92667	0.0592281	0.537249
AT1TE49700	7.66455	0.74136	11.1261	15.0077	3.90763	0.0453974	0.476064
AT1TE49715	264.538	10.379	391.618	37.7316	5.2377	0.000123269	0.0263725
AT1TE49720	15.7077	0	23.5616	Inf	Inf	0.00154579	0.0827373
AT1TE49725	29.2596	1.48272	43.1481	29.1006	4.86298	0.00209687	0.0969515
AT1TE49735	6.81862	1.48272	9.48656	6.39808	2.67764	0.131952	0.705795
AT1TE49740	73.3624	21.4995	99.2939	4.61844	2.20741	0.0635715	0.545005
AT1TE49750	2.00007	0.74136	2.62942	3.54675	1.8265	0.631207	0.842706
AT1TE49755	53.7635	8.15496	76.5678	9.3891	3.23099	0.0117756	0.250588
AT1TE49765	56.3167	2.22408	83.363	37.482	5.22813	0.000491364	0.045551
AT1TE49775	15.1304	0	22.6956	Inf	Inf	0.00165894	0.0843736
AT1TE49780	44.5898	0.74136	66.5141	89.719	6.48734	0.000200254	0.0268189
AT1TE49785	0	0	0	NA	NA	NA	NA
AT1TE49790	7.22149	0	10.8322	Inf	Inf	0.0157623	0.277395
AT1TE49830	30.2795	3.7068	43.5659	11.7529	3.55495	0.0109735	0.23851
AT1TE49865	11.8028	0.74136	17.3336	23.3807	4.54725	0.013839	0.262489
AT1TE49870	78.7435	3.7068	116.262	31.3644	4.97106	0.000492589	0.045551
AT1TE49875	14.3153	0.74136	21.1022	28.4642	4.83108	0.00745414	0.186394
AT1TE49880	0	0	0	NA	NA	NA	NA
AT1TE49885	39.1422	0	58.7133	Inf	Inf	7.37484e-05	0.0263725
AT1TE49890	9.45216	0	14.1782	Inf	Inf	0.00703531	0.178908
AT1TE49895	0.869594	0	1.30439	Inf	Inf	0.656609	0.854216
AT1TE49910	17.4084	1.48272	25.3712	17.1113	4.09687	0.0107171	0.234944
AT1TE49915	23.8775	0.74136	35.4456	47.8116	5.57929	0.0016786	0.0845284
AT1TE49920	61.7803	5.18952	90.0757	17.3572	4.11746	0.00247577	0.107622
AT1TE49925	13.2288	1.48272	19.1019	12.883	3.6874	0.0245007	0.343545
AT1TE49940	8.02228	0	12.0334	Inf	Inf	0.0112375	0.242179
AT1TE49945	19.7877	0	29.6815	Inf	Inf	0.000711179	0.0539859
AT1TE49950	37.8665	1.48272	56.0583	37.8077	5.24061	0.000901029	0.0641859
AT1TE49960	137.83	5.93088	203.78	34.3591	5.10262	0.000231729	0.0288038
AT1TE49990	136.647	8.15496	200.893	24.6344	4.6226	0.000578787	0.0481107
AT1TE50000	76.0818	5.93088	111.157	18.7421	4.22821	0.00171666	0.0847665
AT1TE50015	23.795	0.74136	35.3218	47.6445	5.57424	0.00160928	0.0827373
AT1TE50020	172.099	5.93088	255.183	43.0261	5.42714	0.000112265	0.0263725
AT1TE50105	117.281	3.7068	174.068	46.959	5.55333	0.000126316	0.0263725
AT1TE50115	119.453	3.7068	177.326	47.8381	5.58009	0.000118203	0.0263725
AT1TE50130	47.2834	2.96544	69.4423	23.4172	4.5495	0.0016105	0.0827373
AT1TE50135	17.8349	0.74136	26.3817	35.5856	5.15322	0.0039757	0.131301
AT1TE50140	182.534	5.93088	270.835	45.6653	5.51303	9.13356e-05	0.0263725
AT1TE50145	336.507	14.0858	497.718	35.3346	5.14301	0.000135191	0.0263725
AT1TE50165	92.095	6.67224	134.806	20.2041	4.33657	0.00124918	0.0756346
AT1TE50175	252.17	5.93088	375.29	63.2772	5.98361	2.99872e-05	0.0263725
AT1TE50185	120.048	3.7068	178.218	48.0786	5.58732	0.000115898	0.0263725
AT1TE50220	304.643	11.1204	451.405	40.5925	5.34314	9.36929e-05	0.0263725
AT1TE50250	226.244	5.93088	336.401	56.7202	5.82579	4.37694e-05	0.0263725
AT1TE50260	128.363	2.22408	191.432	86.0723	6.42748	2.97841e-05	0.0263725
AT1TE50270	281.176	12.6031	415.463	32.965	5.04287	0.000176425	0.0268189
AT1TE50275	164.617	8.89632	242.478	27.256	4.7685	0.000389694	0.0388624
AT1TE50280	160.743	4.44816	238.89	53.7054	5.74699	6.61119e-05	0.0263725
AT1TE50290	10.8369	0.74136	15.8847	21.4264	4.42132	0.0161736	0.280746
AT1TE50300	65.2669	2.22408	96.7883	43.5183	5.44355	0.000300379	0.0343902
AT1TE50305	32.9197	2.96544	47.8968	16.1517	4.01361	0.00508086	0.14902
AT1TE50330	14.4182	1.48272	20.886	14.0862	3.81622	0.0186276	0.301975
AT1TE50335	43.5067	1.48272	64.5187	43.5137	5.4434	0.000563777	0.0481107
AT1TE50340	68.9534	5.93088	100.465	16.9392	4.0823	0.0023991	0.106103
AT1TE50345	88.0459	7.4136	128.362	17.3144	4.1139	0.00188134	0.0885973
AT1TE50365	200.14	17.7926	291.314	16.3727	4.03322	0.00157893	0.0827373
AT1TE50370	19.3089	2.22408	27.8512	12.5226	3.64646	0.0154826	0.276296
AT1TE50380	33.7579	3.7068	48.7834	13.1605	3.71814	0.00784646	0.192788
AT1TE50385	128.195	8.89632	187.844	21.1148	4.40018	0.000921269	0.0641859
AT1TE50390	38.7421	2.96544	56.6304	19.0968	4.25526	0.00308951	0.11904
AT1TE50415	82.8245	8.15496	120.159	14.7345	3.88113	0.0029884	0.117822
AT1TE50435	107.176	1.48272	160.023	107.925	6.75389	2.61126e-05	0.0263725
AT1TE50440	23.8775	0.74136	35.4456	47.8116	5.57929	0.00154113	0.0827373
AT1TE50450	88.8384	2.96544	131.775	44.4369	5.47368	0.000192243	0.0268189
AT1TE50470	65.4332	0	98.1497	Inf	Inf	1.25037e-05	0.0263725
AT1TE50495	282.541	14.0858	416.768	29.5877	4.88693	0.000245119	0.0289925
AT1TE50510	69.3337	1.48272	103.259	69.6417	6.12188	0.00011881	0.0263725
AT1TE50535	113.288	7.4136	166.226	22.4217	4.48682	0.000840652	0.0610794
AT1TE50540	60.641	1.48272	90.2202	60.8477	5.92713	0.000187543	0.0268189
AT1TE50550	10.3493	0	15.5239	Inf	Inf	0.00597557	0.159957
AT1TE50560	121.525	4.44816	180.064	40.4805	5.33916	0.000173393	0.0268189
AT1TE50575	162.89	13.3445	237.663	17.8099	4.1546	0.00132839	0.0771476
AT1TE50590	70.862	2.96544	104.81	35.3439	5.14339	0.000418041	0.0408876
AT1TE50615	176.586	8.89632	260.431	29.274	4.87155	0.000311906	0.0343902
AT1TE50620	90.4664	5.18952	133.105	25.6488	4.68082	0.000689831	0.0533954
AT1TE50635	128.699	2.96544	191.566	64.5993	6.01345	5.44883e-05	0.0263725
AT1TE50650	193.289	5.18952	287.338	55.369	5.79101	5.23523e-05	0.0263725
AT1TE50665	175.589	8.89632	258.936	29.1059	4.86324	0.000317801	0.0343902
AT1TE50700	485.869	13.3445	722.131	54.1146	5.75794	3.25974e-05	0.0263725
AT1TE50710	146.348	5.18952	216.927	41.8009	5.38546	0.000135822	0.0263725
AT1TE50740	278.287	11.1204	411.87	37.0373	5.21091	0.000126361	0.0263725
AT1TE50745	165.419	7.4136	244.422	32.9694	5.04306	0.000230952	0.0288038
AT1TE50750	160.189	6.67224	236.947	35.5123	5.15025	0.000194379	0.0268189
AT1TE50765	100.874	5.93088	148.346	25.0124	4.64457	0.000675519	0.0533954
AT1TE50790	55.5192	2.22408	82.1668	36.9441	5.20727	0.000512728	0.0465667
AT1TE50795	361.395	16.3099	533.937	32.7369	5.03285	0.000165544	0.0268189
AT1TE50800	95.2272	5.18952	140.246	27.0248	4.75621	0.000571398	0.0481107
AT1TE50805	38.3128	2.22408	56.3571	25.3395	4.66332	0.00176436	0.0854624
AT1TE50830	115.718	8.89632	169.128	19.011	4.24877	0.00128825	0.0766269
AT1TE50855	33.8944	5.93088	47.8761	8.07235	3.01299	0.0227486	0.331516
AT1TE50890	230.858	11.1204	340.726	30.6397	4.93733	0.000238196	0.0288445
AT1TE50895	31.6896	2.22408	46.4223	20.8726	4.38354	0.00319176	0.120593
AT1TE50900	53.3606	2.22408	78.9289	35.4883	5.14927	0.000586485	0.0481107
AT1TE50905	74.0817	5.18952	108.528	20.9129	4.38632	0.00133484	0.0771476
AT1TE50910	15.9923	1.48272	23.2471	15.6786	3.97073	0.0134633	0.259921
AT1TE50915	49.0204	0.74136	73.1599	98.6833	6.62473	0.00014532	0.0263963
AT1TE50925	45.6091	3.7068	66.5603	17.9563	4.16641	0.00295161	0.117822
AT1TE50935	48.7342	2.22408	71.9892	32.3681	5.0165	0.000789599	0.0582015
AT1TE50945	31.8624	0	47.7936	Inf	Inf	0.000140004	0.0263725
AT1TE50955	56.571	2.22408	83.7444	37.6535	5.23471	0.000480148	0.045551
AT1TE50965	11.4935	0.74136	16.8696	22.7549	4.50811	0.0153522	0.275905
AT1TE50975	32.4265	5.93088	45.6743	7.7011	2.94506	0.024467	0.343545
AT1TE50985	23.5919	1.48272	34.6465	23.3668	4.54639	0.0036672	0.12688
AT1TE51000	17.3055	8.15496	21.8807	2.68312	1.42391	0.27273	0.738594
AT1TE51020	16.2851	7.4136	20.7208	2.79498	1.48284	0.260808	0.738594
AT1TE51025	1.94889	0	2.92333	Inf	Inf	0.226049	0.738594
AT1TE51030	1.14424	0.74136	1.34567	1.81514	0.860082	1	1
AT1TE51035	3.29896	1.48272	4.20708	2.8374	1.50457	0.516662	0.784806
AT1TE51090	6.56488	0	9.84732	Inf	Inf	0.0153233	0.275905
AT1TE51100	13.8167	1.48272	19.9836	13.4777	3.7525	0.0195849	0.309222
AT1TE51155	41.6162	22.9822	50.9332	2.2162	1.14809	0.332273	0.738594
AT1TE51315	23.7471	7.4136	31.9138	4.30477	2.10593	0.100616	0.647058
AT1TE51330	3.02818	0	4.54227	Inf	Inf	0.126404	0.696521
AT1TE51370	10.2931	2.22408	14.3277	6.44206	2.68752	0.0802351	0.598351
AT1TE51405	9.17038	0	13.7556	Inf	Inf	0.00650176	0.167858
AT1TE51435	5.04915	0	7.57372	Inf	Inf	0.030241	0.381215
AT1TE51440	2.4156	1.48272	2.88204	1.94375	0.958846	0.781615	0.919775
AT1TE51450	0.701179	0	1.05177	Inf	Inf	0.70079	0.876814
AT1TE51520	4.41291	0.74136	6.24869	8.42868	3.07531	0.141633	0.711802
AT1TE51525	15.2372	6.67224	19.5197	2.9255	1.54868	0.245358	0.738594
AT1TE51530	3.23401	0.74136	4.48034	6.0434	2.59536	0.263693	0.738594
AT1TE51540	7.26167	2.22408	9.78047	4.39753	2.13669	0.185006	0.738594
AT1TE51545	19.8003	2.22408	28.5885	12.8541	3.68415	0.0127356	0.256753
AT1TE51550	2.83114	2.22408	3.13467	1.40942	0.495102	0.954188	1
AT1TE51555	11.7357	4.44816	15.3794	3.45748	1.78972	0.19912	0.738594
AT1TE51615	17.1272	14.8272	18.2772	1.23268	0.301797	0.881217	0.97943
AT1TE51645	22.9403	20.0167	24.402	1.21908	0.285795	0.874298	0.973868
AT1TE51655	3.89667	2.22408	4.73296	2.12805	1.08953	0.630492	0.842533
AT1TE51685	10.7318	5.18952	13.5029	2.60196	1.3796	0.340632	0.738594
AT1TE51690	33.5801	8.89632	45.922	5.16191	2.3679	0.0592943	0.537249
AT1TE51695	6.29961	1.48272	8.70806	5.87303	2.5541	0.153196	0.716962
AT1TE51700	12.1138	4.44816	15.9466	3.58498	1.84197	0.186167	0.738594
AT1TE51735	21.1818	17.0513	23.2471	1.36336	0.447167	0.75817	0.90539
AT1TE51740	6.39922	1.48272	8.85747	5.9738	2.57865	0.135758	0.706056
AT1TE51765	19.8818	4.44816	27.5986	6.2045	2.63331	0.0522661	0.508988
AT1TE51850	29.083	11.8618	37.6936	3.17774	1.668	0.176504	0.735215
AT1TE51855	11.0037	4.44816	14.2815	3.21064	1.68286	0.236397	0.738594
AT1TE51900	5.82903	0.74136	8.37287	11.2939	3.49748	0.0734887	0.576795
AT1TE51910	76.0433	7.4136	110.358	14.8859	3.89587	0.00298403	0.117822
AT1TE51945	53.965	3.7068	79.094	21.3375	4.41532	0.00160452	0.0827373
AT1TE51950	49.4695	2.96544	72.7215	24.523	4.61606	0.0012957	0.0766269
AT1TE51960	144.514	2.22408	215.659	96.9654	6.5994	1.8965e-05	0.0263725
AT1TE51970	62.6686	2.22408	92.8909	41.766	5.38426	0.000328864	0.0348459
AT1TE51985	78.3665	29.6544	102.722	3.46399	1.79243	0.123316	0.69533
AT1TE52000	8.73612	2.22408	11.9921	5.39195	2.43081	0.118289	0.684639
AT1TE52005	5.33755	0.74136	7.63565	10.2995	3.3645	0.0969196	0.640173
AT1TE52010	29.7687	0.74136	44.2824	59.7313	5.90042	0.000690803	0.0533954
AT1TE52015	11.2178	2.22408	15.7146	7.06567	2.82083	0.0651743	0.545005
AT1TE52020	52.7426	8.15496	75.0364	9.20131	3.20184	0.0125111	0.256753
AT1TE52035	3.23401	0.74136	4.48034	6.0434	2.59536	0.271766	0.738594
AT1TE52040	10.5315	0	15.7972	Inf	Inf	0.00473875	0.146701
AT1TE52050	11.6509	2.22408	16.3643	7.3578	2.87927	0.0609605	0.541091
AT1TE52055	53.8967	2.96544	79.3624	26.7624	4.74214	0.00100592	0.0662703
AT1TE52070	41.7257	2.96544	61.1058	20.606	4.36499	0.00227225	0.103184
AT1TE52075	7.66069	1.48272	10.7497	7.24996	2.85797	0.0933856	0.635612
AT1TE52085	18.6787	11.8618	22.0872	1.86205	0.896889	0.496296	0.776426
AT1TE52220	26.3366	11.8618	33.574	2.83044	1.50103	0.226175	0.738594
AT1TE52385	10.0636	0.74136	14.7248	19.8618	4.31193	0.0189184	0.303903
AT1TE52420	19.5042	10.379	24.0668	2.31879	1.21337	0.339536	0.738594
AT1TE52425	1.79313	2.22408	1.57765	0.709351	-0.495429	0.863365	0.967295
AT1TE52590	24.4428	11.8618	30.7333	2.59095	1.37348	0.272052	0.738594
AT1TE52700	7.10426	0.74136	10.2857	13.8741	3.79432	0.0484572	0.493494
AT1TE52715	21.4707	2.22408	31.094	13.9806	3.80536	0.0105384	0.232429
AT1TE52740	17.7007	1.48272	25.8096	17.4069	4.12159	0.00936796	0.212703
AT1TE52745	12.6988	2.96544	17.5655	5.92341	2.56643	0.0811747	0.602492
AT1TE52760	2.61154	1.48272	3.17595	2.14197	1.09894	0.721695	0.889859
AT1TE52765	8.65193	5.93088	10.0124	1.68819	0.755476	0.644852	0.849449
AT1TE52775	7.84286	1.48272	11.0229	7.43426	2.89419	0.0927099	0.63462
AT1TE52780	30.6169	9.63769	41.1065	4.26518	2.09261	0.0957959	0.640173
AT1TE52790	6.57426	2.22408	8.74934	3.93391	1.97597	0.248368	0.738594
AT1TE52795	21.6127	7.4136	28.7123	3.87292	1.95342	0.131172	0.705795
AT1TE52805	1.3886	0	2.0829	Inf	Inf	0.341181	0.738594
AT1TE52810	7.54622	3.7068	9.46592	2.55366	1.35257	0.389276	0.747074
AT1TE52815	1.57077	0	2.35616	Inf	Inf	0.316187	0.738594
AT1TE52820	0.9483	0.74136	1.05177	1.4187	0.504571	1	1
AT1TE52845	5.67714	2.22408	7.40367	3.32887	1.73503	0.31355	0.738594
AT1TE52875	5.49221	0.74136	7.86763	10.6124	3.40768	0.0920628	0.632794
AT1TE52880	4.32596	2.96544	5.00622	1.68819	0.755476	0.743283	0.899652
AT1TE52960	3.67431	0	5.51147	Inf	Inf	0.0657579	0.545358
AT1TE52965	2.21967	1.48272	2.58814	1.74553	0.803668	0.857097	0.963571
AT1TE53030	29.7561	5.93088	41.6687	7.02572	2.81265	0.0338059	0.404558
AT1TE53035	7.01069	2.22408	9.404	4.22826	2.08006	0.22778	0.738594
AT1TE53045	6.1422	0	9.2133	Inf	Inf	0.0225887	0.330933
AT1TE53050	18.1035	0	27.1553	Inf	Inf	0.000957687	0.0658215
AT1TE53060	10.1011	1.48272	14.4102	9.71877	3.28077	0.0486861	0.493494
AT1TE53065	11.455	2.22408	16.0704	7.22565	2.85313	0.0653586	0.545005
AT1TE53195	4.0816	3.7068	4.269	1.15167	0.203724	1	1
AT1TE53205	2.01273	2.96544	1.53637	0.518092	-0.948721	0.649506	0.852001
AT1TE53275	3.57084	0.74136	4.98558	6.72491	2.74952	0.221878	0.738594
AT1TE53280	1.22018	0	1.83028	Inf	Inf	0.431108	0.756596
AT1TE53285	1.5983	0	2.39744	Inf	Inf	0.309654	0.738594
AT1TE53300	14.0775	2.22408	20.0043	8.99439	3.16903	0.036858	0.426045
AT1TE53310	5.89674	2.96544	7.36238	2.48273	1.31193	0.443264	0.761299
AT1TE53330	26.7907	11.1204	34.6258	3.11372	1.63864	0.186206	0.738594
AT1TE53350	56.4664	5.18952	82.1048	15.8213	3.98379	0.00312263	0.119411
AT1TE53370	23.3866	6.67224	31.7438	4.75759	2.25023	0.0816196	0.602492
AT1TE53375	20.5445	5.93088	27.8512	4.69597	2.23142	0.0891829	0.622377
AT1TE53405	3.37766	2.22408	3.95446	1.77802	0.83027	0.761666	0.907142
AT1TE53415	39.7509	6.67224	56.2903	8.43649	3.07664	0.0178805	0.294305
AT1TE53430	2.57026	1.48272	3.11402	2.10021	1.07053	0.728985	0.890185
AT1TE53435	1.55701	0	2.33552	Inf	Inf	0.304862	0.738594
AT1TE53470	23.0118	14.0858	27.4748	1.95052	0.963861	0.447377	0.763579
AT1TE53635	37.6221	16.3099	48.2782	2.96005	1.56562	0.192856	0.738594
AT1TE53645	11.5161	3.7068	15.4207	4.16011	2.05662	0.153342	0.716962
AT1TE53650	51.2373	7.4136	73.1491	9.86687	3.30259	0.0105567	0.232429
AT1TE53660	28.8073	13.3445	36.5387	2.73811	1.45318	0.238463	0.738594
AT1TE53665	49.235	4.44816	71.6284	16.1029	4.00925	0.00339053	0.121438
AT1TE53765	39.8043	17.0513	51.1809	3.00158	1.58572	0.185512	0.738594
AT1TE53815	24.1505	19.2754	26.5881	1.37938	0.464024	0.749627	0.902163
AT1TE53825	21.075	17.7926	22.7162	1.27672	0.352443	0.836632	0.951288
AT1TE53860	6.94575	1.48272	9.67726	6.52669	2.70635	0.117699	0.684639
AT1TE53915	14.2558	2.96544	19.901	6.71099	2.74653	0.0589706	0.537249
AT1TE53960	4.26102	2.22408	5.27949	2.37378	1.24719	0.518129	0.784806
AT1TE53975	22.2457	13.3445	26.6963	2.00055	1.00039	0.427605	0.755665
AT1TE54005	18.9616	9.63769	23.6235	2.45116	1.29347	0.313832	0.738594
AT1TE54010	1.96265	0	2.94397	Inf	Inf	0.211903	0.738594
AT1TE54270	0.429296	0.74136	0.273263	0.368597	-1.43988	0.891431	0.982607
AT1TE54275	2.62254	0	3.93381	Inf	Inf	0.137168	0.70754
AT1TE54500	10.0152	1.48272	14.2815	9.63192	3.26782	0.0429863	0.464421
AT1TE54505	1.58453	0	2.3768	Inf	Inf	0.264681	0.738594
AT1TE54510	1.61206	0	2.41809	Inf	Inf	0.268099	0.738594
AT1TE54585	19.0915	11.1204	23.077	2.07519	1.05325	0.411218	0.749025
AT1TE54590	5.49221	0.74136	7.86763	10.6124	3.40768	0.0848332	0.616511
AT1TE54595	0.532765	0	0.799148	Inf	Inf	0.88338	0.979693
AT1TE54600	6.70139	2.22408	8.94004	4.01965	2.00707	0.219269	0.738594
AT1TE54625	22.5864	12.6031	27.578	2.18819	1.12974	0.369188	0.743781
AT1TE54630	2.1949	2.96544	1.80963	0.610241	-0.712549	0.727443	0.889859
AT1TE54760	44.4484	8.89632	62.2244	6.9944	2.8062	0.0256168	0.348361
AT1TE54805	19.1498	18.534	19.4577	1.04984	0.0701684	1	1
AT1TE54940	15.3963	11.8618	17.1635	1.44696	0.533025	0.726731	0.889859
AT1TE55070	15.5878	6.67224	20.0455	3.00432	1.58704	0.234943	0.738594
AT1TE55120	1.49483	0.74136	1.87156	2.52449	1.33599	0.807626	0.933053
AT1TE55125	2.01383	0.74136	2.65006	3.5746	1.83778	0.57649	0.817002
AT1TE55305	15.4243	17.7926	14.2402	0.80034	-0.321315	0.731951	0.891879
AT1TE55310	13.1496	16.3099	11.5695	0.709351	-0.495429	0.619783	0.839696
AT1TE55340	7.39046	5.93088	8.12025	1.36915	0.453277	0.850996	0.959895
AT1TE55345	8.28923	9.63769	7.61501	0.790128	-0.339841	0.761274	0.906966
AT1TE55360	90.2108	145.307	62.6628	0.431246	-1.21342	0.184833	0.738594
AT1TE55375	1.61095	2.22408	1.30439	0.586485	-0.769833	0.751755	0.902163
AT1TE55530	5.11026	8.89632	3.21723	0.361636	-1.46739	0.214419	0.738594
AT1TE55535	2.30113	3.7068	1.5983	0.431179	-1.21364	0.450425	0.764006
AT1TE55630	25.8991	35.5853	21.056	0.591706	-0.757048	0.426855	0.755388
AT1TE55635	4.57584	5.18952	4.269	0.822619	-0.281703	0.839866	0.95326
AT1TE55640	7.93754	11.8618	5.97543	0.503755	-0.989205	0.391798	0.747074
AT1TE55645	8.83355	14.0858	6.20741	0.440684	-1.18218	0.300952	0.738594
AT1TE55650	14.2669	22.9822	9.90924	0.431171	-1.21367	0.242132	0.738594
AT1TE55655	5.92867	8.15496	4.81553	0.590503	-0.759984	0.522882	0.786118
AT1TE55700	17.2527	25.2063	13.2759	0.52669	-0.924974	0.359457	0.740656
AT1TE55770	6.52252	9.63769	4.96494	0.515159	-0.95691	0.421393	0.753616
AT1TE55795	115.792	20.0167	163.679	8.1771	3.03159	0.0127987	0.256753
AT1TE55850	18.7299	12.6031	21.7932	1.72919	0.7901	0.556676	0.806728
AT1TE55855	63.6236	53.3779	68.7464	1.28792	0.36504	0.789078	0.922003
AT1TE55895	2.99955	2.22408	3.38729	1.52301	0.606921	0.890752	0.982607
AT1TE55910	6.7069	5.18952	7.46559	1.43859	0.524655	0.822432	0.939991
AT1TE55920	21.7394	22.9822	21.118	0.918884	-0.122045	0.865498	0.967668
AT1TE55925	17.66	28.9131	12.0334	0.416193	-1.26467	0.214769	0.738594
AT1TE56065	2.72767	2.96544	2.60878	0.879728	-0.184871	0.963148	1
AT1TE56170	22.6299	29.6544	19.1176	0.64468	-0.633344	0.497807	0.777113
AT1TE56175	3.66497	5.18952	2.90269	0.559336	-0.838213	0.556951	0.806728
AT1TE56255	28.1083	44.4816	19.9217	0.447863	-1.15887	0.227307	0.738594
AT1TE56260	13.4853	18.534	10.961	0.5914	-0.757794	0.461347	0.765728
AT1TE56380	1.58453	0	2.3768	Inf	Inf	0.276667	0.738594
AT1TE56385	34.9484	1.48272	51.6812	34.8556	5.12332	0.00102258	0.0662703
AT1TE56390	19.1894	7.4136	25.0773	3.38261	1.75814	0.170241	0.732128
AT1TE56420	40.4076	42.2575	39.4826	0.934333	-0.0979908	0.873273	0.973365
AT1TE56425	39.3294	40.0335	38.9774	0.97362	-0.038569	0.919624	0.996422
AT1TE56430	10.6641	17.0513	7.47051	0.43812	-1.1906	0.271011	0.738594
AT1TE56560	7.79609	5.93088	8.7287	1.47174	0.55752	0.784407	0.921275
AT1TE56565	26.1594	30.3958	24.0413	0.790941	-0.338357	0.699545	0.876718
AT1TE56610	5.88298	2.96544	7.34174	2.47577	1.30788	0.451472	0.764006
AT1TE56685	7.94854	10.379	6.73329	0.648739	-0.62429	0.594107	0.826207
AT1TE56700	17.436	22.9822	14.6628	0.638009	-0.64835	0.512936	0.782219
AT1TE56835	19.4971	32.6199	12.9358	0.396561	-1.33438	0.178615	0.737365
AT1TE57035	7.64089	14.0858	4.41841	0.313678	-1.67265	0.160251	0.725878
AT1TE57045	7.57429	9.63769	6.5426	0.678855	-0.558824	0.629664	0.842091
AT1TE57080	2.32589	2.22408	2.3768	1.06867	0.0958121	1	1
AT1TE57085	1.22294	1.48272	1.09305	0.737194	-0.439884	0.952366	1
AT1TE57120	2.30113	3.7068	1.5983	0.431179	-1.21364	0.477001	0.772122
AT1TE57125	4.27368	4.44816	4.18644	0.941161	-0.0874872	0.970032	1
AT1TE57180	4.45751	8.15496	2.60878	0.319901	-1.6443	0.211574	0.738594
AT1TE57200	166.095	247.614	125.336	0.506172	-0.9823	0.276246	0.738594
AT1TE57215	0.24712	0.74136	0	0	#VALUE!	0.543459	0.800922
AT1TE57220	30.4496	7.4136	41.9676	5.66089	2.50103	0.0486338	0.493494
AT1TE57225	2.19214	1.48272	2.54686	1.71769	0.78047	0.852591	0.961054
AT1TE57240	8.44278	11.8618	6.73329	0.567647	-0.816935	0.477197	0.772122
AT1TE57280	9.74278	10.379	9.42464	0.908045	-0.139164	0.892484	0.982607
AT1TE57460	20.1284	34.8439	12.7706	0.36651	-1.44808	0.146831	0.713219
AT1TE57475	7.16317	14.0858	3.70183	0.262805	-1.92793	0.0895752	0.622377
AT1TE57480	22.7454	31.8785	18.1789	0.570256	-0.810319	0.410592	0.748832
AT1TE57485	8.44113	8.15496	8.58421	1.05264	0.0740065	1	1
AT1TE57495	13.1028	20.7581	9.27523	0.446825	-1.16222	0.25663	0.738594
AT1TE57560	40.4924	51.8952	34.791	0.670408	-0.57689	0.523579	0.786683
AT1TE57585	81.856	121.583	61.9925	0.509877	-0.971778	0.286903	0.738594
AT1TE57610	4.87249	2.96544	5.82601	1.96464	0.974262	0.641304	0.848066
AT1TE57620	28.0247	32.6199	25.7271	0.788693	-0.342464	0.698074	0.876376
AT1TE57630	2.79261	3.7068	2.33552	0.630063	-0.666432	0.694845	0.875181
AT1TE57655	9.2623	8.89632	9.44528	1.06171	0.0863843	1	1
AT1TE57665	0.962061	0.74136	1.07241	1.44654	0.532611	1	1
AT1TE57675	2.97589	1.48272	3.72248	2.51057	1.32802	0.599107	0.829235
AT1TE57680	1.63572	0.74136	2.0829	2.80956	1.49034	0.717094	0.886914
AT1TE57685	5.59843	1.48272	7.65629	5.16368	2.3684	0.198214	0.738594
AT1TE57695	5.42616	2.22408	7.0272	3.1596	1.65974	0.339384	0.738594
AT1TE57710	3.30886	2.22408	3.85125	1.73161	0.792116	0.766648	0.910808
AT1TE57725	6.42016	8.15496	5.55275	0.680904	-0.554476	0.636997	0.845892
AT1TE57730	9.86166	13.3445	8.12025	0.60851	-0.716648	0.509324	0.780317
AT1TE57790	8.75595	11.1204	7.57372	0.681065	-0.554135	0.623925	0.841069
AT1TE57845	8.71963	8.15496	9.00196	1.10386	0.142561	1	1
AT1TE57880	4.44485	5.93088	3.70183	0.624162	-0.680007	0.605437	0.833582
AT1TE57990	12.7055	17.7926	10.1619	0.571127	-0.808117	0.441097	0.761299
AT1TE58005	52.8968	74.136	42.2772	0.570265	-0.810296	0.372789	0.743781
AT1TE58055	2.88342	0.74136	3.95446	5.33405	2.41523	0.319851	0.738594
AT1TE58060	3.49489	1.48272	4.50098	3.03562	1.60199	0.464014	0.766952
AT1TE58100	5.93526	1.48272	8.16153	5.50443	2.46059	0.181145	0.738594
AT1TE58185	3.99904	3.7068	4.14515	1.11826	0.16125	1	1
AT1TE58300	18.354	29.6544	12.7038	0.428395	-1.22299	0.214116	0.738594
AT1TE58305	8.78347	11.1204	7.61501	0.684778	-0.546292	0.619213	0.839655
AT1TE58390	11.3455	15.5686	9.23394	0.593114	-0.753617	0.468401	0.768
AT1TE58410	28.1623	46.7057	18.8906	0.404459	-1.30593	0.177633	0.736204
AT1TE58455	16.4321	16.3099	16.4931	1.01123	0.0161138	1	1
AT1TE58490	2.41284	0	3.61927	Inf	Inf	0.137978	0.708567
AT1TE58495	2.24719	1.48272	2.62942	1.77338	0.826499	0.867099	0.968869
AT1TE58500	3.67707	1.48272	4.77425	3.21992	1.68703	0.440609	0.761299
AT1TE58505	36.4812	22.9822	43.2307	1.88105	0.91154	0.451738	0.764006
AT1TE58700	11.717	14.8272	10.1619	0.685352	-0.545082	0.598206	0.828799
AT1TE58740	11.3207	17.0513	8.45544	0.495883	-1.01193	0.336319	0.738594
AT1TE58750	14.5179	22.9822	10.2857	0.447552	-1.15987	0.259003	0.738594
AT1TE58805	7.26499	9.63769	6.07864	0.630715	-0.664939	0.557605	0.806728
AT1TE58880	4.23901	5.18952	3.76376	0.725261	-0.463428	0.731033	0.891402
AT1TE58885	2.61044	3.7068	2.06225	0.556343	-0.845952	0.62804	0.841396
AT1TE58990	5.6689	5.18952	5.90858	1.13856	0.18721	1	1
AT1TE59135	11.2437	20.0167	6.85714	0.342571	-1.54553	0.139268	0.710451
AT1TE59150	21.348	28.9131	17.5655	0.607529	-0.718974	0.4618	0.766019
AT1TE59155	13.1348	18.534	10.4351	0.563026	-0.828727	0.429707	0.756242
AT1TE59195	9.6063	15.5686	6.62516	0.425547	-1.23261	0.253898	0.738594
AT1TE59290	2.6919	5.93088	1.07241	0.180818	-2.46739	0.0992506	0.643043
AT1TE59620	10.302	12.6031	9.15138	0.72612	-0.461721	0.667422	0.860895
AT1TE59770	85.9634	114.17	71.8604	0.629419	-0.667908	0.453961	0.764006
AT1TE59800	21.5	34.8439	14.828	0.425554	-1.23259	0.207798	0.738594
AT1TE59805	5.18345	6.67224	4.43906	0.665302	-0.587919	0.655517	0.853767
AT1TE59860	20.5335	28.9131	16.3437	0.565271	-0.822986	0.396319	0.747074
AT1TE59880	9.73177	11.8618	8.66678	0.730648	-0.452752	0.674991	0.863939
AT1TE59885	8.6013	11.1204	7.34174	0.660205	-0.599015	0.593288	0.826033
AT1TE59930	7.40588	9.63769	6.28997	0.652644	-0.615633	0.590883	0.825045
AT1TE59985	7.8638	8.15496	7.71821	0.946444	-0.0794114	0.93208	1
AT1TE60120	9.33166	14.8272	6.58388	0.44404	-1.17124	0.279974	0.738594
AT1TE60220	6.79441	8.89632	5.74345	0.645598	-0.631293	0.592375	0.825656
AT1TE60270	89.1578	118.618	74.4279	0.627461	-0.672403	0.452201	0.764006
AT1TE60380	14.7716	17.0513	13.6317	0.799454	-0.322914	0.738425	0.89676
AT1TE60385	13.2614	20.0167	9.88368	0.493771	-1.01809	0.313777	0.738594
AT1TE60400	18.8801	28.9131	13.8637	0.479496	-1.06041	0.287613	0.738594
AT1TE60425	13.9675	23.7235	9.08945	0.383141	-1.38405	0.187668	0.738594
AT1TE60435	35.6579	55.602	25.6858	0.461958	-1.11417	0.24127	0.738594
AT1TE60445	14.4766	22.9822	10.2238	0.444857	-1.16859	0.264723	0.738594
AT1TE60640	8.17586	9.63769	7.44495	0.772483	-0.372424	0.726865	0.889859
AT1TE60665	9.13351	5.18952	11.1055	2.13999	1.0976	0.459671	0.765266
AT1TE60675	2.72767	2.96544	2.60878	0.879728	-0.184871	0.975348	1
AT1TE60800	18.1168	29.6544	12.348	0.416396	-1.26397	0.206694	0.738594
AT1TE61105	2.44313	1.48272	2.92333	1.9716	0.979365	0.797342	0.925312
AT1TE61305	5.49552	8.15496	4.16579	0.510829	-0.969087	0.443518	0.761299
AT1TE62280	5.57533	6.67224	5.02687	0.7534	-0.408513	0.742459	0.899356
AT1TE62285	19.2109	27.4303	15.1012	0.550531	-0.861105	0.373215	0.743781
AT1TE62475	12.4308	17.0513	10.1206	0.593537	-0.752589	0.481171	0.772122
AT1TE62485	15.3544	20.0167	13.0233	0.650619	-0.620115	0.542658	0.800922
AT1TE62530	6.28916	8.89632	4.98558	0.560409	-0.835447	0.482868	0.772122
AT1TE62560	11.4357	20.7581	6.77457	0.326358	-1.61547	0.13518	0.706056
AT1TE62565	16.0254	25.9476	11.0642	0.426406	-1.2297	0.22717	0.738594
AT1TE62575	20.168	31.1371	14.6835	0.471575	-1.08444	0.276724	0.738594
AT1TE62585	28.837	44.4816	21.0147	0.472437	-1.08181	0.261278	0.738594
AT1TE62610	9.188	13.3445	7.10976	0.532787	-0.90837	0.405243	0.748411
AT1TE62625	11.499	17.7926	8.35223	0.46942	-1.09105	0.307835	0.738594
AT1TE62820	56.768	14.0858	78.1091	5.54522	2.47124	0.0416607	0.460623
AT1TE62825	54.9876	42.9989	60.982	1.41822	0.504083	0.693895	0.874201
AT1TE62830	60.5514	80.8083	50.423	0.623983	-0.680421	0.449866	0.763975
AT1TE62870	4.11902	4.44816	3.95446	0.889009	-0.16973	0.9297	1
AT1TE62875	23.1577	32.6199	18.4266	0.564889	-0.82396	0.392791	0.747074
AT1TE62915	65.2335	100.825	47.4377	0.470496	-1.08775	0.24047	0.738594
AT1TE62925	14.2994	20.0167	11.4407	0.571556	-0.807032	0.423299	0.753616
AT1TE62960	8.72294	15.5686	5.30013	0.340438	-1.55454	0.156814	0.720466
AT1TE63020	8.54901	12.6031	6.52195	0.517487	-0.950406	0.402614	0.747074
AT1TE63045	11.7197	16.3099	9.42464	0.577847	-0.791241	0.458655	0.765266
AT1TE63190	3.23567	4.44816	2.62942	0.591126	-0.758463	0.616791	0.839444
AT1TE63195	4.13168	6.67224	2.8614	0.428852	-1.22145	0.359127	0.740656
AT1TE63610	10.4363	19.2754	6.01671	0.312145	-1.67971	0.117837	0.684639
AT1TE63680	8.69211	8.15496	8.96068	1.0988	0.13593	1	1
AT1TE63715	8.26447	11.1204	6.8365	0.614771	-0.70188	0.537881	0.797801
AT1TE63730	4.35404	8.89632	2.0829	0.23413	-2.09462	0.102043	0.651072
AT1TE63745	13.7859	15.5686	12.8945	0.828239	-0.271881	0.775761	0.915434
AT1TE63785	17.3424	24.4649	13.7811	0.563302	-0.828019	0.413965	0.749803
AT1TE63790	43.6422	70.4292	30.2487	0.42949	-1.2193	0.195883	0.738594
AT1TE63920	21.4521	34.1026	15.1268	0.443568	-1.17277	0.240207	0.738594
AT1TE63950	11.1083	15.5686	8.87811	0.570259	-0.810311	0.448599	0.763579
AT1TE64105	11.1374	19.2754	7.06848	0.36671	-1.44729	0.181147	0.738594
AT1TE64170	47.9588	57.0848	43.3958	0.7602	-0.39555	0.645521	0.849449
AT1TE64185	17.0441	22.9822	14.075	0.612433	-0.707377	0.485756	0.77284
AT1TE64205	14.279	19.2754	11.7808	0.611184	-0.710321	0.48446	0.772402
AT1TE64210	24.8193	29.6544	22.4017	0.755425	-0.404639	0.654687	0.853767
AT1TE64235	9.06636	8.89632	9.15138	1.02867	0.0407793	1	1
AT1TE64250	9.42081	8.15496	10.0537	1.23284	0.301981	0.922632	0.998406
AT1TE64310	2.6132	5.18952	1.32503	0.255328	-1.96957	0.202102	0.738594
AT1TE64390	225.606	341.767	167.525	0.490174	-1.02864	0.25228	0.738594
AT1TE64930	25.6228	45.223	15.8227	0.349883	-1.51506	0.125913	0.696079
AT1TE65030	19.7497	28.9131	15.1681	0.52461	-0.930682	0.349823	0.740656
AT1TE65060	22.8313	39.2921	14.6009	0.371599	-1.42818	0.147727	0.713219
AT1TE65100	8.78071	9.63769	8.35223	0.866622	-0.206525	0.853068	0.961166
AT1TE65110	7.28865	10.379	5.74345	0.55337	-0.853685	0.460254	0.765485
AT1TE65250	19.8031	25.2063	17.1016	0.678465	-0.559653	0.558601	0.806728
AT1TE65255	32.9274	51.1539	23.8142	0.465541	-1.10302	0.249426	0.738594
AT1TE65290	12.3273	17.7926	9.59469	0.53925	-0.890973	0.405994	0.748418
AT1TE65500	16.0254	25.9476	11.0642	0.426406	-1.2297	0.225096	0.738594
AT1TE65505	17.8652	23.7235	14.9361	0.62959	-0.667515	0.494424	0.775755
AT1TE66120	12.5921	17.7926	9.99181	0.561569	-0.832464	0.422438	0.753616
AT1TE66125	5.53294	8.89632	3.85125	0.432903	-1.20788	0.329973	0.738594
AT1TE66160	41.5739	61.5329	31.5944	0.513455	-0.961691	0.302501	0.738594
AT1TE66165	20.0227	25.9476	17.0603	0.65749	-0.60496	0.529625	0.791352
AT1TE66245	12.2404	20.0167	8.35223	0.417262	-1.26097	0.235827	0.738594
AT1TE66400	5.35187	6.67224	4.69168	0.703163	-0.508068	0.702383	0.87766
AT1TE66585	18.7227	27.4303	14.3689	0.523834	-0.932819	0.352049	0.740656
AT1TE66640	25.0273	40.0335	17.5242	0.43774	-1.19185	0.220378	0.738594
AT1TE66645	22.7895	33.3612	17.5036	0.524669	-0.93052	0.343207	0.738594
AT1TE66655	6.80982	12.6031	3.91317	0.310492	-1.68737	0.148536	0.713219
AT1TE66660	14.7765	28.1717	8.07897	0.286776	-1.802	0.0850645	0.616511
AT1TE66670	9.04601	15.5686	5.78473	0.371565	-1.42831	0.206	0.738594
AT1TE66675	45.9483	63.757	37.0439	0.581017	-0.783348	0.3969	0.747074
AT1TE66860	64.594	101.566	46.1078	0.453967	-1.13934	0.21819	0.738594
AT1TE67010	23.2171	30.3958	19.6278	0.645741	-0.630973	0.508992	0.780317
AT1TE67100	0.182175	0	0.273263	Inf	Inf	1	1
AT1TE67200	4.00014	1.48272	5.25885	3.54675	1.8265	0.365498	0.742583
AT1TE67290	14.4749	19.2754	12.0747	0.626432	-0.674771	0.50473	0.778179
AT1TE67445	5.44599	11.1204	2.60878	0.234594	-2.09176	0.0920839	0.632794
AT1TE67450	11.1143	24.4649	4.43906	0.181446	-2.46239	0.0254492	0.347943
AT1TE67645	11.5232	10.379	12.0953	1.16536	0.220778	0.954769	1
AT1TE67650	29.0594	46.7057	20.2362	0.433271	-1.20666	0.20981	0.738594
AT1TE67660	11.6218	20.0167	7.42431	0.370905	-1.43088	0.174621	0.734013
AT1TE67670	17.6743	34.8439	9.08945	0.260862	-1.93864	0.0587024	0.537249
AT1TE67675	4.70573	6.67224	3.72248	0.557905	-0.841909	0.50981	0.780317
AT1TE67685	7.32717	8.89632	6.5426	0.735427	-0.443346	0.705903	0.88011
AT1TE67700	63.6435	105.273	42.8286	0.406833	-1.29749	0.162544	0.729654
AT1TE67800	32.3319	45.9643	25.5157	0.55512	-0.849129	0.364973	0.742461
AT1TE67830	12.9993	14.0858	12.4561	0.884299	-0.177394	0.85744	0.963744
AT1TE67920	11.892	15.5686	10.0537	0.645771	-0.630905	0.53505	0.795681
AT1TE68100	17.6583	25.2063	13.8843	0.550829	-0.860323	0.386554	0.747074
AT1TE68310	13.3703	14.8272	12.6419	0.852613	-0.230037	0.805052	0.932262
AT1TE68320	12.5563	20.7581	8.45544	0.407332	-1.29572	0.216287	0.738594
AT1TE68335	15.0385	26.689	9.2133	0.34521	-1.53445	0.132216	0.705795
AT1TE68345	3.8708	5.93088	2.84076	0.478978	-1.06197	0.459368	0.765266
AT1TE68350	7.93754	11.8618	5.97543	0.503755	-0.989205	0.402441	0.747074
AT1TE68355	17.8642	33.3612	10.1157	0.303216	-1.72158	0.0853977	0.616511
AT1TE68605	11.8771	17.7926	8.9194	0.501297	-0.996263	0.338297	0.738594
AT1TE68670	12.4897	16.3099	10.5796	0.648661	-0.624463	0.540288	0.799507
AT1TE68675	9.79506	8.89632	10.2444	1.15153	0.203558	0.98203	1
AT1TE68785	13.6042	21.4995	9.65662	0.449157	-1.15471	0.269462	0.738594
AT1TE69075	9.57878	15.5686	6.58388	0.422896	-1.24163	0.253574	0.738594
AT1TE69575	25.7604	37.8094	19.7359	0.521985	-0.937921	0.336711	0.738594
AT1TE69580	6.44492	6.67224	6.33126	0.948895	-0.07568	0.956431	1
AT1TE69585	5.2495	5.18952	5.27949	1.01734	0.0247961	1	1
AT1TE69745	21.4284	33.3612	15.462	0.463472	-1.10945	0.263881	0.738594
AT1TE69780	1.92412	1.48272	2.14482	1.44654	0.532611	1	1
AT1TE69860	2.09254	1.48272	2.39744	1.61692	0.69325	0.947846	1
AT1TE69875	8.53359	8.89632	8.35223	0.93884	-0.0910483	0.935809	1
AT1TE69920	8.70366	12.6031	6.75393	0.535893	-0.899982	0.430997	0.756596
AT1TE69925	8.17752	13.3445	5.59403	0.419202	-1.25428	0.266466	0.738594
AT1TE69930	7.78785	8.89632	7.23361	0.813101	-0.298493	0.77763	0.916576
AT1TE69935	11.8314	12.6031	11.4456	0.908156	-0.138987	0.887318	0.981249
AT1TE70190	27.5067	8.89632	36.8119	4.13788	2.04889	0.100996	0.647058
AT1TE70490	55.1763	14.8272	75.3509	5.08194	2.34538	0.0525287	0.509849
AT1TE70520	8.95354	14.8272	6.01671	0.405788	-1.3012	0.238852	0.738594
AT1TE70545	5.91105	8.89632	4.41841	0.496656	-1.00968	0.407528	0.748804
AT1TE70730	2.74143	2.96544	2.62942	0.886689	-0.173501	0.976105	1
AT1TE70805	33.9566	19.2754	41.2972	2.14248	1.09928	0.360218	0.740827
AT1TE70875	10.8667	17.7926	7.40367	0.416108	-1.26497	0.231852	0.738594
AT1TE70995	29.9637	45.9643	21.9633	0.477833	-1.06542	0.266918	0.738594
AT1TE71400	7.37011	12.6031	4.7536	0.377177	-1.40669	0.219654	0.738594
AT1TE71405	17.5626	38.5507	7.06848	0.183355	-2.44729	0.0170789	0.286678
AT1TE71410	8.94364	14.0858	6.37254	0.452407	-1.14431	0.29572	0.738594
AT1TE71415	11.3719	17.7926	8.16153	0.458702	-1.12437	0.288207	0.738594
AT1TE71440	23.1274	31.1371	19.1225	0.614139	-0.703362	0.465	0.766952
AT1TE71445	10.6195	17.0513	7.40367	0.4342	-1.20357	0.263325	0.738594
AT1TE71480	12.9152	17.7926	10.4764	0.588805	-0.764137	0.461454	0.765728
AT1TE71485	6.74598	9.63769	5.30013	0.549938	-0.862659	0.452224	0.764006
AT1TE71610	8.06029	14.0858	5.04751	0.358339	-1.4806	0.175207	0.73402
AT1TE71670	7.26664	13.3445	4.22772	0.316814	-1.65829	0.147534	0.713219
AT1TE71680	3.6512	5.18952	2.88204	0.555358	-0.848509	0.543888	0.800922
AT1TE71830	11.7043	12.6031	11.2549	0.893026	-0.163227	0.865422	0.967668
AT1TE71910	3.5725	4.44816	3.13467	0.70471	-0.504898	0.749259	0.902163
AT1TE72015	1.27413	2.22408	0.799148	0.359316	-1.47668	0.483711	0.772122
AT1TE72160	4.72939	7.4136	3.38729	0.456902	-1.13004	0.389531	0.747074
AT1TE72165	5.3271	8.15496	3.91317	0.479852	-1.05934	0.396204	0.747074
AT1TE72310	5.15979	5.93088	4.77425	0.80498	-0.312974	0.811788	0.933114
AT1TE72370	21.5264	29.6544	17.4623	0.588861	-0.764002	0.434872	0.759867
AT1TE72410	5.84887	9.63769	3.95446	0.410312	-1.28521	0.286361	0.738594
AT1TE72415	17.8763	22.2408	15.694	0.705638	-0.502999	0.608035	0.835178
AT1TE72420	12.2322	22.9822	6.85714	0.298368	-1.74484	0.0972201	0.640494
AT1TE72455	8.34317	11.8618	6.58388	0.55505	-0.849309	0.451536	0.764006
AT1TE72460	4.92643	5.18952	4.79489	0.923955	-0.114105	0.939218	1
AT1TE72465	14.6984	19.2754	12.4099	0.643821	-0.635268	0.529643	0.791352
AT1TE72470	9.10764	8.89632	9.2133	1.03563	0.0505088	1	1
AT1TE72495	6.97658	8.89632	6.01671	0.676314	-0.564235	0.633354	0.843698
AT1TE72500	12.6157	18.534	9.65662	0.521022	-0.940585	0.371806	0.743781
AT1TE72505	9.81324	14.0858	7.67693	0.54501	-0.875645	0.417558	0.751752
AT1TE72510	7.78013	10.379	6.48067	0.624399	-0.679459	0.56747	0.808899
AT1TE72615	5.70356	4.44816	6.33126	1.42334	0.509283	0.845669	0.95707
AT1TE72625	2.99955	2.22408	3.38729	1.52301	0.606921	0.896929	0.983778
AT1TE72630	15.7232	25.2063	10.9817	0.435672	-1.19869	0.240275	0.738594
AT1TE72660	10.7781	16.3099	8.01212	0.491242	-1.02549	0.334997	0.738594
AT1TE72875	34.6105	60.7916	21.52	0.353996	-1.49819	0.117609	0.684639
AT1TE73075	9.88918	13.3445	8.16153	0.611603	-0.709332	0.50931	0.780317
AT1TE73080	36.3354	54.8607	27.0727	0.493482	-1.01893	0.282665	0.738594
AT1TE73085	14.634	24.4649	9.71854	0.397245	-1.3319	0.198387	0.738594
AT1TE73220	15.8404	24.4649	11.5282	0.471213	-1.08555	0.285776	0.738594
AT1TE73425	48.9979	54.8607	46.0665	0.8397	-0.252054	0.751169	0.902163
AT1TE73480	14.7952	17.7926	13.2965	0.747305	-0.420232	0.676655	0.865125
AT1TE73490	21.9628	37.068	14.4102	0.388751	-1.36308	0.17094	0.732128
AT1TE73500	38.5672	52.6366	31.5324	0.599059	-0.739229	0.425941	0.755334
AT1TE73540	4.57474	7.4136	3.15531	0.42561	-1.23239	0.337733	0.738594
AT1TE73865	15.6638	27.4303	9.78047	0.356557	-1.4878	0.14858	0.713219
AT1TE73995	23.4609	23.7235	23.3296	0.983396	-0.0241561	0.94402	1
AT1TE74085	15.5548	25.2063	10.729	0.42565	-1.23226	0.223528	0.738594
AT1TE74090	7.96506	11.8618	6.01671	0.507236	-0.979272	0.385671	0.747074
AT1TE74100	23.5821	43.7403	13.5029	0.308707	-1.69569	0.0854445	0.616511
AT1TE74220	10.9288	17.0513	7.86763	0.46141	-1.11588	0.299289	0.738594
AT1TE74230	6.46034	10.379	4.50098	0.43366	-1.20536	0.299495	0.738594
AT1TE74235	8.18852	11.8618	6.3519	0.535494	-0.901059	0.415228	0.750665
AT1TE74260	11.1385	17.0513	8.18217	0.479857	-1.05932	0.319984	0.738594
AT1TE74265	11.1633	15.5686	8.96068	0.575562	-0.796956	0.449229	0.763975
AT1TE74290	18.7943	28.9131	13.7349	0.475042	-1.07387	0.281735	0.738594
AT1TE74300	13.6686	16.3099	12.348	0.757083	-0.401477	0.686051	0.868493
AT1TE74530	9.55236	13.3445	7.65629	0.573742	-0.801527	0.453011	0.764006
AT1TE74615	145.934	209.064	114.37	0.547056	-0.870239	0.330739	0.738594
AT1TE75010	23.729	31.1371	20.0249	0.643119	-0.636841	0.501877	0.777684
AT1TE75040	9.92275	14.8272	7.47051	0.503838	-0.988968	0.372738	0.743781
AT1TE75110	7.06905	9.63769	5.78473	0.60022	-0.736437	0.536274	0.796114
AT1TE75180	54.0174	80.8083	40.6219	0.502695	-0.992246	0.284417	0.738594
AT1TE75185	5.79382	9.63769	3.87189	0.401745	-1.31565	0.284532	0.738594
AT1TE75260	16.7777	26.689	11.8221	0.442958	-1.17476	0.247293	0.738594
AT1TE75270	8.96841	12.6031	7.15105	0.567403	-0.817555	0.450899	0.764006
AT1TE75275	17.1404	22.9822	14.2195	0.61872	-0.692642	0.482062	0.772122
AT1TE75305	207.869	300.251	161.679	0.538478	-0.893041	0.317038	0.738594
AT1TE75440	3.35456	7.4136	1.32503	0.17873	-2.48415	0.066147	0.547031
AT1TE75620	11.176	17.7926	7.86763	0.442184	-1.17728	0.263882	0.738594
AT1TE75770	20.6017	37.068	12.3686	0.333673	-1.58349	0.111128	0.672993
AT1TE75775	4.14544	6.67224	2.88204	0.431945	-1.21108	0.381666	0.747074
AT1TE76020	111.992	137.152	99.4128	0.724839	-0.464268	0.585992	0.823075
AT1TE76050	11.815	18.534	8.45544	0.456212	-1.13222	0.283364	0.738594
AT1TE76070	22.8225	36.3267	16.0704	0.442387	-1.17662	0.232059	0.738594
AT1TE76110	7.78289	11.8618	5.74345	0.484198	-1.04633	0.354035	0.740656
AT1TE76115	1.11671	0.74136	1.30439	1.75946	0.815129	1	1
AT1TE76120	1.15689	2.96544	0.252621	0.0851885	-3.5532	0.113801	0.678537
AT1TE76130	14.7512	23.7235	10.2651	0.432696	-1.20858	0.240842	0.738594
AT1TE76280	14.8338	16.3099	14.0957	0.864239	-0.210498	0.822819	0.939991
AT1TE76285	17.737	25.9476	13.6317	0.525355	-0.928635	0.351301	0.740656
AT1TE76290	4.05574	7.4136	2.3768	0.3206	-1.64115	0.213455	0.738594
AT1TE76325	5.56212	12.6031	2.04161	0.161993	-2.626	0.0322472	0.389571
AT1TE76345	4.45475	6.67224	3.346	0.501481	-0.995733	0.45633	0.764249
AT1TE76520	26.1149	37.068	20.6383	0.556768	-0.844853	0.378037	0.747074
AT1TE76610	17.6726	31.1371	10.9404	0.351361	-1.50897	0.133697	0.705795
AT1TE76615	9.06526	11.1204	8.03768	0.722787	-0.468358	0.678205	0.86543
AT1TE76620	26.2678	19.2754	29.7641	1.54415	0.626814	0.637568	0.846071
AT1TE76985	2.06501	1.48272	2.35616	1.58908	0.66819	0.964207	1
AT1TE77010	63.1751	100.084	44.7208	0.446835	-1.16219	0.209475	0.738594
AT1TE77015	12.0362	22.9822	6.56324	0.285579	-1.80804	0.0893665	0.622377
AT1TE77025	10.319	20.0167	5.47018	0.273281	-1.87155	0.0879036	0.622377
AT1TE77055	22.6288	31.8785	18.0039	0.564767	-0.824272	0.388773	0.747074
AT1TE77075	7.49834	10.379	6.05799	0.583675	-0.776762	0.487964	0.772929
AT1TE77710	3.61378	4.44816	3.19659	0.718632	-0.476675	0.747459	0.902163
AT1TE77795	4.35404	8.89632	2.0829	0.23413	-2.09462	0.10909	0.669479
AT1TE77800	11.6834	13.3445	10.8529	0.813286	-0.298166	0.758852	0.90599
AT1TE78115	14.6984	19.2754	12.4099	0.643821	-0.635268	0.521975	0.786118
AT1TE78195	32.8025	39.2921	29.5577	0.752255	-0.410707	0.648482	0.85116
AT1TE78210	2.95002	5.18952	1.83028	0.352687	-1.50354	0.304243	0.738594
AT1TE78250	35.4691	48.1884	29.1094	0.604075	-0.7272	0.427319	0.755665
AT1TE78470	83.4329	137.893	56.2028	0.407583	-1.29484	0.158764	0.722894
AT1TE78575	5.976	9.63769	4.14515	0.430098	-1.21726	0.329964	0.738594
AT1TE78620	8.12247	13.3445	5.51147	0.413015	-1.27574	0.256607	0.738594
AT1TE78975	34.8912	48.9298	27.8719	0.56963	-0.811902	0.386591	0.747074
AT1TE79065	7.85994	8.89632	7.34174	0.825256	-0.277087	0.808892	0.933053
AT1TE79070	3.74202	2.22408	4.50098	2.02375	1.01703	0.66536	0.85867
AT1TE79550	5.34362	9.63769	3.19659	0.331676	-1.59215	0.188459	0.738594
AT1TE79555	1.62472	2.22408	1.32503	0.595766	-0.747182	0.751919	0.902163
AT1TE79825	5.90115	8.15496	4.77425	0.58544	-0.772406	0.527539	0.789834
AT1TE79830	18.2643	22.9822	15.9053	0.692072	-0.531007	0.588595	0.825045
AT1TE79835	2.05401	2.96544	1.5983	0.538974	-0.891713	0.622034	0.840446
AT1TE79980	8.48407	11.8618	6.79522	0.572867	-0.803727	0.477999	0.772122
AT1TE79985	7.18518	11.1204	5.21756	0.469188	-1.09176	0.352245	0.740656
AT1TE79995	9.99707	17.7926	6.09928	0.342798	-1.54457	0.154608	0.718596
AT1TE80025	1.50748	2.96544	0.778506	0.262526	-1.92947	0.335244	0.738594
AT1TE80030	5.13117	8.15496	3.61927	0.443812	-1.17198	0.35171	0.740656
AT1TE80035	24.3454	42.9989	15.0187	0.34928	-1.51754	0.122961	0.694942
AT1TE80055	5.39039	5.18952	5.49083	1.05806	0.0814213	1	1
AT1TE80170	50.0469	67.4638	41.3385	0.61275	-0.706629	0.442211	0.761299
AT1TE80250	15.8867	35.5853	6.03735	0.169659	-2.55929	0.0139666	0.26266
AT1TE80300	19.9209	30.3958	14.6835	0.483077	-1.04968	0.291895	0.738594
AT1TE80465	20.0701	27.4303	16.3899	0.59751	-0.742964	0.454558	0.764006
AT1TE80490	13.6703	20.0167	10.4971	0.524414	-0.931222	0.372111	0.743781
AT1TE80590	16.2394	23.7235	12.4974	0.526793	-0.924693	0.363406	0.741139
AT1TE80595	4.69363	10.379	1.85092	0.178332	-2.48736	0.050141	0.49808
AT1TE80680	15.0534	17.0513	14.0544	0.824242	-0.27886	0.775564	0.915414
AT1TE80685	15.6445	24.4649	11.2343	0.4592	-1.12281	0.27444	0.738594
AT1TE80690	35.1983	60.7916	22.4017	0.3685	-1.44026	0.132059	0.705795
AT1TE80710	19.6022	28.1717	15.3175	0.543719	-0.879066	0.37943	0.747074
AT1TE80755	7.22646	11.1204	5.27949	0.474757	-1.07474	0.34933	0.740149
AT1TE80810	8.52259	10.379	7.59436	0.731702	-0.450673	0.687835	0.869754
AT1TE80815	7.01952	12.6031	4.22772	0.33545	-1.57583	0.165933	0.732128
AT1TE80825	11.3455	15.5686	9.23394	0.593114	-0.753617	0.471762	0.769279
AT1TE80830	16.5818	26.689	11.5282	0.431945	-1.21108	0.235444	0.738594
AT1TE81090	5.83621	7.4136	5.04751	0.680844	-0.554604	0.651776	0.852522
AT1TE81220	54.0911	70.4292	45.922	0.652031	-0.616988	0.493983	0.775671
AT1TE81305	12.0841	16.3099	9.97117	0.611356	-0.709916	0.498416	0.777113
AT1TE81345	7.83407	12.6031	5.44954	0.432396	-1.20957	0.286078	0.738594
AT1TE81405	18.245	27.4303	13.6524	0.49771	-1.00662	0.314368	0.738594
AT1TE81440	26.6256	40.0335	19.9217	0.497626	-1.00687	0.301963	0.738594
AT1TE81580	5.24564	5.93088	4.90302	0.826692	-0.274577	0.855348	0.962722
AT1TE81600	4.45751	8.15496	2.60878	0.319901	-1.6443	0.195353	0.738594
AT1TE81695	7.70694	12.6031	5.25885	0.417265	-1.26096	0.258706	0.738594
AT1TE81825	48.3138	69.6879	37.6268	0.539933	-0.889147	0.330493	0.738594
AT1TE81905	5.96499	11.1204	3.38729	0.304601	-1.71501	0.148908	0.713219
AT1TE81915	9.56391	17.7926	5.44954	0.306281	-1.70707	0.122503	0.694942
AT1TE81935	11.5761	14.8272	9.95052	0.671099	-0.575403	0.59145	0.825045
AT1TE81940	5.52194	10.379	3.09338	0.298041	-1.74642	0.155917	0.718596
AT1TE81945	6.83569	8.89632	5.80537	0.652559	-0.615821	0.595485	0.826965
AT1TE82100	2.57301	2.96544	2.3768	0.8015	-0.319225	0.891473	0.982607
AT1TE82180	8.14448	10.379	7.0272	0.677056	-0.562653	0.624894	0.841069
AT1TE82220	16.4491	23.7235	12.8119	0.540051	-0.888831	0.382059	0.747074
AT1TE82270	13.0032	13.3445	12.8326	0.961638	-0.0564339	0.938317	1
AT1TE82480	8.27823	11.1204	6.85714	0.616627	-0.69753	0.527421	0.789834
AT1TE82485	2.02649	2.96544	1.55701	0.525052	-0.929467	0.652744	0.852541
AT1TE82640	18.7255	28.9131	13.6317	0.471473	-1.08475	0.279526	0.738594
AT1TE82840	8.51159	11.8618	6.8365	0.576348	-0.794989	0.480165	0.772122
AT1TE83215	9.14838	17.0513	5.19692	0.304782	-1.71415	0.12504	0.696079
AT1TE83220	8.25236	14.8272	4.96494	0.334853	-1.5784	0.159525	0.725063
AT1TE83300	6.61333	6.67224	6.58388	0.986756	-0.0192342	0.990426	1
AT1TE83355	21.5297	22.9822	20.8034	0.905197	-0.143695	0.8516	0.960363
AT1TE83900	17.5284	23.7235	14.4309	0.608293	-0.717161	0.467771	0.768
AT1TE83920	10.4456	14.0858	8.62549	0.612352	-0.707568	0.513426	0.78229
AT1TE84030	14.5938	22.2408	10.7703	0.484259	-1.04615	0.308672	0.738594
AT1TE84040	16.0281	27.4303	10.327	0.376481	-1.40935	0.166277	0.732128
AT1TE84060	5.68045	9.63769	3.70183	0.3841	-1.38045	0.242762	0.738594
AT1TE84070	35.1317	56.3434	24.5259	0.435293	-1.19994	0.205094	0.738594
AT1TE84180	4.0794	8.15496	2.04161	0.250352	-1.99797	0.140276	0.71171
AT1TE84185	4.32762	6.67224	3.15531	0.472901	-1.08039	0.405657	0.748411
AT1TE84265	6.19504	4.44816	7.06848	1.58908	0.66819	0.75075	0.902163
AT1TE84270	3.44537	4.44816	2.94397	0.66184	-0.595447	0.69121	0.872403
AT1TE84410	6.87311	9.63769	5.49083	0.569725	-0.811664	0.487275	0.772929
AT1TE84650	29.5652	38.5507	25.0724	0.650374	-0.620658	0.501955	0.777684
AT1TE84655	2.57301	2.96544	2.3768	0.8015	-0.319225	0.896114	0.983778
AT1TE85070	1.6869	1.48272	1.78899	1.20656	0.2709	1	1
AT1TE85075	3.75467	4.44816	3.40793	0.766143	-0.384314	0.811422	0.933053
AT1TE85100	7.74933	10.379	6.43447	0.619948	-0.689781	0.53078	0.791656
AT1TE85105	53.0894	80.8083	39.23	0.48547	-1.04255	0.260667	0.738594
AT1TE85110	13.7847	17.7926	11.7808	0.662116	-0.594844	0.560428	0.806728
AT1TE85290	20.3238	28.9131	16.0292	0.554392	-0.851022	0.381137	0.747074
AT1TE86020	15.7364	19.2754	13.9669	0.724599	-0.464746	0.633866	0.843938
AT1TE86025	9.33166	14.8272	6.58388	0.44404	-1.17124	0.287579	0.738594
AT1TE86330	7.10757	8.15496	6.58388	0.807346	-0.308741	0.791179	0.922499
AT1TE86840	2.05401	2.96544	1.5983	0.538974	-0.891713	0.621843	0.840446
AT1TE86845	11.2932	17.0513	8.41415	0.493461	-1.01899	0.330659	0.738594
AT1TE87045	9.98055	16.3099	6.81586	0.417896	-1.25878	0.251165	0.738594
AT1TE87255	4.90991	3.7068	5.51147	1.48685	0.572261	0.829335	0.945104
AT1TE87480	7.38111	11.1204	5.51147	0.495617	-1.0127	0.366261	0.742759
AT1TE88535	6.90778	8.89632	5.9135	0.664713	-0.589197	0.628298	0.841396
AT1TE88810	6.93916	8.15496	6.33126	0.776368	-0.365187	0.753162	0.902163
AT1TE88925	28.9361	38.5507	24.1288	0.625896	-0.676004	0.474191	0.770661
AT1TE88935	17.7838	21.4995	15.926	0.740761	-0.43292	0.655311	0.853767
AT1TE88950	8.24357	11.8618	6.43447	0.542454	-0.882427	0.415113	0.750665
AT1TE88965	6.43116	6.67224	6.31062	0.945801	-0.0803913	0.951367	1
AT1TE89060	15.7584	16.3099	15.4826	0.949277	-0.0750996	0.916286	0.994324
AT1TE90225	10.6537	10.379	10.791	1.03969	0.0561488	1	1
AT1TE90810	17.2923	21.4995	15.1887	0.706471	-0.501299	0.60875	0.83527
AT1TE90815	5.00017	8.89632	3.0521	0.343074	-1.54341	0.228026	0.738594
AT1TE91070	17.5675	28.1717	12.2654	0.43538	-1.19965	0.23131	0.738594
AT1TE91150	6.77075	8.15496	6.07864	0.745391	-0.423931	0.716482	0.886914
AT1TE91735	9.12196	14.8272	6.26933	0.422826	-1.24186	0.256305	0.738594
AT1TE91740	8.50883	10.379	7.57372	0.729713	-0.454599	0.684931	0.868493
AT1TE91745	2.95002	5.18952	1.83028	0.352687	-1.50354	0.308489	0.738594
AT1TE91750	8.75595	11.1204	7.57372	0.681065	-0.554135	0.622877	0.840758
AT1TE91970	3.8031	3.7068	3.85125	1.03897	0.0551505	1	1
AT1TE92150	1.84431	2.96544	1.28375	0.432903	-1.20788	0.52386	0.786873
AT1TE92700	4.72939	7.4136	3.38729	0.456902	-1.13004	0.38388	0.747074
AT1TE92705	3.93851	8.15496	1.83028	0.224437	-2.15562	0.113498	0.678537
AT1TE92725	11.0846	14.8272	9.2133	0.621378	-0.686457	0.5127	0.782121
AT1TE92820	7.96506	11.8618	6.01671	0.507236	-0.979272	0.389364	0.747074
AT1TE93275	2.07877	1.48272	2.3768	1.603	0.680775	0.937174	1
AT1TE93910	19.954	33.3612	13.2503	0.397177	-1.33214	0.174686	0.734013
AT1TE93915	55.5281	91.1873	37.6986	0.413419	-1.27432	0.174156	0.734013
AT1TE94305	36.6667	51.8952	29.0524	0.559828	-0.836943	0.372027	0.743781
AT1TE94760	3.23291	2.96544	3.36665	1.13529	0.183065	1	1
AT1TE95440	6.5528	11.1204	4.269	0.383889	-1.38124	0.225943	0.738594
AT1TE95930	18.8708	20.0167	18.2978	0.914127	-0.129534	0.860339	0.9657
AT1TE96400	2.45578	3.7068	1.83028	0.493761	-1.01811	0.551646	0.806256
AT1TE96405	11.0846	14.8272	9.2133	0.621378	-0.686457	0.517966	0.784806
AT1TE96425	25.5738	40.0335	18.344	0.458218	-1.1259	0.243041	0.738594
AT1TE96570	13.0698	17.7926	10.7084	0.601843	-0.73254	0.48293	0.772122
AT1TE96830	12.7429	18.534	9.84732	0.531311	-0.912373	0.388144	0.747074
AT1TE96850	12.0307	20.0167	8.03768	0.401548	-1.31635	0.215612	0.738594
AT1TE96855	15.2702	23.7235	11.0436	0.465511	-1.10311	0.277395	0.738594
AT1TE97410	5.70687	11.8618	2.62942	0.221672	-2.1735	0.0624815	0.545005
AT1TE98640	88.5354	112.687	76.4597	0.678515	-0.559547	0.519413	0.784829
AT1TE99345	1.58343	2.22408	1.26311	0.567923	-0.816232	0.752841	0.902163
AT2TE00015	12.7781	9.63769	14.3483	1.48877	0.574121	0.704643	0.879464
AT2TE00030	29.4144	30.3958	28.9237	0.951568	-0.0716211	0.900412	0.98616
AT2TE00095	30.9994	36.3267	28.3358	0.780029	-0.358401	0.683889	0.868023
AT2TE00110	6.36345	4.44816	7.3211	1.64587	0.718851	0.700921	0.876814
AT2TE00435	6.97934	10.379	5.27949	0.508668	-0.975204	0.400004	0.747074
AT2TE00440	11.783	13.3445	11.0023	0.824482	-0.27844	0.782462	0.919799
AT2TE00795	2.87242	2.22408	3.19659	1.43726	0.523325	0.955217	1
AT2TE00965	11.553	20.0167	7.3211	0.365749	-1.45107	0.172298	0.73331
AT2TE00980	3.98803	5.18952	3.38729	0.652717	-0.615471	0.664563	0.858281
AT2TE01000	19.9363	12.6031	23.6029	1.87278	0.905181	0.482633	0.772122
AT2TE01200	3.23291	2.96544	3.36665	1.13529	0.183065	1	1
AT2TE01205	9.94147	11.8618	8.98132	0.757166	-0.401319	0.702853	0.87766
AT2TE01410	12.5959	17.0513	10.3683	0.608064	-0.717704	0.477814	0.772122
AT2TE01420	6.81917	7.4136	6.52195	0.879728	-0.184871	0.88482	0.980435
AT2TE01460	21.8791	25.2063	20.2156	0.802007	-0.318313	0.72412	0.889859
AT2TE01680	6.12351	10.379	3.99574	0.384981	-1.37714	0.255221	0.738594
AT2TE01765	5.13392	9.63769	2.88204	0.299039	-1.74159	0.148981	0.713219
AT2TE02160	19.9996	31.1371	14.4309	0.463462	-1.10948	0.267166	0.738594
AT2TE02205	16.5565	22.2408	13.7143	0.616627	-0.69753	0.481378	0.772122
AT2TE02220	43.8645	65.2397	33.1769	0.508539	-0.97557	0.300461	0.738594
AT2TE02330	4.0805	5.93088	3.15531	0.532013	-0.910466	0.503411	0.778179
AT2TE02335	21.3519	28.1717	17.942	0.63688	-0.650905	0.496052	0.776426
AT2TE02350	6.55004	9.63769	5.00622	0.519443	-0.944964	0.422196	0.753616
AT2TE02530	32.4272	48.1884	24.5465	0.509386	-0.973168	0.299756	0.738594
AT2TE02745	20.0387	35.5853	12.2654	0.344676	-1.53669	0.127603	0.698716
AT2TE02805	74.2421	108.98	56.8732	0.521868	-0.938243	0.299885	0.738594
AT2TE02815	13.924	21.4995	10.1363	0.471468	-1.08477	0.284099	0.738594
AT2TE03075	16.3	26.689	11.1055	0.416108	-1.26497	0.2114	0.738594
AT2TE03090	1.02701	1.48272	0.799148	0.538974	-0.891713	0.796196	0.924744
AT2TE03095	2.83279	5.93088	1.28375	0.216452	-2.20788	0.163397	0.731176
AT2TE03165	2.24884	5.18952	0.778506	0.150015	-2.73682	0.104396	0.656317
AT2TE03240	33.7822	60.7916	20.2775	0.333558	-1.58399	0.0990436	0.643043
AT2TE03285	2.14538	5.93088	0.252621	0.0425942	-4.5532	0.0138807	0.262489
AT2TE03300	2.27471	1.48272	2.67071	1.80122	0.848975	0.867144	0.968869
AT2TE03575	4.88515	5.18952	4.73296	0.912022	-0.132859	0.938381	1
AT2TE03580	5.4691	5.93088	5.2382	0.883208	-0.179175	0.903084	0.986699
AT2TE03625	0.869594	0	1.30439	Inf	Inf	0.577762	0.817772
AT2TE03915	9.38943	8.89632	9.63598	1.08314	0.115222	1	1
AT2TE03920	8.13348	11.8618	6.26933	0.528533	-0.919935	0.419715	0.753501
AT2TE03955	3.43161	4.44816	2.92333	0.657199	-0.605598	0.688854	0.870654
AT2TE03965	17.7199	18.534	17.3129	0.934116	-0.0983269	0.894368	0.982885
AT2TE03970	15.803	23.7235	11.8427	0.499197	-1.00232	0.324063	0.738594
AT2TE04005	10.4357	13.3445	8.98132	0.673036	-0.571244	0.584387	0.822866
AT2TE04010	13.056	17.7926	10.6877	0.600683	-0.735324	0.482043	0.772122
AT2TE04310	24.5325	32.6199	20.4889	0.62811	-0.670911	0.478775	0.772122
AT2TE04380	3.65396	6.67224	2.14482	0.321454	-1.63731	0.212742	0.738594
AT2TE04385	16.8421	21.4995	14.5134	0.675061	-0.566911	0.557673	0.806728
AT2TE04440	5.34086	8.15496	3.93381	0.482383	-1.05175	0.388879	0.747074
AT2TE04505	4.15645	5.18952	3.63991	0.701396	-0.5117	0.725073	0.889859
AT2TE04730	65.2748	93.4114	51.2064	0.548182	-0.867274	0.346195	0.738594
AT2TE04840	6.96668	8.15496	6.37254	0.781431	-0.35581	0.756354	0.903857
AT2TE04845	7.48569	8.15496	7.15105	0.876895	-0.189524	0.863569	0.967295
AT2TE05085	4.21039	7.4136	2.60878	0.351891	-1.5068	0.252987	0.738594
AT2TE05090	4.72939	7.4136	3.38729	0.456902	-1.13004	0.397339	0.747074
AT2TE05095	48.6424	79.3256	33.3008	0.419799	-1.25223	0.184579	0.738594
AT2TE05100	5.43333	8.89632	3.70183	0.416108	-1.26497	0.30918	0.738594
AT2TE05140	3.20815	4.44816	2.58814	0.581845	-0.781294	0.614803	0.837975
AT2TE05315	14.8525	13.3445	15.6065	1.16951	0.225902	0.945354	1
AT2TE05390	13.8178	20.7581	10.3476	0.498487	-1.00437	0.325901	0.738594
AT2TE05395	15.5537	27.4303	9.61534	0.350537	-1.51236	0.14354	0.713219
AT2TE05530	10.4929	1.48272	14.998	10.1152	3.33845	0.0425278	0.464421
AT2TE05535	1.94778	2.22408	1.80963	0.813654	-0.297512	0.957038	1
AT2TE05540	8.52645	9.63769	7.97084	0.827049	-0.273956	0.792611	0.923109
AT2TE05565	24.6283	40.7748	16.555	0.406011	-1.30041	0.186165	0.738594
AT2TE05630	8.3806	12.6031	6.26933	0.497443	-1.0074	0.368765	0.743781
AT2TE05640	5.19997	8.15496	3.72248	0.456467	-1.13142	0.362033	0.741017
AT2TE05650	40.8094	57.0848	32.6717	0.572337	-0.805064	0.389864	0.747074
AT2TE05675	27.6582	65.9811	8.49672	0.128775	-2.95707	0.00328597	0.120838
AT2TE05765	3.24943	4.44816	2.65006	0.595766	-0.747182	0.618473	0.839655
AT2TE05855	6.6392	2.96544	8.47608	2.85829	1.51515	0.359552	0.740656
AT2TE05880	2.08978	0	3.13467	Inf	Inf	0.187474	0.738594
AT2TE05885	1.66324	0.74136	2.12418	2.86525	1.51866	0.705534	0.88011
AT2TE05895	3.65231	2.96544	3.99574	1.34743	0.430215	0.958867	1
AT2TE05980	13.4848	12.6031	13.9256	1.10493	0.14396	1	1
AT2TE05995	7.97882	11.8618	6.03735	0.508976	-0.974331	0.384166	0.747074
AT2TE06040	13.4655	9.63769	15.3794	1.59576	0.674243	0.643243	0.848867
AT2TE06090	2.32589	2.22408	2.3768	1.06867	0.0958121	1	1
AT2TE06160	0.701179	0	1.05177	Inf	Inf	0.725574	0.889859
AT2TE06165	4.50814	2.96544	5.27949	1.78034	0.832151	0.705509	0.88011
AT2TE06205	6.34969	4.44816	7.30046	1.64123	0.714778	0.711461	0.883852
AT2TE06275	6.56105	8.15496	5.76409	0.70682	-0.500586	0.678217	0.86543
AT2TE06465	49.6314	52.6366	48.1288	0.914359	-0.129167	0.846876	0.957797
AT2TE06470	38.3288	40.7748	37.1058	0.910018	-0.136033	0.844901	0.957053
AT2TE06565	7.45706	10.379	5.99607	0.577709	-0.791585	0.500385	0.777684
AT2TE06590	29.9807	25.2063	32.3679	1.28412	0.360784	0.820711	0.939063
AT2TE06595	1.94778	2.22408	1.80963	0.813654	-0.297512	0.966353	1
AT2TE06610	6.07891	2.96544	7.63565	2.57488	1.3645	0.434523	0.759867
AT2TE06615	3.63579	1.48272	4.71232	3.17816	1.66819	0.450033	0.763975
AT2TE06620	11.7175	6.67224	14.2402	2.13424	1.09372	0.447298	0.763579
AT2TE07145	17.7992	11.1204	21.1386	1.90088	0.92667	0.48594	0.77284
AT2TE07160	9.47089	11.1204	8.64613	0.777502	-0.363082	0.735714	0.894964
AT2TE07175	20.053	27.4303	16.3643	0.596579	-0.745216	0.437689	0.761299
AT2TE07190	37.0844	48.1884	31.5324	0.654357	-0.61185	0.504785	0.778179
AT2TE07405	2.93461	1.48272	3.66055	2.46881	1.30381	0.614287	0.837975
AT2TE07415	3.10578	2.96544	3.17595	1.07099	0.098941	1	1
AT2TE07420	0.35059	0	0.525885	Inf	Inf	1	1
AT2TE07490	2.53283	0.74136	3.42857	4.6247	2.20936	0.41133	0.749025
AT2TE07550	21.4619	13.3445	25.5206	1.91245	0.935421	0.46223	0.766053
AT2TE07555	14.8492	20.0167	12.2654	0.612757	-0.706612	0.487719	0.772929
AT2TE07745	13.8948	10.379	15.6527	1.5081	0.592737	0.692944	0.873653
AT2TE07800	3.61378	4.44816	3.19659	0.718632	-0.476675	0.754504	0.902919
AT2TE07805	15.716	25.9476	10.6003	0.408525	-1.2915	0.203111	0.738594
AT2TE07845	43.2481	60.7916	34.4764	0.567125	-0.818262	0.376751	0.745587
AT2TE07855	162.145	272.079	107.177	0.393919	-1.34403	0.141078	0.711802
AT2TE08020	3.44426	6.67224	1.83028	0.274312	-1.86611	0.181849	0.738594
AT2TE08035	5.4812	2.22408	7.10976	3.19672	1.67659	0.342636	0.738594
AT2TE08040	1.62472	2.22408	1.32503	0.595766	-0.747182	0.755531	0.903303
AT2TE08045	3.29896	1.48272	4.20708	2.8374	1.50457	0.518274	0.784806
AT2TE08050	7.01235	5.93088	7.55308	1.27352	0.348818	0.906996	0.989274
AT2TE08055	11.8238	21.4995	6.98591	0.324934	-1.62178	0.134054	0.705795
AT2TE08060	18.1537	24.4649	14.998	0.613043	-0.70594	0.473651	0.770631
AT2TE08070	17.7854	25.2063	14.075	0.558395	-0.840643	0.404071	0.747959
AT2TE08135	25.838	12.6031	32.4554	2.57519	1.36468	0.274307	0.738594
AT2TE08165	8.59799	3.7068	11.0436	2.97927	1.57496	0.307161	0.738594
AT2TE08300	41.1423	8.15496	57.636	7.06759	2.82122	0.0266127	0.354098
AT2TE08310	5.24784	1.48272	7.13041	4.809	2.26574	0.224962	0.738594
AT2TE08315	4.36449	1.48272	5.80537	3.91535	1.96914	0.339852	0.738594
AT2TE08960	13.4595	8.15496	16.1117	1.9757	0.982361	0.482285	0.772122
AT2TE08965	24.511	20.0167	26.7582	1.33679	0.418774	0.775949	0.915443
AT2TE08970	11.3449	9.63769	12.1986	1.26571	0.339952	0.88311	0.979693
AT2TE09010	5.66614	3.7068	6.6458	1.79287	0.842269	0.677212	0.86543
AT2TE09065	8.42022	8.89632	8.18217	0.919725	-0.120725	0.906252	0.988674
AT2TE09070	32.8222	19.2754	39.5957	2.05421	1.03858	0.390477	0.747074
AT2TE09100	50.1548	57.8261	46.3191	0.801007	-0.320113	0.699857	0.876718
AT2TE09105	7.51542	17.7926	2.3768	0.133583	-2.90419	0.0169702	0.286663
AT2TE09130	10.3432	12.6031	9.2133	0.731033	-0.451992	0.672254	0.863023
AT2TE09170	15.4816	27.4303	9.50721	0.346595	-1.52868	0.1364	0.706445
AT2TE09180	42.4908	70.4292	28.5216	0.404968	-1.30412	0.166	0.732128
AT2TE09185	9.48907	16.3099	6.07864	0.372695	-1.42393	0.198916	0.738594
AT2TE09195	6.94906	8.89632	5.97543	0.671674	-0.574168	0.629773	0.842091
AT2TE09205	77.0429	45.223	92.9528	2.05543	1.03944	0.370803	0.743781
AT2TE09220	7.52587	10.379	6.09928	0.587653	-0.766964	0.493451	0.775314
AT2TE09225	14.4628	22.9822	10.2031	0.443959	-1.1715	0.257161	0.738594
AT2TE09245	8.54187	13.3445	6.14056	0.460157	-1.1198	0.305665	0.738594
AT2TE09300	3.58626	4.44816	3.15531	0.709351	-0.495429	0.750231	0.902163
AT2TE09325	28.6318	49.6711	18.1121	0.364639	-1.45546	0.132548	0.705795
AT2TE09345	12.5547	17.0513	10.3064	0.604433	-0.726347	0.476054	0.772122
AT2TE09360	27.8039	12.6031	35.4043	2.80917	1.49014	0.225266	0.738594
AT2TE09570	28.045	4.44816	39.8434	8.95727	3.16306	0.01903	0.303903
AT2TE09575	5.90498	0	8.85747	Inf	Inf	0.0199558	0.311335
AT2TE09675	2.44313	1.48272	2.92333	1.9716	0.979365	0.787745	0.921663
AT2TE09685	28.7314	21.4995	32.3473	1.50456	0.589346	0.660974	0.855451
AT2TE09865	14.7963	15.5686	14.4102	0.925597	-0.111544	0.892153	0.982607
AT2TE09955	9.75764	8.15496	10.559	1.29479	0.372719	0.865221	0.967668
AT2TE10160	6.31227	3.7068	7.61501	2.05433	1.03867	0.547109	0.803069
AT2TE10165	0.752363	0.74136	0.757864	1.02226	0.0317645	1	1
AT2TE10170	2.53173	2.96544	2.31488	0.780618	-0.357312	0.893693	0.982885
AT2TE10365	9.11589	5.93088	10.7084	1.80553	0.852423	0.591131	0.825045
AT2TE10375	7.94689	6.67224	8.58421	1.28655	0.363513	0.8844	0.980397
AT2TE10380	4.24726	2.22408	5.25885	2.3645	1.24154	0.543714	0.800922
AT2TE10385	37.6237	20.0167	46.4273	2.31942	1.21377	0.31166	0.738594
AT2TE10395	2.96103	3.7068	2.58814	0.698214	-0.51826	0.774526	0.915328
AT2TE10620	15.0831	12.6031	16.3231	1.29516	0.37313	0.833287	0.948757
AT2TE10910	2.65006	0	3.9751	Inf	Inf	0.121843	0.694942
AT2TE10915	6.73222	9.63769	5.27949	0.547796	-0.868289	0.443321	0.761299
AT2TE10965	25.3938	14.0858	31.0478	2.20419	1.14025	0.359106	0.740656
AT2TE10970	9.29806	5.93088	10.9817	1.8516	0.888776	0.56006	0.806728
AT2TE10975	28.4385	15.5686	34.8735	2.24	1.1635	0.346069	0.738594
AT2TE10980	26.6063	22.9822	28.4184	1.23654	0.306311	0.855585	0.962722
AT2TE11055	0.532765	0	0.799148	Inf	Inf	0.888658	0.982334
AT2TE11110	20.9385	8.15496	27.3303	3.35137	1.74475	0.170991	0.732128
AT2TE11125	37.3084	11.1204	50.4024	4.53242	2.18028	0.0768944	0.58499
AT2TE11140	21.4163	1.48272	31.383	21.1658	4.40367	0.00522259	0.150068
AT2TE11145	32.2757	12.6031	42.1121	3.3414	1.74045	0.155039	0.718596
AT2TE11205	2.1063	1.48272	2.41809	1.63084	0.705618	0.954851	1
AT2TE11210	45.7308	15.5686	60.8119	3.90607	1.96572	0.102726	0.6539
AT2TE11215	4.67766	0.74136	6.6458	8.96434	3.1642	0.130058	0.705795
AT2TE11225	6.18238	2.22408	8.16153	3.66962	1.87563	0.271838	0.738594
AT2TE11230	3.83172	1.48272	5.00622	3.37638	1.75548	0.391753	0.747074
AT2TE11325	11.28	1.48272	16.1786	10.9114	3.44777	0.0325371	0.391215
AT2TE11330	18.1167	8.15496	23.0976	2.83234	1.50199	0.245855	0.738594
AT2TE11400	5.9892	3.7068	7.13041	1.9236	0.943809	0.596123	0.827253
AT2TE11405	0.673657	0	1.01049	Inf	Inf	0.716202	0.886914
AT2TE11445	31.6725	8.89632	43.0606	4.84027	2.27509	0.0700183	0.559047
AT2TE11500	39.2528	5.93088	55.9138	9.42757	3.23689	0.0139954	0.26266
AT2TE11505	6.55774	0.74136	9.46592	12.7683	3.6745	0.0637986	0.545005
AT2TE11535	2.98579	2.22408	3.36665	1.51372	0.598102	0.882471	0.979693
AT2TE11540	34.092	9.63769	46.3191	4.80604	2.26485	0.068737	0.551541
AT2TE11655	1.23394	0	1.85092	Inf	Inf	0.402184	0.747074
AT2TE11745	17.5317	31.1371	10.729	0.344573	-1.53712	0.126367	0.696521
AT2TE11805	15.3269	5.93088	20.0249	3.37638	1.75548	0.18898	0.738594
AT2TE11815	47.5806	14.0858	64.328	4.56685	2.1912	0.0704535	0.559993
AT2TE11860	21.7537	28.9131	18.174	0.628574	-0.669847	0.482573	0.772122
AT2TE11885	3.91043	2.22408	4.7536	2.13733	1.09581	0.63365	0.843871
AT2TE11890	19.3755	6.67224	25.7271	3.85583	1.94704	0.133633	0.705795
AT2TE11900	55.4758	21.4995	72.4639	3.3705	1.75296	0.138194	0.708567
AT2TE11980	3.41509	2.96544	3.63991	1.22744	0.295655	1	1
AT2TE11985	51.1234	22.9822	65.194	2.83672	1.50422	0.20068	0.738594
AT2TE11990	9.32283	4.44816	11.7602	2.64382	1.40263	0.353306	0.740656
AT2TE12025	45.3741	6.67224	64.7251	9.70065	3.27808	0.0121085	0.253762
AT2TE12040	20.3056	2.22408	29.3463	13.1948	3.7219	0.0121243	0.253762
AT2TE12060	9.69984	6.67224	11.2136	1.68064	0.74901	0.625205	0.841069
AT2TE12115	26.4483	8.15496	35.595	4.36483	2.12592	0.0924888	0.63396
AT2TE12140	61.5877	12.6031	86.0799	6.83005	2.7719	0.0243368	0.343545
AT2TE12185	5.14603	5.93088	4.7536	0.8015	-0.319225	0.81306	0.933459
AT2TE12190	6.9254	8.15496	6.31062	0.773837	-0.369898	0.753147	0.902163
AT2TE12225	63.1695	32.6199	78.4443	2.4048	1.26592	0.274858	0.738594
AT2TE12265	3.2852	1.48272	4.18644	2.82348	1.49748	0.491986	0.774617
AT2TE12285	11.8958	7.4136	14.137	1.90689	0.931225	0.516245	0.784806
AT2TE12335	2.26095	1.48272	2.65006	1.7873	0.837781	0.868654	0.970157
AT2TE12340	3.10578	2.96544	3.17595	1.07099	0.098941	1	1
AT2TE12350	13.3736	0.74136	19.6897	26.5589	4.73112	0.00852884	0.200823
AT2TE12355	4.84607	0.74136	6.89843	9.30509	3.21802	0.120296	0.68977
AT2TE12360	4.50924	0.74136	6.39318	8.62358	3.10829	0.138048	0.708567
AT2TE12365	0.842071	0	1.26311	Inf	Inf	0.561848	0.806728
AT2TE12370	1.23394	0	1.85092	Inf	Inf	0.408453	0.748832
AT2TE12375	20.2627	5.93088	27.4286	4.6247	2.20936	0.0942865	0.637687
AT2TE12385	1.89384	0	2.84076	Inf	Inf	0.239551	0.738594
AT2TE12390	13.6196	3.7068	18.576	5.01133	2.32519	0.0984714	0.643043
AT2TE12405	2.24719	1.48272	2.62942	1.77338	0.826499	0.872874	0.973143
AT2TE12415	7.1114	0	10.6671	Inf	Inf	0.0126984	0.256753
AT2TE12425	12.717	8.15496	14.998	1.83913	0.879023	0.537721	0.797801
AT2TE12510	30.2218	52.6366	19.0144	0.361239	-1.46897	0.123712	0.696079
AT2TE12570	9.6371	1.48272	13.7143	9.2494	3.20936	0.052087	0.508988
AT2TE12575	5.4812	2.22408	7.10976	3.19672	1.67659	0.343389	0.738594
AT2TE12660	37.5693	19.2754	46.7162	2.42362	1.27717	0.288308	0.738594
AT2TE12710	7.8181	2.96544	10.2444	3.4546	1.78852	0.249765	0.738594
AT2TE12715	3.35124	0	5.02687	Inf	Inf	0.0921944	0.632794
AT2TE12725	6.1989	3.7068	7.44495	2.00846	1.00609	0.581437	0.820302
AT2TE12740	3.27144	1.48272	4.16579	2.80956	1.49034	0.521539	0.786118
AT2TE12810	29.6356	13.3445	37.7811	2.83122	1.50142	0.221507	0.738594
AT2TE12815	16.2064	6.67224	20.9735	3.14339	1.65232	0.209336	0.738594
AT2TE12820	8.14227	0.74136	11.8427	15.9743	3.99768	0.0357972	0.420473
AT2TE12825	10.641	8.15496	11.884	1.45727	0.543271	0.750629	0.902163
AT2TE12960	5.94792	3.7068	7.06848	1.90689	0.931225	0.593955	0.826207
AT2TE12965	1.6869	1.48272	1.78899	1.20656	0.2709	1	1
AT2TE13070	24.3646	2.96544	35.0642	11.8243	3.56368	0.0134918	0.259921
AT2TE13080	80.1744	8.15496	116.184	14.247	3.83259	0.00332626	0.120838
AT2TE13105	3.89391	0.74136	5.47018	7.37858	2.88334	0.184398	0.738594
AT2TE13115	15.3368	6.67224	19.6691	2.94789	1.55968	0.245863	0.738594
AT2TE13125	0.897116	0	1.34567	Inf	Inf	0.595373	0.826965
AT2TE13145	27.1209	17.7926	31.7851	1.78642	0.837067	0.506269	0.779323
AT2TE13170	41.0966	2.96544	60.1622	20.2878	4.34254	0.00238467	0.106103
AT2TE13180	11.5419	0	17.3129	Inf	Inf	0.00325274	0.120755
AT2TE13200	12.2211	2.96544	16.8489	5.68177	2.50634	0.0877448	0.622377
AT2TE13205	3.13054	1.48272	3.95446	2.66703	1.41523	0.557505	0.806728
AT2TE13210	2.19601	0.74136	2.92333	3.94319	1.97936	0.514376	0.783502
AT2TE13215	3.52956	0.74136	4.92366	6.64138	2.73148	0.241465	0.738594
AT2TE13225	4.32321	1.48272	5.74345	3.87359	1.95367	0.322533	0.738594
AT2TE13230	2.75243	1.48272	3.38729	2.28451	1.19188	0.662866	0.856756
AT2TE13235	5.55991	2.96544	6.85714	2.31235	1.20936	0.496173	0.776426
AT2TE13335	49.7117	28.1717	60.4817	2.14689	1.10225	0.347742	0.739504
AT2TE13390	21.0029	10.379	26.3149	2.53538	1.3422	0.292046	0.738594
AT2TE13395	5.09043	0	7.63565	Inf	Inf	0.0309525	0.386062
AT2TE13410	5.37497	1.48272	7.3211	4.93761	2.30381	0.207716	0.738594
AT2TE13420	7.49503	2.96544	9.75983	3.29119	1.71861	0.269835	0.738594
AT2TE13440	36.0282	21.4995	43.2926	2.01366	1.00982	0.402258	0.747074
AT2TE13445	51.2252	11.8618	70.9069	5.97777	2.57961	0.0363879	0.422532
AT2TE13450	4.37825	1.48272	5.82601	3.92927	1.97426	0.299981	0.738594
AT2TE13465	16.9527	5.93088	22.4636	3.78757	1.92127	0.148935	0.713219
AT2TE13475	6.19614	2.22408	8.18217	3.6789	1.87927	0.271872	0.738594
AT2TE13490	3.05184	0.74136	4.20708	5.67481	2.50457	0.285607	0.738594
AT2TE13520	30.4089	20.7581	35.2343	1.69738	0.763306	0.545162	0.801556
AT2TE13535	1.06553	0	1.5983	Inf	Inf	0.562775	0.806728
AT2TE13545	6.83128	3.7068	8.39351	2.26435	1.1791	0.482749	0.772122
AT2TE13560	6.50269	0.74136	9.38336	12.6569	3.66186	0.0645348	0.545005
AT2TE13565	1.72543	0	2.58814	Inf	Inf	0.250872	0.738594
AT2TE13570	11.9079	3.7068	16.0085	4.31869	2.11059	0.141626	0.711802
AT2TE13580	5.84445	4.44816	6.5426	1.47085	0.556654	0.805609	0.93227
AT2TE13585	12.1705	8.15496	14.1782	1.7386	0.797928	0.587695	0.824863
AT2TE13590	4.50538	1.48272	6.01671	4.05788	2.02073	0.296264	0.738594
AT2TE13595	18.5708	7.4136	24.1494	3.25745	1.70374	0.18941	0.738594
AT2TE13635	9.66241	5.93088	11.5282	1.94375	0.958846	0.522483	0.786118
AT2TE13645	2.82838	0.74136	3.87189	5.22268	2.38479	0.329831	0.738594
AT2TE13735	14.4551	10.379	16.4931	1.58908	0.66819	0.642401	0.848355
AT2TE13915	10.4753	2.22408	14.6009	6.56492	2.71478	0.0769877	0.58499
AT2TE13925	11.149	2.22408	15.6114	7.01926	2.81132	0.065381	0.545005
AT2TE13940	4.48172	0.74136	6.3519	8.5679	3.09894	0.14357	0.713219
AT2TE13950	39.4416	20.7581	48.7834	2.35009	1.23272	0.300721	0.738594
AT2TE13965	6.24181	0	9.36271	Inf	Inf	0.0224488	0.330933
AT2TE13970	36.0739	5.18952	51.5161	9.92693	3.31135	0.0129687	0.256753
AT2TE15385	56.6244	12.6031	78.635	6.23932	2.64139	0.0317774	0.38689
AT2TE15400	3.65341	0.74136	5.10943	6.89197	2.78492	0.230442	0.738594
AT2TE15410	1.40236	0	2.10354	Inf	Inf	0.33384	0.738594
AT2TE15415	26.0675	14.0858	32.0583	2.27592	1.18645	0.336801	0.738594
AT2TE15425	4.0139	1.48272	5.27949	3.56068	1.83215	0.356428	0.740656
AT2TE15495	8.3272	2.22408	11.3788	5.11616	2.35506	0.140495	0.71171
AT2TE15500	19.065	8.89632	24.1494	2.71454	1.44071	0.265575	0.738594
AT2TE15975	102.132	127.514	89.4417	0.701426	-0.511637	0.552269	0.806256
AT2TE15995	16.0666	4.44816	21.8758	4.91794	2.29806	0.0935455	0.635612
AT2TE16000	9.16541	2.96544	12.2654	4.13611	2.04828	0.176417	0.735215
AT2TE16010	10.6393	4.44816	13.7349	3.08778	1.62657	0.260149	0.738594
AT2TE16015	7.88139	0	11.8221	Inf	Inf	0.0108894	0.237698
AT2TE16090	2.35066	0.74136	3.15531	4.2561	2.08953	0.455666	0.764249
AT2TE16160	21.3662	34.1026	14.998	0.439792	-1.18511	0.225537	0.738594
AT2TE16180	16.191	2.96544	22.8037	7.68983	2.94295	0.0398	0.446015
AT2TE16190	19.8196	19.2754	20.0917	1.04235	0.0598443	1	1
AT2TE16230	31.3	33.3612	30.2693	0.907321	-0.140315	0.845044	0.957053
AT2TE16265	7.13344	4.44816	8.47608	1.90552	0.930188	0.576241	0.817002
AT2TE16485	12.3912	6.67224	15.2507	2.28569	1.19263	0.391561	0.747074
AT2TE16605	15.9317	5.93088	20.9322	3.52935	1.8194	0.169541	0.732128
AT2TE16610	7.62327	0.74136	11.0642	14.9242	3.89958	0.0398211	0.446015
AT2TE16615	17.3781	0	26.0672	Inf	Inf	0.000910594	0.0641859
AT2TE16620	25.0741	14.0858	30.5682	2.17013	1.11778	0.367192	0.743143
AT2TE16625	2.15748	2.22408	2.12418	0.955082	-0.0663033	1	1
AT2TE16645	15.3032	5.18952	20.3601	3.92331	1.97207	0.149999	0.715662
AT2TE16650	8.40205	3.7068	10.7497	2.89999	1.53605	0.31597	0.738594
AT2TE16660	48.8828	14.8272	65.9106	4.44524	2.15226	0.0746228	0.579515
AT2TE16665	15.9125	2.96544	22.386	7.54895	2.91628	0.0433947	0.464421
AT2TE16800	54.9436	27.4303	68.7002	2.50453	1.32454	0.258502	0.738594
AT2TE16845	6.83952	0.74136	9.8886	13.3385	3.73752	0.0562628	0.528933
AT2TE16865	14.8745	10.379	17.1222	1.64969	0.722195	0.608798	0.83527
AT2TE16885	7.89791	1.48272	11.1055	7.48995	2.90496	0.0854581	0.616511
AT2TE16900	1.96154	2.22408	1.83028	0.822935	-0.281149	0.96641	1
AT2TE16910	23.5787	7.4136	31.6612	4.27069	2.09447	0.10097	0.647058
AT2TE16915	7.76692	2.22408	10.5383	4.73829	2.24437	0.161926	0.728166
AT2TE16930	66.6143	38.5507	80.6461	2.09195	1.06485	0.361698	0.741017
AT2TE17010	35.5599	37.8094	34.4351	0.910756	-0.134863	0.848005	0.958008
AT2TE17015	10.827	7.4136	12.5337	1.69064	0.75757	0.632076	0.842861
AT2TE17145	131.246	17.0513	188.343	11.0457	3.46541	0.00539954	0.151724
AT2TE17155	42.2001	2.22408	62.1881	27.9612	4.80536	0.00122933	0.0753298
AT2TE17170	26.1385	2.22408	38.0957	17.1287	4.09835	0.00554687	0.154974
AT2TE17195	17.0138	0	25.5206	Inf	Inf	0.000983394	0.0662703
AT2TE17200	4.32707	0.74136	6.11992	8.25499	3.04527	0.157543	0.721859
AT2TE17205	35.9539	4.44816	51.7067	11.6243	3.53907	0.00902864	0.208726
AT2TE17335	18.1311	14.0858	20.1537	1.43077	0.516796	0.72769	0.889859
AT2TE17340	3.8042	1.48272	4.96494	3.34853	1.74353	0.415331	0.750665
AT2TE17390	29.7181	5.93088	41.6117	7.01611	2.81067	0.0311274	0.386062
AT2TE17405	13.2723	11.1204	14.3483	1.29027	0.36767	0.83925	0.952773
AT2TE17415	2.00007	0.74136	2.62942	3.54675	1.8265	0.56059	0.806728
AT2TE17420	6.4174	6.67224	6.28997	0.942707	-0.085118	0.955938	1
AT2TE17430	8.15217	1.48272	11.4869	7.74717	2.95367	0.0767015	0.58499
AT2TE17435	0.897116	0	1.34567	Inf	Inf	0.58996	0.825045
AT2TE17440	6.64744	0	9.97117	Inf	Inf	0.0161228	0.280746
AT2TE17450	7.94247	1.48272	11.1723	7.53503	2.91361	0.0848955	0.616511
AT2TE17455	21.8114	1.48272	31.9758	21.5656	4.43066	0.00483703	0.147312
AT2TE17485	41.62	8.15496	58.3526	7.15546	2.83905	0.0262108	0.353602
AT2TE17490	29.9388	11.8618	38.9774	3.28597	1.71632	0.164862	0.732128
AT2TE17510	4.75526	3.7068	5.27949	1.42427	0.510223	0.878108	0.976615
AT2TE17515	2.40184	1.48272	2.8614	1.92983	0.948476	0.802271	0.929676
AT2TE17530	2.70125	0.74136	3.68119	4.96546	2.31193	0.396189	0.747074
AT2TE17535	8.38939	1.48272	11.8427	7.98716	2.99768	0.0769904	0.58499
AT2TE17550	11.8336	0.74136	17.3798	23.4431	4.55109	0.012903	0.256753
AT2TE17565	71.1763	7.4136	103.058	13.9012	3.79713	0.00379628	0.127867
AT2TE17725	46.9642	37.8094	51.5416	1.3632	0.446993	0.733328	0.893129
AT2TE17765	6.68928	5.93088	7.06848	1.19181	0.253153	0.974827	1
AT2TE17770	20.9105	9.63769	26.5469	2.75448	1.46178	0.250722	0.738594
AT2TE17795	15.8855	2.22408	22.7162	10.2138	3.35244	0.025	0.34688
AT2TE17805	15.6472	4.44816	21.2467	4.77652	2.25596	0.0987898	0.643043
AT2TE17810	4.02932	5.18952	3.44921	0.664649	-0.589335	0.670827	0.862879
AT2TE17835	3.15862	7.4136	1.03113	0.139086	-2.84595	0.0434036	0.464421
AT2TE17845	15.2675	22.2408	11.7808	0.529693	-0.916772	0.360796	0.741017
AT2TE17850	5.04146	8.89632	3.11402	0.350035	-1.51443	0.218505	0.738594
AT2TE17875	15.8321	5.93088	20.7828	3.50416	1.80907	0.173247	0.734013
AT2TE17880	8.58974	6.67224	9.54849	1.43108	0.517101	0.790761	0.922499
AT2TE17890	0.24712	0.74136	0	0	#VALUE!	0.551208	0.806256
AT2TE17915	0.869594	0	1.30439	Inf	Inf	0.589445	0.825045
AT2TE17925	12.4049	6.67224	15.2713	2.28878	1.19458	0.39145	0.747074
AT2TE17935	20.6512	12.6031	24.6753	1.95787	0.969286	0.453887	0.764006
AT2TE17940	11.302	5.93088	13.9875	2.35843	1.23782	0.389578	0.747074
AT2TE17985	15.9824	22.2408	12.8532	0.577911	-0.791081	0.424586	0.75464
AT2TE18100	6.07615	1.48272	8.37287	5.64696	2.49748	0.163809	0.731176
AT2TE18105	8.71522	2.96544	11.5901	3.90839	1.96657	0.203666	0.738594
AT2TE18115	3.19825	3.7068	2.94397	0.794207	-0.332412	0.849372	0.95934
AT2TE18370	1.03801	0	1.55701	Inf	Inf	0.489553	0.77415
AT2TE18375	21.3546	8.15496	27.9545	3.42791	1.77733	0.163909	0.731176
AT2TE18410	29.1182	31.1371	28.1088	0.902741	-0.147615	0.850846	0.959895
AT2TE18505	6.02663	4.44816	6.81586	1.53229	0.615686	0.770141	0.913355
AT2TE18590	0.897116	0	1.34567	Inf	Inf	0.61475	0.837975
AT2TE18595	1.63572	0.74136	2.0829	2.80956	1.49034	0.727843	0.889859
AT2TE18600	0.182175	0	0.273263	Inf	Inf	1	1
AT2TE18605	9.10213	5.93088	10.6877	1.80205	0.849639	0.577242	0.817331
AT2TE18645	0.168414	0	0.252621	Inf	Inf	1	1
AT2TE18650	0.532765	0	0.799148	Inf	Inf	0.881882	0.979693
AT2TE18665	13.5635	13.3445	13.673	1.02462	0.035086	1	1
AT2TE18695	21.2732	5.93088	28.9443	4.88027	2.28696	0.081509	0.602492
AT2TE18710	21.2258	18.534	22.5718	1.21786	0.284344	0.877418	0.976061
AT2TE18865	6.89346	2.96544	8.85747	2.9869	1.57865	0.325109	0.738594
AT2TE18895	15.8327	11.8618	17.8182	1.50215	0.587029	0.686027	0.868493
AT2TE18915	16.5443	4.44816	22.5924	5.07904	2.34456	0.0861397	0.61802
AT2TE18920	148.926	19.2754	213.751	11.0893	3.4711	0.00517999	0.14969
AT2TE18935	9.7037	5.93088	11.5901	1.9542	0.966575	0.522799	0.786118
AT2TE18940	10.4159	4.44816	13.3997	3.01242	1.59092	0.265747	0.738594
AT2TE18980	29.853	11.8618	38.8486	3.27511	1.71154	0.166378	0.732128
AT2TE18985	12.8309	0	19.2464	Inf	Inf	0.00246969	0.107622
AT2TE19010	15.6681	3.7068	21.6488	5.84028	2.54604	0.0676891	0.549289
AT2TE19015	3.5059	0	5.25885	Inf	Inf	0.0770632	0.58499
AT2TE19020	17.1849	1.48272	25.036	16.8852	4.07769	0.0097555	0.220518
AT2TE19025	17.6875	7.4136	22.8244	3.07872	1.62233	0.214091	0.738594
AT2TE19160	6.17248	1.48272	8.51736	5.74441	2.52216	0.150549	0.716962
AT2TE19175	18.6589	2.96544	26.5056	8.93815	3.15998	0.0266906	0.354098
AT2TE19290	18.1201	1.48272	26.4387	17.8312	4.15633	0.00866606	0.203113
AT2TE19325	9.02176	1.48272	12.7913	8.6269	3.10884	0.0648422	0.545005
AT2TE19475	10.3372	3.7068	13.6524	3.68306	1.8809	0.191392	0.738594
AT2TE19540	17.8119	13.3445	20.0455	1.50216	0.587037	0.682569	0.867689
AT2TE19555	17.2664	11.1204	20.3394	1.82902	0.871071	0.519244	0.784806
AT2TE19600	5.02438	1.48272	6.79522	4.58294	2.19627	0.227609	0.738594
AT2TE19735	21.0112	7.4136	27.81	3.75121	1.90735	0.139267	0.710451
AT2TE19745	4.86259	2.22408	6.18184	2.7795	1.47483	0.443855	0.761392
AT2TE19770	7.35028	3.7068	9.17202	2.47437	1.30706	0.415306	0.750665
AT2TE19800	0.168414	0	0.252621	Inf	Inf	1	1
AT2TE19970	41.4785	8.89632	57.7697	6.49365	2.69903	0.0314079	0.38689
AT2TE19985	5.00072	0.74136	7.13041	9.618	3.26574	0.103311	0.654345
AT2TE20045	36.922	14.0858	48.3401	3.43182	1.77897	0.142614	0.713219
AT2TE20050	2.51907	0.74136	3.40793	4.59686	2.20065	0.418296	0.752017
AT2TE20060	12.9019	9.63769	14.5341	1.50805	0.59268	0.706543	0.880384
AT2TE20065	6.98869	5.18952	7.88827	1.52004	0.604107	0.763812	0.9085
AT2TE20095	8.52642	2.22408	11.6776	5.25052	2.39246	0.129941	0.705795
AT2TE20100	5.37497	1.48272	7.3211	4.93761	2.30381	0.212485	0.738594
AT2TE20105	23.0558	8.15496	30.5062	3.74082	1.90335	0.13468	0.706056
AT2TE20130	3.89391	0.74136	5.47018	7.37858	2.88334	0.185142	0.738594
AT2TE20135	15.8552	0.74136	23.4122	31.58	4.98094	0.00509821	0.14902
AT2TE20140	23.4807	11.1204	29.6609	2.66725	1.41535	0.257329	0.738594
AT2TE20155	2.32314	0.74136	3.11402	4.20042	2.07053	0.434989	0.759867
AT2TE20160	27.4649	24.4649	28.9649	1.18394	0.243595	0.901344	0.98616
AT2TE20185	1.57077	0	2.35616	Inf	Inf	0.298336	0.738594
AT2TE20190	5.83455	3.7068	6.89843	1.86102	0.896092	0.630149	0.842296
AT2TE20195	0.701179	0	1.05177	Inf	Inf	0.730137	0.890949
AT2TE20230	11.4412	2.22408	16.0498	7.21637	2.85127	0.0602683	0.537842
AT2TE20420	15.7776	11.8618	17.7356	1.49519	0.580328	0.686466	0.868715
AT2TE20435	34.6435	20.7581	41.5862	2.00337	1.00243	0.409168	0.748832
AT2TE20455	1.54325	0	2.31488	Inf	Inf	0.294893	0.738594
AT2TE20460	0.519004	0	0.778506	Inf	Inf	0.886739	0.981043
AT2TE20685	7.22039	2.22408	9.71854	4.36969	2.12753	0.19047	0.738594
AT2TE20690	1.79423	0	2.69135	Inf	Inf	0.264508	0.738594
AT2TE20695	2.88342	0.74136	3.95446	5.33405	2.41523	0.33521	0.738594
AT2TE20735	14.6334	11.1204	16.3899	1.47386	0.559599	0.700763	0.876814
AT2TE20810	23.5946	2.96544	33.9092	11.4348	3.51536	0.0137536	0.262489
AT2TE20815	9.32558	5.93088	11.0229	1.85857	0.89419	0.558656	0.806728
AT2TE20895	6.58526	0.74136	9.50721	12.824	3.68077	0.0584986	0.537249
AT2TE20905	17.4695	10.379	21.0147	2.02473	1.01773	0.439301	0.761299
AT2TE20940	17.573	9.63769	21.5406	2.23504	1.1603	0.37286	0.743781
AT2TE20945	7.43999	2.96544	9.67726	3.26335	1.70635	0.272505	0.738594
AT2TE20955	24.6838	3.7068	35.1723	9.4886	3.24619	0.019638	0.309222
AT2TE20960	69.7355	30.3958	89.4053	2.94137	1.55649	0.179812	0.738594
AT2TE21045	14.9834	5.18952	19.8804	3.83087	1.93767	0.14932	0.713762
AT2TE21050	20.6452	3.7068	29.1144	7.8543	2.97348	0.0317241	0.38689
AT2TE21055	29.5343	9.63769	39.4826	4.09669	2.03446	0.103951	0.654767
AT2TE21060	4.38539	0.74136	6.20741	8.37299	3.06574	0.145961	0.713219
AT2TE21100	4.37825	1.48272	5.82601	3.92927	1.97426	0.304206	0.738594
AT2TE21105	30.8596	12.6031	39.9879	3.17285	1.66578	0.174068	0.734013
AT2TE21110	12.0252	2.96544	16.555	5.58266	2.48095	0.0893488	0.622377
AT2TE21250	10.3713	4.44816	13.3329	2.99739	1.58371	0.278457	0.738594
AT2TE21255	2.80472	0	4.20708	Inf	Inf	0.126624	0.69698
AT2TE21265	43.6718	1.48272	64.7664	43.6808	5.44893	0.000536615	0.0478811
AT2TE21270	7.18021	0	10.7703	Inf	Inf	0.0130917	0.257352
AT2TE21280	19.911	8.15496	25.789	3.16237	1.661	0.196326	0.738594
AT2TE21295	76.4803	28.1717	100.635	3.57219	1.83681	0.114893	0.684247
AT2TE21320	1.06553	0	1.5983	Inf	Inf	0.489818	0.77415
AT2TE21345	11.7401	9.63769	12.7913	1.32722	0.408403	0.818652	0.93734
AT2TE21455	11.0906	2.22408	15.5239	6.97992	2.80321	0.0667569	0.547677
AT2TE21460	4.18231	1.48272	5.53211	3.73105	1.89958	0.339385	0.738594
AT2TE21485	18.5747	6.67224	24.5259	3.67581	1.87806	0.152138	0.716962
AT2TE21490	5.11795	0	7.67693	Inf	Inf	0.0315946	0.38689
AT2TE21510	43.3851	4.44816	62.8535	14.1302	3.82071	0.00500334	0.14902
AT2TE21515	12.5106	1.48272	18.0246	12.1564	3.60365	0.0256162	0.348361
AT2TE21525	16.2669	2.22408	23.2883	10.471	3.38833	0.0232334	0.334726
AT2TE21530	43.4621	15.5686	57.4089	3.68749	1.88264	0.116349	0.684639
AT2TE21535	10.9734	2.96544	14.9774	5.05064	2.33647	0.113161	0.678537
AT2TE21545	3.29896	1.48272	4.20708	2.8374	1.50457	0.500223	0.777684
AT2TE21585	11.4137	2.22408	16.0085	7.19781	2.84756	0.062935	0.545005
AT2TE21605	25.3911	26.689	24.7421	0.927055	-0.109274	0.882973	0.979693
AT2TE21610	13.0929	12.6031	13.3378	1.05829	0.0817403	1	1
AT2TE21645	5.35131	0.74136	7.65629	10.3274	3.3684	0.0966193	0.640173
AT2TE21660	2.46789	0	3.70183	Inf	Inf	0.143888	0.713219
AT2TE21670	14.2795	3.7068	19.5659	5.27837	2.40009	0.0883361	0.622377
AT2TE21680	43.3064	3.7068	63.1062	17.0244	4.08953	0.00336138	0.121248
AT2TE21695	13.1568	1.48272	18.9938	12.8101	3.67921	0.022827	0.331708
AT2TE21700	6.03487	1.48272	8.31095	5.6052	2.48677	0.158434	0.722688
AT2TE21705	22.555	13.3445	27.1602	2.03531	1.02525	0.416992	0.751531
AT2TE21760	80.5922	18.534	111.621	6.02251	2.59036	0.0311977	0.386062
AT2TE21765	45.7544	8.89632	64.1835	7.21461	2.85092	0.0233623	0.334726
AT2TE21795	11.1154	0.74136	16.3024	21.9899	4.45877	0.0138831	0.262489
AT2TE21805	23.9507	5.93088	32.9607	5.55747	2.47443	0.0576829	0.536335
AT2TE21815	12.9388	4.44816	17.1841	3.8632	1.9498	0.160941	0.72695
AT2TE21855	34.6335	12.6031	45.6488	3.62202	1.85679	0.127565	0.698716
AT2TE21865	7.56822	0.74136	10.9817	14.8128	3.88878	0.0446331	0.472925
AT2TE21870	9.79175	1.48272	13.9463	9.40586	3.23356	0.0518705	0.508311
AT2TE21915	4.14103	1.48272	5.47018	3.68929	1.88334	0.33624	0.738594
AT2TE21925	15.2416	4.44816	20.6383	4.63973	2.21404	0.107562	0.665524
AT2TE22065	26.5072	7.4136	36.0541	4.86323	2.28191	0.0742846	0.579515
AT2TE22075	9.85725	8.15496	10.7084	1.31311	0.392991	0.84563	0.95707
AT2TE22120	11.269	2.96544	15.4207	5.20014	2.37855	0.103526	0.654767
AT2TE22135	9.88587	5.93088	11.8634	2.00027	1.00019	0.507941	0.780317
AT2TE22185	17.2587	12.6031	19.5865	1.5541	0.636078	0.642522	0.848355
AT2TE22190	1.19542	1.48272	1.05177	0.709351	-0.495429	0.951756	1
AT2TE22260	6.63258	2.22408	8.83683	3.97325	1.99032	0.220996	0.738594
AT2TE22345	30.2212	10.379	40.1422	3.86762	1.95145	0.113272	0.678537
AT2TE22495	20.0893	8.89632	25.6858	2.88723	1.52969	0.229756	0.738594
AT2TE22805	15.5498	14.0858	16.2818	1.1559	0.209012	0.947424	1
AT2TE22810	20.6435	21.4995	20.2156	0.940284	-0.0888312	0.896917	0.983778
AT2TE22815	7.08005	8.15496	6.5426	0.802284	-0.317816	0.789694	0.922246
AT2TE22850	0.728702	0	1.09305	Inf	Inf	0.724918	0.889859
AT2TE22855	2.05511	0.74136	2.71199	3.65813	1.8711	0.580506	0.819898
AT2TE22860	1.58453	0	2.3768	Inf	Inf	0.286209	0.738594
AT2TE22870	0.35059	0	0.525885	Inf	Inf	1	1
AT2TE22875	2.63796	3.7068	2.10354	0.567481	-0.817357	0.616019	0.838841
AT2TE22880	5.36673	4.44816	5.82601	1.30976	0.3893	0.925117	0.999606
AT2TE22905	12.7913	3.7068	17.3336	4.67615	2.22532	0.115579	0.684639
AT2TE23240	9.75212	5.18952	12.0334	2.31879	1.21337	0.409409	0.748832
AT2TE23475	1.36383	1.48272	1.30439	0.879728	-0.184871	1	1
AT2TE23480	8.647	16.3099	4.81553	0.295251	-1.75998	0.10924	0.669479
AT2TE23490	4.22249	3.7068	4.48034	1.20868	0.273433	1	1
AT2TE23495	2.19601	0.74136	2.92333	3.94319	1.97936	0.504914	0.778179
AT2TE23500	2.39194	0.74136	3.21723	4.33963	2.11757	0.449677	0.763975
AT2TE23545	15.2278	11.8618	16.9109	1.42566	0.511632	0.742679	0.899356
AT2TE23560	4.84221	1.48272	6.52195	4.39864	2.13706	0.252906	0.738594
AT2TE23565	1.70066	1.48272	1.80963	1.22048	0.287451	1	1
AT2TE23570	0.962061	0.74136	1.07241	1.44654	0.532611	1	1
AT2TE23575	3.77668	1.48272	4.92366	3.32069	1.73148	0.392102	0.747074
AT2TE23670	12.5723	8.89632	14.4102	1.6198	0.695811	0.635168	0.844721
AT2TE23765	7.57264	5.93088	8.39351	1.41522	0.501028	0.809648	0.933053
AT2TE23835	3.05349	4.44816	2.35616	0.529693	-0.916772	0.541834	0.80063
AT2TE23850	0.883355	0	1.32503	Inf	Inf	0.641795	0.848277
AT2TE23855	35.4217	10.379	47.943	4.61921	2.20765	0.0738132	0.57845
AT2TE23890	1.13048	0.74136	1.32503	1.7873	0.837781	1	1
AT2TE23940	35.5835	17.0513	44.8496	2.63028	1.39521	0.246401	0.738594
AT2TE23955	4.03866	0	6.05799	Inf	Inf	0.0658141	0.545358
AT2TE23960	2.25819	0	3.38729	Inf	Inf	0.208765	0.738594
AT2TE23965	52.9605	26.689	66.0963	2.47654	1.30833	0.263637	0.738594
AT2TE24035	20.2962	7.4136	26.7375	3.60655	1.85062	0.151026	0.716962
AT2TE24110	10.6316	13.3445	9.27523	0.695061	-0.524789	0.612443	0.837864
AT2TE24115	16.7282	29.6544	10.2651	0.346157	-1.5305	0.127454	0.698716
AT2TE24120	11.0351	17.7926	7.65629	0.430306	-1.21656	0.252781	0.738594
AT2TE24195	4.62703	5.93088	3.9751	0.670237	-0.577257	0.658995	0.854216
AT2TE24245	6.87694	1.48272	9.57405	6.45708	2.69088	0.124258	0.696079
AT2TE24250	3.0865	0	4.62975	Inf	Inf	0.10663	0.662985
AT2TE24410	12.6185	5.93088	15.9623	2.69139	1.42835	0.308077	0.738594
AT2TE24415	39.5583	14.0858	52.2946	3.71256	1.89241	0.119791	0.688441
AT2TE24435	4.71508	1.48272	6.33126	4.27003	2.09425	0.264458	0.738594
AT2TE24445	9.99759	2.22408	13.8843	6.24273	2.64218	0.0860661	0.61802
AT2TE24450	6.24457	1.48272	8.62549	5.81734	2.54036	0.144156	0.713219
AT2TE24460	13.0027	7.4136	15.7972	2.13084	1.09142	0.429313	0.756242
AT2TE24465	19.2511	29.6544	14.0495	0.473773	-1.07773	0.270243	0.738594
AT2TE24470	12.9581	21.4995	8.68742	0.404076	-1.3073	0.206741	0.738594
AT2TE24475	9.50173	18.534	4.98558	0.268996	-1.89434	0.0821084	0.604347
AT2TE24490	70.0872	85.2564	62.5026	0.733113	-0.447892	0.606277	0.834061
AT2TE24500	28.8497	46.7057	19.9217	0.426537	-1.22926	0.203681	0.738594
AT2TE24520	27.0356	23.7235	28.6917	1.20942	0.274313	0.879806	0.978075
AT2TE24530	40.2419	36.3267	42.1995	1.16167	0.216199	0.908495	0.990484
AT2TE24630	4.79544	5.93088	4.22772	0.712831	-0.488368	0.719487	0.88883
AT2TE24635	25.6922	37.068	20.0043	0.539663	-0.889868	0.351658	0.740656
AT2TE24680	47.2977	16.3099	62.7916	3.8499	1.94482	0.105155	0.658643
AT2TE24735	78.9322	25.2063	105.795	4.19718	2.06942	0.0788167	0.59299
AT2TE24850	55.6618	5.93088	80.5272	13.5776	3.76316	0.00449984	0.141273
AT2TE24860	42.4632	5.93088	60.7294	10.2395	3.35608	0.0105402	0.232429
AT2TE24870	5.45368	2.22408	7.06848	3.17816	1.66819	0.333747	0.738594
AT2TE24875	0.883355	0	1.32503	Inf	Inf	0.582732	0.821135
AT2TE24880	41.6585	6.67224	59.1517	8.86534	3.14818	0.0152237	0.275543
AT2TE24905	51.5912	8.15496	73.3093	8.98953	3.16825	0.0133672	0.259541
AT2TE24910	19.3089	2.22408	27.8512	12.5226	3.64646	0.0141851	0.264268
AT2TE24920	47.4936	8.89632	66.7923	7.50785	2.9084	0.0216332	0.3243
AT2TE24935	77.6588	51.1539	90.9112	1.77721	0.829615	0.481657	0.772122
AT2TE24945	17.8443	24.4649	14.5341	0.594079	-0.751274	0.442262	0.761299
AT2TE24950	7.2237	9.63769	6.01671	0.62429	-0.679712	0.561317	0.806728
AT2TE24955	19.6732	23.7235	17.6481	0.743907	-0.426806	0.646924	0.85017
AT2TE24960	23.6937	18.534	26.2736	1.41759	0.503438	0.721106	0.889859
AT2TE25005	3.03808	0.74136	4.18644	5.64696	2.49748	0.309234	0.738594
AT2TE25070	20.9892	31.8785	15.5446	0.487619	-1.03617	0.290911	0.738594
AT2TE25095	32.6417	8.89632	44.5144	5.00369	2.32299	0.06521	0.545005
AT2TE25200	1.98631	0.74136	2.60878	3.51891	1.81513	0.591961	0.825499
AT2TE25240	2.30113	3.7068	1.5983	0.431179	-1.21364	0.463735	0.766844
AT2TE25250	27.6939	41.5162	20.7828	0.500594	-0.998286	0.294769	0.738594
AT2TE25260	11.7098	15.5686	9.78047	0.628219	-0.670661	0.517966	0.784806
AT2TE25290	4.43109	5.93088	3.68119	0.620682	-0.688074	0.608295	0.835178
AT2TE25300	9.20177	13.3445	7.13041	0.534333	-0.904188	0.405696	0.748411
AT2TE25395	11.1143	2.96544	15.1887	5.12191	2.35668	0.108034	0.66611
AT2TE25400	37.5648	6.67224	53.0111	7.94502	2.99005	0.0209356	0.319756
AT2TE25410	11.4913	5.18952	14.6422	2.82149	1.49646	0.284138	0.738594
AT2TE25430	26.7093	30.3958	24.866	0.818074	-0.289697	0.741744	0.899073
AT2TE25440	27.0846	28.9131	26.1704	0.905141	-0.143786	0.850764	0.959895
AT2TE25450	7.82141	10.379	6.5426	0.630366	-0.665739	0.563711	0.806791
AT2TE25490	9.14782	11.1204	8.16153	0.733924	-0.446297	0.678449	0.86543
AT2TE25510	12.2354	8.89632	13.905	1.563	0.64432	0.670055	0.862541
AT2TE25515	8.2694	0.74136	12.0334	16.2315	4.02073	0.0307747	0.385518
AT2TE25520	11.1941	1.48272	16.0498	10.8246	3.43624	0.0335981	0.403019
AT2TE25625	58.1221	79.3256	47.5203	0.599054	-0.739242	0.416131	0.751102
AT2TE25645	25.7263	30.3958	23.3915	0.769566	-0.377884	0.675204	0.863939
AT2TE25660	13.6037	15.5686	12.6212	0.810687	-0.302784	0.754366	0.902919
AT2TE25665	5.45368	2.22408	7.06848	3.17816	1.66819	0.341062	0.738594
AT2TE25695	38.0828	51.8952	31.1766	0.600761	-0.735138	0.429519	0.756242
AT2TE25740	3.3639	2.22408	3.93381	1.76874	0.822719	0.767879	0.91142
AT2TE26110	5.19997	8.15496	3.72248	0.456467	-1.13142	0.350656	0.740656
AT2TE26225	4.81469	1.48272	6.48067	4.3708	2.1279	0.249694	0.738594
AT2TE26230	10.2783	11.8618	9.48656	0.79976	-0.322361	0.75222	0.902163
AT2TE26310	9.48741	12.6031	7.92955	0.629173	-0.66847	0.533322	0.794749
AT2TE26350	10.2326	14.0858	8.30602	0.589672	-0.762016	0.465358	0.766952
AT2TE26410	5.4603	2.96544	6.70773	2.26197	1.17758	0.538608	0.79795
AT2TE26495	11.1743	14.0858	9.71854	0.689951	-0.535434	0.607206	0.834662
AT2TE26505	12.0742	15.5686	10.327	0.663323	-0.592216	0.559303	0.806728
AT2TE26535	5.90005	10.379	3.66055	0.352687	-1.50354	0.206168	0.738594
AT2TE26610	11.3257	6.67224	13.6524	2.04614	1.03291	0.470167	0.768291
AT2TE26625	4.76902	3.7068	5.30013	1.42984	0.515853	0.864698	0.967668
AT2TE26635	42.3256	13.3445	56.8162	4.25765	2.09006	0.0865307	0.618981
AT2TE26720	17.2296	16.3099	17.6894	1.08458	0.117133	1	1
AT2TE26735	18.3991	21.4995	16.8489	0.783692	-0.351641	0.707399	0.881173
AT2TE26780	6.01121	0.74136	8.64613	11.6625	3.54381	0.0747467	0.579515
AT2TE26785	33.8492	6.67224	47.4377	7.10971	2.82979	0.02839	0.369288
AT2TE26840	3.42885	2.96544	3.66055	1.2344	0.303814	1	1
AT2TE26995	23.9045	30.3958	20.6589	0.679664	-0.557107	0.557329	0.806728
AT2TE27000	2.09143	3.7068	1.28375	0.346322	-1.52981	0.370349	0.743781
AT2TE27020	0.532765	0	0.799148	Inf	Inf	0.927929	1
AT2TE27135	9.63544	11.8618	8.52228	0.718467	-0.477007	0.672901	0.863146
AT2TE27140	6.09709	8.15496	5.06815	0.62148	-0.686219	0.563512	0.806791
AT2TE27200	14.8382	21.4995	11.5075	0.535248	-0.901721	0.382462	0.747074
AT2TE27205	11.5266	17.7926	8.39351	0.47174	-1.08393	0.303171	0.738594
AT2TE27215	33.3303	49.6711	25.1599	0.506529	-0.981282	0.301096	0.738594
AT2TE27220	63.6264	90.446	50.2166	0.555211	-0.848892	0.35553	0.740656
AT2TE27225	16.8911	26.689	11.9921	0.449329	-1.15416	0.255458	0.738594
AT2TE27235	76.0005	111.204	58.3988	0.525149	-0.9292	0.310567	0.738594
AT2TE27250	5.49552	8.15496	4.16579	0.510829	-0.969087	0.443206	0.761299
AT2TE27255	5.37939	6.67224	4.73296	0.709351	-0.495429	0.699747	0.876718
AT2TE27275	5.71622	6.67224	5.2382	0.785074	-0.3491	0.787157	0.921663
AT2TE27290	4.32762	6.67224	3.15531	0.472901	-1.08039	0.401823	0.747074
AT2TE27295	5.15869	8.15496	3.66055	0.448874	-1.15562	0.353317	0.740656
AT2TE27300	11.3565	14.0858	9.99181	0.709351	-0.495429	0.631457	0.842716
AT2TE27335	61.3242	82.291	50.8408	0.617817	-0.694749	0.440149	0.761299
AT2TE27340	14.7881	18.534	12.9151	0.696834	-0.521112	0.599435	0.829235
AT2TE27345	7.16152	10.379	5.55275	0.534996	-0.902399	0.430679	0.756596
AT2TE27360	4.74315	7.4136	3.40793	0.459686	-1.12128	0.382201	0.747074
AT2TE27380	7.65576	11.8618	5.55275	0.468122	-1.09504	0.333608	0.738594
AT2TE27390	21.9556	16.3099	24.7785	1.51923	0.603339	0.660693	0.855451
AT2TE27460	11.5172	1.48272	16.5344	11.1514	3.47915	0.0302681	0.381215
AT2TE27465	25.2755	2.96544	36.4305	12.285	3.61883	0.0111556	0.241435
AT2TE27470	3.19273	0.74136	4.41841	5.95987	2.57528	0.291374	0.738594
AT2TE27480	8.21822	0	12.3273	Inf	Inf	0.00882397	0.204926
AT2TE27490	8.5776	2.96544	11.3837	3.83878	1.94065	0.203762	0.738594
AT2TE27670	27.8771	10.379	36.6261	3.52886	1.8192	0.14247	0.713219
AT2TE27715	13.9785	22.2408	9.84732	0.442759	-1.17541	0.25575	0.738594
AT2TE27750	14.044	14.8272	13.6524	0.920764	-0.119097	0.886889	0.981043
AT2TE27765	36.9914	48.9298	31.0223	0.634016	-0.657409	0.467518	0.768
AT2TE27985	21.0112	28.9131	17.0603	0.590055	-0.761079	0.432171	0.757938
AT2TE27990	19.261	30.3958	13.6936	0.450511	-1.15036	0.247272	0.738594
AT2TE28345	22.5863	5.18952	31.2847	6.02844	2.59179	0.0498385	0.49808
AT2TE28350	17.2191	2.22408	24.7166	11.1132	3.4742	0.0198932	0.311313
AT2TE28430	4.61326	5.93088	3.95446	0.666757	-0.584768	0.656655	0.854216
AT2TE28565	54.1819	74.8774	43.8342	0.585413	-0.772473	0.393414	0.747074
AT2TE28730	42.4402	68.2052	29.5577	0.433364	-1.20635	0.202514	0.738594
AT2TE28745	8.34317	11.8618	6.58388	0.55505	-0.849309	0.448314	0.763579
AT2TE28755	34.9721	37.8094	33.5534	0.887436	-0.172285	0.822192	0.939991
AT2TE29450	36.2786	8.15496	50.3404	6.17298	2.62597	0.038039	0.435735
AT2TE29500	13.4364	13.3445	13.4823	1.01033	0.0148232	1	1
AT2TE29730	12.892	22.9822	7.84699	0.341438	-1.5503	0.13389	0.705795
AT2TE29735	6.14827	8.89632	4.77425	0.536654	-0.897937	0.448556	0.763579
AT2TE29740	39.7136	70.4292	24.3558	0.34582	-1.53191	0.105616	0.660716
AT2TE29760	3.06891	8.15496	0.525885	0.0644864	-3.95486	0.0191526	0.303903
AT2TE29775	172.442	266.148	125.588	0.471873	-1.08353	0.231663	0.738594
AT2TE30240	10.1572	13.3445	8.56357	0.641731	-0.63996	0.562361	0.806728
AT2TE30340	1.26036	2.22408	0.778506	0.350035	-1.51443	0.506616	0.779547
AT2TE30350	1.02425	0	1.53637	Inf	Inf	0.523362	0.78659
AT2TE30360	3.96437	4.44816	3.72248	0.836857	-0.256947	0.872882	0.973143
AT2TE30390	7.8627	10.379	6.60452	0.636332	-0.652148	0.56147	0.806728
AT2TE30430	14.4089	20.7581	11.2343	0.5412	-0.885767	0.386076	0.747074
AT2TE30455	1.62472	2.22408	1.32503	0.595766	-0.747182	0.753884	0.902602
AT2TE30490	21.0206	31.1371	15.9623	0.512646	-0.963966	0.319681	0.738594
AT2TE30540	1.31265	0.74136	1.5983	2.1559	1.10829	0.93429	1
AT2TE30550	2.61154	1.48272	3.17595	2.14197	1.09894	0.706026	0.88011
AT2TE30555	14.2729	10.379	16.2199	1.56275	0.644087	0.657671	0.854216
AT2TE30910	4.09426	5.93088	3.17595	0.535494	-0.901059	0.508451	0.780317
AT2TE30915	4.78444	7.4136	3.46985	0.468039	-1.0953	0.384813	0.747074
AT2TE30920	5.61275	7.4136	4.71232	0.635631	-0.653738	0.604701	0.832795
AT2TE30950	3.83338	5.18952	3.15531	0.608015	-0.717821	0.620898	0.839795
AT2TE30955	3.75467	4.44816	3.40793	0.766143	-0.384314	0.81203	0.933114
AT2TE31215	21.1576	31.8785	15.7972	0.495543	-1.01292	0.297469	0.738594
AT2TE31290	19.1675	31.8785	12.8119	0.401899	-1.3151	0.183973	0.738594
AT2TE31300	8.01459	8.89632	7.57372	0.851332	-0.232207	0.84056	0.953622
AT2TE31890	19.8829	23.7235	17.9626	0.757166	-0.401319	0.663697	0.857612
AT2TE32265	7.12023	10.379	5.49083	0.52903	-0.918579	0.43376	0.759867
AT2TE32315	71.363	91.1873	61.4509	0.673897	-0.5694	0.522894	0.786118
AT2TE32320	15.7947	19.2754	14.0544	0.729137	-0.455738	0.64827	0.85116
AT2TE32530	3.27585	6.67224	1.57765	0.23645	-2.08039	0.1483	0.713219
AT2TE32600	5.70521	8.15496	4.48034	0.5494	-0.86407	0.471715	0.769279
AT2TE32605	14.9598	25.9476	9.46592	0.364809	-1.45479	0.154982	0.718596
AT2TE32645	43.0764	53.3779	37.9256	0.710511	-0.493071	0.579605	0.819018
AT2TE32840	8.17366	14.0858	5.21756	0.370412	-1.4328	0.203617	0.738594
AT2TE32845	5.93857	8.89632	4.4597	0.501297	-0.996263	0.409821	0.748832
AT2TE33140	20.179	29.6544	15.4414	0.52071	-0.941448	0.338621	0.738594
AT2TE33305	5.33811	6.67224	4.67104	0.70007	-0.514429	0.701141	0.876814
AT2TE33310	20.96	28.1717	17.3542	0.616015	-0.698962	0.470207	0.768291
AT2TE33315	30.1623	40.0335	25.2267	0.630141	-0.666253	0.485598	0.77284
AT2TE33390	13.5547	24.4649	8.09961	0.331071	-1.59479	0.122783	0.694942
AT2TE33410	14.5872	28.9131	7.42431	0.256781	-1.96139	0.0589524	0.537249
AT2TE33415	13.5437	25.9476	7.34174	0.282945	-1.82141	0.0831641	0.607757
AT2TE33430	15.8173	29.6544	8.89876	0.300082	-1.73657	0.0957736	0.640173
AT2TE33445	11.2921	19.2754	7.30046	0.378745	-1.4007	0.190746	0.738594
AT2TE33450	6.44933	11.8618	3.74312	0.315562	-1.66401	0.159148	0.723993
AT2TE33465	12.9399	16.3099	11.2549	0.690065	-0.535195	0.602151	0.830407
AT2TE33480	2.31213	2.22408	2.35616	1.05939	0.083228	1	1
AT2TE33485	17.8168	24.4649	14.4928	0.592391	-0.755378	0.442478	0.761299
AT2TE33515	10.8474	14.8272	8.85747	0.59738	-0.74328	0.488438	0.772929
AT2TE33540	14.4292	14.0858	14.6009	1.03657	0.0518128	1	1
AT2TE33635	12.3081	22.2408	7.34174	0.330102	-1.59901	0.131843	0.705795
AT2TE33870	10.4951	11.1204	10.1825	0.915659	-0.127117	0.898507	0.985085
AT2TE33880	10.6294	17.7926	7.04784	0.39611	-1.33603	0.21079	0.738594
AT2TE33890	40.4918	60.0502	30.7126	0.51145	-0.967336	0.299561	0.738594
AT2TE33955	7.05529	9.63769	5.76409	0.598078	-0.741594	0.528871	0.790664
AT2TE34265	3.46903	5.18952	2.60878	0.502702	-0.992226	0.501884	0.777684
AT2TE34310	73.8288	110.463	55.5118	0.502539	-0.992693	0.278786	0.738594
AT2TE34435	3.4305	6.67224	1.80963	0.271218	-1.88247	0.17619	0.735112
AT2TE34505	4.04032	3.7068	4.20708	1.13496	0.182643	1	1
AT2TE34535	11.2255	14.8272	9.42464	0.635631	-0.653738	0.543045	0.800922
AT2TE34540	5.14327	4.44816	5.49083	1.2344	0.303814	0.97683	1
AT2TE34610	14.1717	28.1717	7.17169	0.254571	-1.97386	0.0537074	0.519964
AT2TE35500	8.65524	13.3445	6.31062	0.472901	-1.08039	0.322039	0.738594
AT2TE35505	9.79396	11.1204	9.13073	0.821079	-0.284407	0.791003	0.922499
AT2TE35740	2.28461	2.22408	2.31488	1.04082	0.0577257	1	1
AT2TE35745	1.54601	1.48272	1.57765	1.06403	0.0895337	1	1
AT2TE35750	12.0467	15.5686	10.2857	0.660672	-0.597995	0.556041	0.806728
AT2TE35770	44.847	66.7224	33.9092	0.508213	-0.976494	0.292847	0.738594
AT2TE36010	5.48562	7.4136	4.52162	0.609909	-0.713334	0.552911	0.806728
AT2TE36135	15.7226	19.2754	13.9463	0.723528	-0.46688	0.632652	0.842983
AT2TE37325	25.1495	28.9131	23.2677	0.804747	-0.313393	0.725928	0.889859
AT2TE37330	1.4673	0.74136	1.83028	2.46881	1.30381	0.816822	0.936003
AT2TE37390	1.15689	2.96544	0.252621	0.0851885	-3.5532	0.10805	0.66611
AT2TE37435	21.8753	33.3612	16.1324	0.483567	-1.04821	0.279138	0.738594
AT2TE37760	7.07181	11.1204	5.04751	0.453896	-1.13957	0.311833	0.738594
AT2TE37765	5.31444	5.93088	5.00622	0.844094	-0.244524	0.858317	0.964335
AT2TE38070	69.2199	109.721	48.9692	0.446305	-1.1639	0.20586	0.738594
AT2TE38095	8.51159	11.8618	6.8365	0.576348	-0.794989	0.46807	0.768
AT2TE38455	4.60226	7.4136	3.19659	0.431179	-1.21364	0.334328	0.738594
AT2TE39335	16.0209	20.7581	13.6524	0.657689	-0.604524	0.544079	0.800922
AT2TE39600	12.203	19.2754	8.66678	0.44963	-1.15319	0.276782	0.738594
AT2TE39610	31.9951	38.5507	28.7172	0.74492	-0.424842	0.641107	0.848066
AT2TE39825	28.2762	38.5507	23.1389	0.60022	-0.736437	0.435213	0.759867
AT2TE40050	13.3956	19.2754	10.4558	0.542442	-0.88246	0.401226	0.747074
AT2TE40345	12.165	12.6031	11.9459	0.947855	-0.0772621	0.914177	0.993539
AT2TE40350	3.82072	2.96544	4.24836	1.43262	0.518659	0.906197	0.988674
AT2TE40355	2.02649	2.96544	1.55701	0.525052	-0.929467	0.639034	0.847269
AT2TE41130	7.49724	12.6031	4.9443	0.392307	-1.34994	0.248661	0.738594
AT2TE41170	4.54666	1.48272	6.07864	4.09965	2.0355	0.286254	0.738594
AT2TE41440	13.673	21.4995	9.75983	0.453957	-1.13937	0.267065	0.738594
AT2TE41445	15.6858	24.4649	11.2962	0.461731	-1.11488	0.271583	0.738594
AT2TE41470	9.3399	11.8618	8.07897	0.681093	-0.554076	0.614537	0.837975
AT2TE41500	5.21097	6.67224	4.48034	0.671489	-0.574564	0.645153	0.849449
AT2TE41575	2.05401	2.96544	1.5983	0.538974	-0.891713	0.619312	0.839655
AT2TE41650	0.415534	0.74136	0.252621	0.340754	-1.5532	0.865322	0.967668
AT2TE41655	1.81955	4.44816	0.505243	0.113585	-3.13816	0.0965284	0.640173
AT2TE41660	1.66324	0.74136	2.12418	2.86525	1.51866	0.742757	0.899356
AT2TE41700	12.2976	15.5686	10.6622	0.684853	-0.546133	0.585433	0.823055
AT2TE41740	5.09099	5.93088	4.67104	0.787579	-0.344504	0.809242	0.933053
AT2TE42070	1.14424	0.74136	1.34567	1.81514	0.860082	1	1
AT2TE42280	16.0083	18.534	14.7454	0.795587	-0.329909	0.725732	0.889859
AT2TE42285	20.2121	32.6199	14.0082	0.429437	-1.21948	0.215298	0.738594
AT2TE42300	9.68666	20.0167	4.52162	0.225892	-2.14629	0.0477569	0.493494
AT2TE42370	3.41785	4.44816	2.90269	0.652559	-0.615821	0.699402	0.876718
AT2TE42375	12.416	26.689	5.27949	0.197815	-2.33777	0.029772	0.377607
AT2TE42485	39.325	56.3434	30.8159	0.546929	-0.870574	0.346938	0.738914
AT2TE42650	11.2657	17.0513	8.37287	0.49104	-1.02609	0.332514	0.738594
AT2TE42655	24.7147	32.6199	20.7621	0.636487	-0.651797	0.492172	0.774617
AT2TE42665	5.60723	4.44816	6.18676	1.39086	0.475976	0.859696	0.965213
AT2TE42870	19.8956	25.9476	16.8696	0.65014	-0.621177	0.51809	0.784806
AT2TE42875	7.63924	10.379	6.26933	0.604037	-0.72729	0.529883	0.791365
AT2TE42940	12.8612	15.5686	11.5075	0.739152	-0.436057	0.668732	0.861899
AT2TE43005	10.0411	11.8618	9.13073	0.769762	-0.377516	0.72842	0.89002
AT2TE43010	5.45534	5.93088	5.21756	0.879728	-0.184871	0.900545	0.98616
AT2TE43165	41.4092	10.379	56.9243	5.48454	2.45537	0.048709	0.493494
AT2TE43410	12.6807	19.2754	9.38336	0.486805	-1.03858	0.32167	0.738594
AT2TE43460	7.74381	7.4136	7.90891	1.06681	0.093304	1	1
AT2TE43475	8.10595	11.8618	6.22805	0.525052	-0.929467	0.415491	0.750688
AT2TE43485	17.6346	24.4649	14.2195	0.581222	-0.78284	0.423596	0.753817
AT2TE43800	34.3837	53.3779	24.8866	0.466234	-1.10087	0.247297	0.738594
AT2TE43805	24.2375	38.5507	17.0809	0.443077	-1.17437	0.225932	0.738594
AT2TE44050	55.3917	82.291	41.942	0.509679	-0.972339	0.290457	0.738594
AT2TE44210	18.7503	27.4303	14.4102	0.525339	-0.92868	0.349059	0.740023
AT2TE44510	13.6813	18.534	11.2549	0.607257	-0.71962	0.478875	0.772122
AT2TE44620	24.3905	34.8439	19.1638	0.54999	-0.862522	0.374529	0.743794
AT2TE44725	11.0571	14.8272	9.17202	0.618594	-0.692936	0.511745	0.781924
AT2TE44730	7.8726	11.1204	6.24869	0.561912	-0.831584	0.469644	0.768291
AT2TE44735	4.01555	5.18952	3.42857	0.660672	-0.597995	0.673258	0.863168
AT2TE44740	4.26268	5.93088	3.42857	0.578088	-0.79064	0.562036	0.806728
AT2TE44770	6.09323	8.89632	4.69168	0.527373	-0.923105	0.440154	0.761299
AT2TE45020	70.1302	96.3769	57.0069	0.5915	-0.757551	0.40078	0.747074
AT2TE45025	6.66728	8.89632	5.55275	0.624162	-0.680007	0.561116	0.806728
AT2TE45030	5.97434	5.93088	5.99607	1.01099	0.01577	1	1
AT2TE45095	25.3394	41.5162	17.251	0.415524	-1.267	0.197574	0.738594
AT2TE45105	20.2594	34.1026	13.3378	0.391109	-1.35436	0.177685	0.736204
AT2TE45115	22.1032	31.1371	17.5862	0.564797	-0.824195	0.397389	0.747074
[truncated: 3,092 more rows]

## Sheet: 3. TEs gaining H3K27me3 in ddm1
TEs hypermarked by H3K27me3 in ddm1 VS WT (log2FC>2 ; pval<0,1)
AT1TE50435
AT1TE50915
AT1TE50470
AT1TE51960
AT1TE49780
AT1TE50260
AT1TE50510
AT4TE14965
AT1TE50635
AT1TE50175
AT1TE50540
AT1TE45960
AT1TE52010
AT1TE49885
AT3TE50955
AT1TE50250
AT1TE50650
AT1TE50700
AT1TE50280
AT4TE09095
AT1TE50185
AT1TE50115
AT1TE50440
AT1TE49915
AT1TE50945
AT1TE50015
AT1TE50105
AT1TE50140
AT1TE49390
AT1TE50450
AT2TE21265
AT3TE50950
AT1TE50300
AT1TE50335
AT1TE50020
AT4TE14895
AT4TE14840
AT1TE50710
AT1TE51970
AT1TE50220
AT1TE50560
AT1TE49645
AT1TE49385
AT4TE14815
AT1TE49950
AT1TE49715
AT1TE50955
AT1TE49765
AT1TE49505
AT1TE50740
AT1TE50790
AT1TE49375
AT1TE46680
AT1TE46960
AT1TE50135
AT1TE50750
AT1TE50900
AT1TE50590
AT1TE50145
AT5TE39645
AT1TE56385
AT1TE49960
AT4TE17180
AT1TE49650
AT4TE20225
AT1TE50745
AT1TE50270
AT1TE50795
AT1TE50935
AT3TE49510
AT2TE20135
AT1TE49485
AT1TE49870
AT3TE47620
AT3TE59390
AT3TE54650
AT1TE50890
AT3TE65520
AT1TE49945
AT3TE50785
AT1TE50495
AT1TE50615
AT1TE50665
AT1TE49725
AT1TE49875
AT2TE17155
AT1TE50275
AT1TE53050
AT3TE59720
AT1TE50800
AT1TE52055
AT2TE12350
AT4TE19875
AT5TE44960
AT2TE16615
AT1TE49500
AT3TE60920
AT1TE50620
AT2TE17195
AT1TE50805
AT1TE50765
AT3TE59225
AT4TE19885
AT1TE49990
AT1TE51950
AT1TE49615
AT1TE49720
AT2TE17550
AT1TE50130
AT1TE49865
AT1TE50985
AT1TE49480
AT5TE55130
AT3TE50325
AT1TE50965
AT1TE49775
AT4TE14970
AT3TE63750
AT1TE50535
AT3TE50505
AT2TE21795
AT3TE60925
AT3TE49720
AT1TE45965
AT2TE17455
AT1TE50290
AT1TE51945
AT4TE19835
AT2TE11140
AT1TE50385
AT3TE47445
AT1TE50905
AT1TE50895
AT3TE50830
AT4TE18450
AT1TE52070
AT3TE59710
AT3TE50960
AT2TE13170
AT1TE49630
AT1TE50165
AT4TE14200
AT3TE60860
AT1TE52385
AT3TE50985
AT3TE57575
AT4TE16205
AT1TE47880
AT2TE18985
AT1TE50390
AT4TE20920
AT1TE50830
AT5TE39560
AT1TE49370
AT3TE59365
AT1TE50000
AT1TE47715
AT1TE49635
AT5TE43785
AT1TE49605
AT4TE08315
AT4TE25635
AT1TE49625
AT3TE47625
AT1TE49570
AT3TE60910
AT4TE23690
AT1TE50925
AT2TE19290
AT1TE50575
AT1TE45365
AT3TE59315
AT1TE49590
AT4TE14845
AT1TE52740
AT1TE49920
AT3TE50365
AT1TE50345
AT2TE13180
AT4TE19840
AT2TE17170
AT1TE49910
AT3TE51125
AT2TE21680
AT1TE50340
AT2TE19020
AT1TE46430
AT3TE60845
AT3TE60760
AT1TE49450
AT4TE14185
AT1TE50365
AT2TE25515
AT1TE50305
AT3TE60755
AT1TE53665
AT1TE37210
AT5TE44970
AT3TE52390
AT2TE12820
AT1TE44180
AT3TE47615
AT1TE53350
AT1TE52040
AT3TE59385
AT1TE50910
AT1TE50550
AT4TE23425
AT3TE43905
AT3TE59700
AT3TE52215
AT1TE49510
AT1TE49640
AT1TE49700
AT3TE58875
AT3TE58860
AT2TE16610
AT5TE47450
AT1TE51910
AT2TE21865
AT3TE50155
AT1TE50415
AT3TE60285
AT2TE13080
AT1TE49890
AT2TE21510
AT1TE50330
AT1TE49620
AT1TE52715
AT2TE17565
AT1TE52700
AT4TE32990
AT1TE51405
AT2TE24850
AT4TE20925
AT3TE54660
AT5TE44135
AT1TE51100
AT5TE37815
AT5TE37420
AT2TE16845
AT2TE12040
AT3TE53835
AT1TE50380
AT3TE49500
AT3TE61025
AT4TE09485
AT1TE49925
AT1TE49595
AT3TE64120
AT1TE51545
AT2TE20895
AT2TE21695
AT2TE11505
AT5TE37360
AT3TE59705
AT3TE53485
AT2TE13560
AT5TE37275
AT1TE50370
AT2TE24910
AT3TE58050
AT3TE57890
AT4TE23420
AT4TE15450
AT2TE27480
AT2TE27465
AT4TE14555
AT2TE21515
AT3TE49240
AT4TE18875
AT5TE57500
AT4TE14990
AT1TE49940
AT1TE49610
AT1TE47685
AT4TE23430
AT1TE45970
AT5TE52345
AT4TE14525
AT1TE44945
AT4TE18430
AT2TE13070
AT2TE16015
AT1TE44940
AT5TE39320
AT1TE49830
AT5TE37170
AT4TE16370
AT5TE65370
AT4TE14960
AT2TE26780
AT4TE19870
AT3TE50910
AT3TE59430
AT2TE17205
AT5TE40315
AT4TE24790
AT5TE46855
AT3TE59745
AT2TE20810
AT1TE45360
AT4TE08435
AT1TE51900
AT3TE50965
AT5TE37310
AT2TE27460
AT2TE28350
AT2TE18920
AT4TE21005
AT4TE26330
AT3TE58055
AT3TE60750
AT2TE17145
AT3TE58970
AT2TE11325
AT5TE44975
AT5TE40150
AT1TE49790
AT2TE25520
AT4TE19955
AT3TE61030
AT2TE21270
AT4TE19645
AT1TE49285
AT1TE49295
AT3TE53025
AT2TE12415
AT1TE54590
AT1TE52875
AT4TE19890
AT2TE21525
AT5TE47180
AT4TE09035
AT4TE15745
AT2TE21645
AT3TE47235
AT1TE52005
AT5TE48015
AT4TE18890
AT2TE24860
AT2TE17795
AT2TE05530
AT3TE50335
AT3TE61045
AT4TE17870
AT2TE17440
AT2TE13970
AT1TE53650
AT4TE16210
AT1TE46970
AT1TE51090
AT3TE50560
AT1TE53060
AT2TE12025
AT4TE23700
AT1TE54500
AT3TE50875
AT4TE08970
AT3TE59910
AT1TE44895
AT2TE20955
AT3TE51070
AT5TE43545
AT1TE44965
AT2TE11500
AT2TE21870
AT1TE49755
AT2TE13965
AT1TE45705
AT2TE12570
AT4TE09570
AT3TE54640
AT1TE53045
AT1TE52020
AT5TE44130
AT5TE44120
AT5TE37355
AT1TE53300
AT2TE24905
AT2TE09570
AT5TE44235
AT2TE19175
AT5TE44935
AT1TE44575
AT5TE45900
AT2TE24880
AT2TE09575
AT3TE62230
AT5TE41300
AT5TE00230
AT4TE16220
AT3TE50350
AT3TE59765
AT2TE19325
AT3TE57885
AT3TE62245
AT4TE45190
AT4TE14215
AT5TE40340
AT4TE24720
AT3TE59260
AT4TE23735
AT4TE24895
AT4TE20610
AT1TE53415
AT5TE39325
AT3TE49725
AT5TE53465
AT3TE50270
AT1TE49475
AT4TE23445
AT3TE59360
AT5TE45165
AT4TE14320
AT3TE50550
AT3TE59695
AT5TE45015
AT1TE55795
AT1TE50855
AT5TE39230
AT3TE47545
AT3TE61035
AT3TE49285
AT5TE52400
AT5TE46250
AT2TE17535
AT3TE67445
AT4TE18335
AT4TE15000
AT2TE25400
AT4TE14210
AT3TE47400
AT5TE50960
AT4TE25050
AT3TE59450
AT2TE21050
AT1TE44985
AT1TE46230
AT4TE23680
AT3TE52155
AT1TE44450
AT2TE17430
AT5TE43215
AT5TE64600
AT1TE50975
AT2TE16180
AT2TE21490
AT3TE51105
AT5TE45915
AT2TE13395
AT5TE66500
AT1TE49695
AT3TE59725
AT1TE51435
AT2TE16665
AT3TE50565
AT3TE60865
AT3TE61630
AT2TE17450
AT2TE24920
AT3TE47985
AT2TE16885
AT3TE62450
AT4TE14305
AT1TE52775
AT4TE21910
AT1TE52050
AT3TE47875
AT3TE59200
AT1TE52075
AT1TE53065
AT2TE20230
AT2TE21765
AT2TE21585
AT3TE60915
AT5TE40195
AT3TE57935
AT2TE17485
AT4TE17695
AT4TE20890
AT2TE26785
AT5TE46760
AT3TE48300
AT3TE47870
AT1TE37215
AT2TE08300
AT1TE52015
AT1TE53030
AT2TE13925
AT2TE17390
AT3TE49715
AT1TE54760
AT2TE21455
AT4TE17895
AT3TE60830
AT1TE44950
AT3TE59235
AT5TE40365
AT4TE24735
AT2TE12140
AT1TE46190
AT3TE47885
AT1TE53915
AT1TE43585
AT1TE30875
AT5TE32355
AT4TE16805
AT3TE53305
AT4TE18425
AT4TE10205
AT5TE57495
AT3TE50280
AT2TE13915
AT4TE08945
AT4TE14190
AT5TE54495
AT4TE14520
AT2TE19970
AT3TE49445
AT1TE51370
AT3TE50570
AT5TE40920
AT5TE46840
AT3TE59250
AT5TE46765
AT1TE47105
AT3TE47890
AT1TE45955
AT3TE47440
AT4TE15660
AT4TE54715
AT1TE44175
AT3TE51025
AT4TE42860
AT2TE24445
AT2TE15385
AT3TE53765
AT5TE45135
AT1TE51765
AT3TE50970
AT3TE60885
AT3TE61075
AT4TE22245
AT2TE29450
AT5TE43535
AT1TE39005
AT4TE24480
AT3TE57645
AT3TE51135
AT3TE60245
AT5TE41280
AT2TE23955
AT3TE44935
AT5TE41250
AT4TE19810
AT5TE48190
AT4TE19380
AT2TE28345
AT2TE21760
AT3TE43900
AT2TE13445
AT1TE52745
AT4TE19850
AT5TE40280
AT5TE41325
AT4TE20775
AT5TE43350
AT5TE43540
AT2TE19010
AT3TE51110
AT3TE47555
AT3TE59230
AT3TE61135
AT3TE50805
AT5TE43405
AT2TE13200
AT3TE50860
AT1TE57220
AT5TE40330
AT3TE52415
AT3TE65435
AT4TE14445
AT4TE20885
AT4TE19935
AT5TE37350
AT2TE21110
AT3TE51345
AT3TE62010
AT2TE21805
AT3TE55385
AT1TE62820
AT5TE46850
AT4TE18865
AT1TE52960
AT3TE59395
AT4TE15355
AT1TE39950
AT3TE52385
AT2TE43165
AT3TE51690
AT3TE59420
AT3TE50760
AT3TE54670
AT3TE60875
AT1TE43355
AT3TE45800
AT4TE21325
AT2TE21670
AT4TE18455
AT3TE49035
AT2TE19015
AT3TE50575
AT1TE44125
AT1TE51690
AT4TE15235
AT1TE70490
AT2TE18915
AT4TE19755
AT3TE50375
AT5TE45040
AT2TE12715
AT4TE20130
AT3TE61640
AT2TE12390
AT3TE60890
AT2TE25095
AT5TE41510
AT4TE10210
AT2TE15995
AT5TE45115
AT4TE09735
AT2TE18695
AT2TE22065
AT5TE43935
AT3TE48090
AT2TE11445
AT5TE46880
AT2TE11540
AT2TE17805
AT4TE20990
AT1TE53370
AT5TE46255
AT3TE59270
AT5TE37985
AT3TE59480
AT1TE53375
AT3TE51350
AT2TE12375
AT2TE23855
AT1TE49740
AT1TE43910
AT3TE52540
AT2TE11815
AT5TE46910
AT2TE11125
AT3TE49470
AT3TE59755
AT4TE14545
AT5TE46190
AT4TE16140
AT5TE37290
AT2TE16660
AT4TE25065
AT5TE38710
AT2TE12115
AT1TE52780
AT3TE60130
AT2TE26635
AT2TE24735
AT4TE18340
AT3TE40145
