# Supplementary material for: Polycomb mutant partially suppresses DNA hypomethylation–associated phenotypes in Arabidopsis
Source: Life Sci Alliance. 2020 Dec 21;4(2):e202000848. doi: 10.26508/lsa.202000848 (PMC7756957; doi:10.26508/lsa.202000848)
Supplement: Supplementary file 2 [file LSA-2020-00848_TableS2.xlsx]

## Sheet: Legends
Gene list summarizing DEseq2 results of H3K27me3 ChIP-seq data ddm1_ddm1 clf with pooled biological replicates ddm1 clf-BR1 ddm1 clf-BR2
1. DEseq2 raw data for every gene with H3K27me3 mark
2. DEseq2 raw data for every TE with H3K27me3 mark
3. TEs hypomarked by H3K27me3 in ddm1 clf VS ddm1 (log2FC<-2 ; pval<0,1)
Table S2. Gene list summarizing DEseq2 results of H3K27me3 ChIP-seq data ddm1 versus ddm1 clf with pooled biological replicates (ddm1 clf-BR1/ddm1 clf-BR2). Tab 1. DEseq2 raw data for every gene with H3K27me3 marks. Tab 2. DEseq2 raw data for every transposable element with H3K27me3 marks. Tab 3. Transposable elements that lose H3K27me3 in ddm1 clf versus ddm1 (log2FC < −2; pval < 0.1).

## Sheet: 1. Genes DEseq2 data
id	baseMean	baseMeanA	baseMeanB	foldChange ddm1_ddm1 clf	log2FoldChange ddm1_ddm1 clf	pval	padj
AT1G01030	541.667	664	480.5	0.723645	-0.466647	0.500441	0.794945
AT1G01070	195.333	390	98	0.251282	-1.99262	0.0127687	0.259606
AT1G01120	102	132	87	0.659091	-0.601451	0.495601	0.79268
AT1G01183	41.3333	53	35.5	0.669811	-0.578173	0.604005	0.832763
AT1G01190	354	397	332.5	0.837531	-0.255785	0.704248	0.860566
AT1G01200	141	147	138	0.938776	-0.0911479	0.873065	0.929354
AT1G01250	301	324	289.5	0.893519	-0.16243	0.797189	0.894022
AT1G01280	124.667	133	120.5	0.906015	-0.142393	0.832385	0.909467
AT1G01340	120.333	177	92	0.519774	-0.944044	0.281543	0.686162
AT1G01355	270	258	276	1.06977	0.0972972	0.961237	0.981537
AT1G01390	150.667	189	131.5	0.695767	-0.523323	0.518173	0.801328
AT1G01400	111.333	123	105.5	0.857724	-0.221415	0.772458	0.882701
AT1G01410	165.667	230	133.5	0.580435	-0.784794	0.337613	0.725618
AT1G01420	84.3333	105	74	0.704762	-0.504792	0.576236	0.821058
AT1G01453	232	256	220	0.859375	-0.21864	0.750223	0.87467
AT1G01460	103.667	146	82.5	0.565068	-0.823502	0.359736	0.736525
AT1G01470	31.6667	40	27.5	0.6875	-0.540568	0.651221	0.842403
AT1G01480	84	118	67	0.567797	-0.816554	0.388221	0.749295
AT1G01580	525.667	587	495	0.843271	-0.245932	0.705219	0.860606
AT1G01590	53	79	40	0.506329	-0.981853	0.368332	0.741135
AT1G01670	339.667	566	226.5	0.400177	-1.32129	0.077331	0.469828
AT1G01680	99	178	59.5	0.33427	-1.58092	0.0796438	0.472914
AT1G01900	150	166	142	0.855422	-0.225292	0.757703	0.877131
AT1G01980	53.6667	58	51.5	0.887931	-0.17148	0.829015	0.907803
AT1G02040	324.667	332	321	0.966867	-0.0486099	0.906475	0.947291
AT1G02050	33.6667	46	27.5	0.597826	-0.742202	0.549732	0.810173
AT1G02065	869.333	931	838.5	0.900644	-0.15097	0.795667	0.893325
AT1G02070	272.333	284	266.5	0.93838	-0.0917554	0.865678	0.925494
AT1G02190	1264.67	1316	1239	0.941489	-0.0869833	0.861964	0.924105
AT1G02205	803.333	866	772	0.891455	-0.165766	0.780834	0.887093
AT1G02310	251	264	244.5	0.926136	-0.110703	0.848868	0.918252
AT1G02335	230.333	280	205.5	0.733929	-0.446288	0.550491	0.810173
AT1G02340	618	652	601	0.921779	-0.117507	0.832906	0.90949
AT1G02360	132	134	131	0.977612	-0.0326662	0.922185	0.956572
AT1G02390	738.333	746	734.5	0.984584	-0.0224131	0.932135	0.963429
AT1G02400	152.667	175	141.5	0.808571	-0.306553	0.686997	0.853937
AT1G02405	72.3333	90	63.5	0.705556	-0.503168	0.592466	0.828447
AT1G02450	103.667	146	82.5	0.565068	-0.823502	0.362551	0.738855
AT1G02460	157.667	207	133	0.642512	-0.638205	0.432918	0.766309
AT1G02540	58.6667	66	55	0.833333	-0.263034	0.766236	0.879991
AT1G02550	108.667	126	100	0.793651	-0.333424	0.685204	0.85336
AT1G02580	1043.67	1569	781	0.497769	-1.00645	0.143659	0.56766
AT1G02620	125.333	109	133.5	1.22477	0.292512	0.823468	0.905097
AT1G02770	391.667	421	377	0.895487	-0.159256	0.79564	0.893325
AT1G02790	549.667	570	539.5	0.946491	-0.079339	0.873296	0.929425
AT1G02810	537	567	522	0.920635	-0.119299	0.832382	0.909467
AT1G02813	185	186	184.5	0.991935	-0.0116818	0.941564	0.967473
AT1G02940	61	123	30	0.243902	-2.03562	0.0583039	0.434865
AT1G02950	209	292	167.5	0.57363	-0.801807	0.310253	0.709403
AT1G02952	187	262	149.5	0.570611	-0.809421	0.314637	0.712318
AT1G02980	185	260	147.5	0.567308	-0.817797	0.312512	0.710534
AT1G03020	100.333	138	81.5	0.59058	-0.759796	0.402534	0.755557
AT1G03070	44.3333	57	38	0.666667	-0.584963	0.597001	0.829248
AT1G03103	56.3333	65	52	0.8	-0.321928	0.728961	0.868808
AT1G03106	293.333	279	300.5	1.07706	0.1071	0.949844	0.972226
AT1G03170	77.6667	89	72	0.808989	-0.305808	0.722182	0.865975
AT1G03340	146	213	112.5	0.528169	-0.920928	0.279445	0.683921
AT1G03400	108.667	143	91.5	0.63986	-0.644171	0.463387	0.780333
AT1G03445	760.667	1242	520	0.41868	-1.25608	0.0728404	0.464487
AT1G03490	425.333	446	415	0.930493	-0.103932	0.8501	0.918793
AT1G03710	678.333	792	621.5	0.784722	-0.349746	0.600223	0.831023
AT1G03720	625.667	744	566.5	0.761425	-0.393227	0.561821	0.814909
AT1G03790	642.333	706	610.5	0.864731	-0.209677	0.738062	0.871533
AT1G03800	242.667	243	242.5	0.997942	-0.00297157	0.950765	0.973046
AT1G03810	147.667	317	63	0.198738	-2.33106	0.00654738	0.207883
AT1G03820	91	172	50.5	0.293605	-1.76805	0.0624271	0.449844
AT1G03840	1144.33	1243	1095	0.880933	-0.182895	0.760194	0.877816
AT1G03850	103.333	132	89	0.674242	-0.568661	0.514416	0.799355
AT1G03870	43.3333	39	45.5	1.16667	0.222392	0.964207	0.984075
AT1G03880	641	750	586.5	0.782	-0.354759	0.596629	0.829161
AT1G03890	331.667	398	298.5	0.75	-0.415037	0.562758	0.815272
AT1G03920	112.667	184	77	0.418478	-1.25678	0.157165	0.578462
AT1G03980	76.3333	110	59.5	0.540909	-0.886542	0.358553	0.735858
AT1G03982	223.333	260	205	0.788462	-0.342888	0.641304	0.842403
AT1G03990	113.333	187	76.5	0.409091	-1.28951	0.15067	0.576146
AT1G04090	80	171	34.5	0.201754	-2.30933	0.0211495	0.311938
AT1G04110	77.3333	92	70	0.76087	-0.394279	0.663956	0.84601
AT1G04150	558.667	624	526	0.842949	-0.246483	0.703921	0.860566
AT1G04180	201	180	211.5	1.175	0.232661	0.8481	0.917937
AT1G04220	542.667	580	524	0.903448	-0.146486	0.804354	0.896286
AT1G04250	755.667	817	725	0.887393	-0.172355	0.774596	0.88356
AT1G04280	92	132	72	0.545455	-0.874469	0.347289	0.727632
AT1G04330	127	140	120.5	0.860714	-0.216394	0.770461	0.881472
AT1G04370	199.667	215	192	0.893023	-0.16323	0.803672	0.896119
AT1G04445	226.667	259	210.5	0.812741	-0.299132	0.679114	0.851469
AT1G04450	369.667	478	315.5	0.660042	-0.599371	0.410574	0.757804
AT1G04500	474.333	585	419	0.716239	-0.481486	0.492947	0.791972
AT1G04540	288	323	270.5	0.837461	-0.255906	0.710147	0.862634
AT1G04560	339	348	334.5	0.961207	-0.0570811	0.898004	0.943019
AT1G04580	326	450	264	0.586667	-0.769387	0.301568	0.704526
AT1G04600	628.667	771	557.5	0.723087	-0.467759	0.495227	0.79268
AT1G04625	274	358	232	0.648045	-0.625835	0.406699	0.7565
AT1G04660	502.667	574	467	0.813589	-0.297628	0.65633	0.84333
AT1G04670	165.667	232	132.5	0.571121	-0.808132	0.323708	0.719544
AT1G04684	12.6667	14	12	0.857143	-0.222392	0.829138	0.907816
AT1G04880	99.3333	117	90.5	0.773504	-0.370519	0.66634	0.846761
AT1G04890	98.6667	118	89	0.754237	-0.40691	0.632549	0.840399
AT1G05080	427.667	510	386.5	0.757843	-0.400029	0.566078	0.816647
AT1G05085	36.6667	33	38.5	1.16667	0.222392	0.974808	0.993023
AT1G05230	756	977	645.5	0.660696	-0.597941	0.384802	0.748989
AT1G05240	181.333	237	153.5	0.647679	-0.626648	0.43611	0.768205
AT1G05250	165.667	204	146.5	0.718137	-0.477668	0.5493	0.809794
AT1G05260	153.667	208	126.5	0.608173	-0.717446	0.385157	0.749014
AT1G05280	621	865	499	0.576879	-0.79366	0.259453	0.673413
AT1G05290	482.333	768	339.5	0.442057	-1.17769	0.103821	0.515716
AT1G05291	305.333	517	199.5	0.38588	-1.37378	0.0697409	0.459844
AT1G05300	194	223	179.5	0.804933	-0.31306	0.672339	0.850025
AT1G05310	531.667	714	440.5	0.616947	-0.696782	0.324981	0.719731
AT1G05370	210.667	257	187.5	0.729572	-0.454878	0.550345	0.810173
AT1G05400	216.333	215	217	1.0093	0.0133584	1	1
AT1G05410	66.6667	81	59.5	0.734568	-0.445032	0.638717	0.842403
AT1G05420	230.667	234	229	0.978632	-0.0311609	0.923802	0.957359
AT1G05450	100.667	109	96.5	0.885321	-0.175727	0.809348	0.898611
AT1G05490	95.3333	125	80.5	0.644	-0.634867	0.480046	0.786751
AT1G05510	132.667	144	127	0.881944	-0.18124	0.797908	0.894022
AT1G05530	31.6667	35	30	0.857143	-0.222392	0.813239	0.901712
AT1G05540	133.333	203	98.5	0.485222	-1.04328	0.228842	0.649733
AT1G05550	120.333	170	95.5	0.561765	-0.831962	0.340372	0.725618
AT1G05577	57.6667	89	42	0.47191	-1.08342	0.310604	0.709403
AT1G05580	600.667	684	559	0.817251	-0.291148	0.658935	0.843939
AT1G05650	406	513	352.5	0.687135	-0.541336	0.448704	0.774062
AT1G05660	699	774	661.5	0.854651	-0.226592	0.720066	0.865521
AT1G05730	71.6667	142	36.5	0.257042	-1.95992	0.0516398	0.422402
AT1G05740	42.3333	82	22.5	0.27439	-1.8657	0.118455	0.52985
AT1G05780	58.3333	117	29	0.247863	-2.01238	0.0591647	0.437302
AT1G05800	695	846	619.5	0.73227	-0.449553	0.508817	0.798655
AT1G05810	45	59	38	0.644068	-0.634716	0.565323	0.816464
AT1G05880	104	149	81.5	0.54698	-0.87044	0.337189	0.725618
AT1G05920	53	58	50.5	0.87069	-0.19977	0.811135	0.899748
AT1G06080	251.667	391	182	0.465473	-1.10323	0.151502	0.576146
AT1G06090	258.333	484	145.5	0.30062	-1.73399	0.0241485	0.330233
AT1G06100	44	86	23	0.267442	-1.9027	0.104559	0.516774
AT1G06120	79	120	58.5	0.4875	-1.03653	0.280132	0.684257
AT1G06135	162.667	166	161	0.96988	-0.0441226	0.912827	0.951452
AT1G06137	78.3333	98	68.5	0.69898	-0.516678	0.582147	0.823651
AT1G06225	28	35	24.5	0.7	-0.514573	0.672757	0.850156
AT1G06280	347.333	354	344	0.971751	-0.0413408	0.913485	0.951507
AT1G06310	228	299	192.5	0.643813	-0.635287	0.413901	0.760155
AT1G06320	474.333	510	456.5	0.895098	-0.159882	0.792738	0.892537
AT1G06330	262.333	310	238.5	0.769355	-0.378279	0.604732	0.832763
AT1G06350	443	542	393.5	0.726015	-0.461929	0.511017	0.798655
AT1G06360	473.333	492	464	0.943089	-0.0845335	0.868693	0.926825
AT1G06490	303.333	481	214.5	0.445946	-1.16506	0.12762	0.542536
AT1G06620	200.333	226	187.5	0.829646	-0.269432	0.710366	0.862634
AT1G06800	149	142	152.5	1.07394	0.102918	0.97366	0.992156
AT1G06810	144.333	149	142	0.95302	-0.0694214	0.891197	0.939765
AT1G06970	111.333	136	99	0.727941	-0.458106	0.594114	0.828535
AT1G06980	110.333	123	104	0.845528	-0.242075	0.755885	0.875958
AT1G06990	664	690	651	0.943478	-0.0839388	0.867573	0.926301
AT1G07000	79	103	67	0.650485	-0.620411	0.510425	0.798655
AT1G07020	20	24	18	0.75	-0.415037	0.738532	0.871663
AT1G07090	223.667	160	255.5	1.59688	0.675251	0.487525	0.790208
AT1G07175	130	179	105.5	0.589385	-0.762717	0.37208	0.742492
AT1G07260	76.6667	94	68	0.723404	-0.467126	0.622445	0.837461
AT1G07430	484.333	510	471.5	0.92451	-0.113239	0.839503	0.912447
AT1G07440	50	66	42	0.636364	-0.652077	0.532007	0.80485
AT1G07460	74.6667	90	67	0.744444	-0.425764	0.644987	0.842403
AT1G07485	60	74	53	0.716216	-0.481533	0.623063	0.837461
AT1G07490	54.6667	67	48.5	0.723881	-0.466176	0.640073	0.842403
AT1G07500	20	18	21	1.16667	0.222392	1	1
AT1G07550	197.667	269	162	0.60223	-0.731612	0.357354	0.73521
AT1G07640	1015.33	1073	986.5	0.919385	-0.121259	0.826062	0.906281
AT1G07645	260	261	259.5	0.994253	-0.00831527	0.94537	0.969357
AT1G07680	91	135	69	0.511111	-0.968291	0.29588	0.69961
AT1G07720	283.667	334	258.5	0.773952	-0.369684	0.607713	0.832763
AT1G07795	40.6667	52	35	0.673077	-0.571157	0.616891	0.835553
AT1G07850	193.333	197	191.5	0.972081	-0.0408512	0.915173	0.952704
AT1G07860	81	89	77	0.865169	-0.208947	0.791812	0.892537
AT1G07870	141.333	152	136	0.894737	-0.160465	0.814205	0.902167
AT1G07900	48.6667	55	45.5	0.827273	-0.273565	0.768531	0.880608
AT1G07985	144.333	145	144	0.993103	-0.00998409	0.94185	0.967521
AT1G08065	204.333	257	178	0.692607	-0.529891	0.498275	0.79362
AT1G08070	64	76	58	0.763158	-0.389947	0.678406	0.851335
AT1G08080	234.333	282	210.5	0.746454	-0.421875	0.571575	0.81905
AT1G08090	596.333	727	531	0.730399	-0.453244	0.50939	0.798655
AT1G08100	516.667	596	477	0.800336	-0.321323	0.633075	0.840547
AT1G08135	209.667	275	177	0.643636	-0.635682	0.417966	0.761686
AT1G08140	247.333	360	191	0.530556	-0.914424	0.238013	0.657715
AT1G08150	637.667	818	547.5	0.669315	-0.579242	0.405172	0.755588
AT1G08160	185.667	213	172	0.807512	-0.308445	0.679115	0.851469
AT1G08170	109.333	111	108.5	0.977477	-0.0328646	0.922708	0.956747
AT1G08290	759.333	1067	605.5	0.567479	-0.817361	0.239591	0.660176
AT1G08320	747.667	1020	611.5	0.59951	-0.738145	0.286606	0.691515
AT1G08340	88.3333	100	82.5	0.825	-0.277534	0.737169	0.871072
AT1G08430	478.667	697	369.5	0.530129	-0.915584	0.202383	0.62221
AT1G08440	279	408	214.5	0.525735	-0.927592	0.223187	0.643218
AT1G08465	937.667	1241	786	0.63336	-0.658902	0.335116	0.725191
AT1G08670	365	428	333.5	0.779206	-0.359924	0.608376	0.832801
AT1G08790	49	60	43.5	0.725	-0.463947	0.654473	0.843319
AT1G08860	426.667	812	234	0.288177	-1.79497	0.0142593	0.266886
AT1G08990	789.333	821	773.5	0.942144	-0.0859809	0.864741	0.925345
AT1G09000	85	109	73	0.669725	-0.57836	0.529397	0.803793
AT1G09030	227.333	281	200.5	0.713523	-0.486968	0.518989	0.801418
AT1G09080	124.667	156	109	0.698718	-0.517218	0.538924	0.805327
AT1G09090	703	827	641	0.775091	-0.367563	0.582893	0.823737
AT1G09240	288.333	326	269.5	0.826687	-0.274587	0.692688	0.856843
AT1G09260	41	71	26	0.366197	-1.44931	0.22617	0.646872
AT1G09350	380	516	312	0.604651	-0.725825	0.319778	0.717292
AT1G09360	131.667	242	76.5	0.316116	-1.66148	0.0544711	0.425307
AT1G09380	243	353	188	0.532578	-0.908936	0.237137	0.657427
AT1G09480	187	281	140	0.498221	-1.00514	0.21155	0.633168
AT1G09483	128.667	233	76.5	0.328326	-1.6068	0.0634521	0.452846
AT1G09500	235	396	154.5	0.390152	-1.35789	0.0813398	0.475253
AT1G09510	104	147	82.5	0.561224	-0.83335	0.352641	0.73074
AT1G09550	629	984	451.5	0.458841	-1.12393	0.112642	0.524385
AT1G09625	55.3333	67	49.5	0.738806	-0.436733	0.658506	0.843698
AT1G09665	52.6667	77	40.5	0.525974	-0.926937	0.394449	0.751729
AT1G09790	297	344	273.5	0.795058	-0.330868	0.640639	0.842403
AT1G09890	314.333	404	269.5	0.667079	-0.58407	0.429482	0.7654
AT1G09930	390	506	332	0.656126	-0.607954	0.399892	0.75508
AT1G09932	507.333	763	379.5	0.497379	-1.00758	0.159985	0.583023
AT1G09935	459	635	371	0.584252	-0.775337	0.280103	0.684257
AT1G09950	43	46	41.5	0.902174	-0.148523	0.848085	0.917937
AT1G09960	292.667	352	263	0.747159	-0.420513	0.563252	0.815272
AT1G10010	191	240	166.5	0.69375	-0.527512	0.500097	0.794945
AT1G10060	97.3333	103	94.5	0.917476	-0.124258	0.851511	0.919462
AT1G10220	267	302	249.5	0.826159	-0.275509	0.693898	0.857398
AT1G10250	158	138	168	1.21739	0.283793	0.819275	0.903966
AT1G10300	85	120	67.5	0.5625	-0.830075	0.383508	0.748711
AT1G10380	227	266	207.5	0.780075	-0.358315	0.626856	0.838322
AT1G10385	484	547	452.5	0.827239	-0.273623	0.680616	0.852002
AT1G10400	193.333	183	198.5	1.0847	0.117295	0.952148	0.974093
AT1G10450	124.333	131	121	0.923664	-0.11456	0.854921	0.921024
AT1G10480	628	692	596	0.861272	-0.21546	0.732898	0.869571
AT1G10550	75.6667	70	78.5	1.12143	0.165338	0.955996	0.976947
AT1G10560	48.3333	51	47	0.921569	-0.117836	0.865178	0.925412
AT1G10585	299.333	317	290.5	0.916404	-0.125945	0.831811	0.909394
AT1G10586	309	596	165.5	0.277685	-1.84848	0.0140246	0.264991
AT1G10588	32	42	27	0.642857	-0.63743	0.584925	0.824432
AT1G10620	351	494	279.5	0.565789	-0.821663	0.265226	0.677853
AT1G10657	167.333	184	159	0.86413	-0.210679	0.766002	0.879965
AT1G10680	368	445	329.5	0.740449	-0.433527	0.542231	0.806087
AT1G10682	58.3333	73	51	0.69863	-0.517399	0.609497	0.833012
AT1G10710	110.667	161	85.5	0.531056	-0.913064	0.315275	0.712968
AT1G10745	17	35	8	0.228571	-2.12928	0.176947	0.598891
AT1G10747	47.3333	108	17	0.157407	-2.66742	0.0195472	0.307122
AT1G10880	601.333	696	554	0.795977	-0.329201	0.622719	0.837461
AT1G11040	81	81	81	1	0	0.945125	0.969356
AT1G11070	104	163	74.5	0.457055	-1.12956	0.216478	0.635065
AT1G11080	878.333	995	820	0.824121	-0.279073	0.664222	0.846216
AT1G11125	110.333	124	103.5	0.834677	-0.260709	0.742474	0.873196
AT1G11190	152.667	256	101	0.394531	-1.34179	0.108981	0.52211
AT1G11210	84.6667	109	72.5	0.665138	-0.588275	0.524043	0.802826
AT1G11220	126.333	141	119	0.843972	-0.244734	0.747957	0.87467
AT1G11230	684.667	748	653	0.872995	-0.195955	0.751486	0.87467
AT1G11250	237.333	282	215	0.762411	-0.391359	0.596904	0.829248
AT1G11370	1034.67	1094	1005	0.918647	-0.122417	0.824778	0.905361
AT1G11420	101.667	125	90	0.72	-0.473931	0.587588	0.825264
AT1G11430	34.6667	43	30.5	0.709302	-0.495527	0.667717	0.846961
AT1G11450	216.333	369	140	0.379404	-1.39819	0.0748397	0.466915
AT1G11460	226.667	424	128	0.301887	-1.72792	0.028016	0.346911
AT1G11470	424.667	487	393.5	0.808008	-0.307558	0.651084	0.842403
AT1G11510	158.333	204	135.5	0.664216	-0.590276	0.468558	0.781744
AT1G11520	89	94	86.5	0.920213	-0.119961	0.855608	0.921327
AT1G11560	116	162	93	0.574074	-0.800691	0.362645	0.738855
AT1G11570	22.3333	37	15	0.405405	-1.30256	0.372977	0.742744
AT1G11572	129.333	144	122	0.847222	-0.239188	0.751941	0.874969
AT1G11580	630	666	612	0.918919	-0.121991	0.828358	0.907458
AT1G11600	605	634	590.5	0.931388	-0.102546	0.848767	0.918252
AT1G11608	95	131	77	0.587786	-0.766636	0.405374	0.755588
AT1G11610	580.333	716	512.5	0.715782	-0.482408	0.485425	0.789389
AT1G11620	66.3333	94	52.5	0.558511	-0.840343	0.404747	0.755588
AT1G11655	83.3333	94	78	0.829787	-0.269187	0.747835	0.87467
AT1G11670	275.667	336	245.5	0.730655	-0.452738	0.537039	0.805327
AT1G11684	11	19	7	0.368421	-1.44057	0.465597	0.780546
AT1G11690	35	65	20	0.307692	-1.70044	0.168095	0.588696
AT1G11740	540	585	517.5	0.884615	-0.176878	0.773834	0.883217
AT1G11765	142.333	163	132	0.809816	-0.304334	0.691947	0.856826
AT1G11770	296.667	321	284.5	0.886293	-0.174145	0.786031	0.889782
AT1G11810	49.3333	62	43	0.693548	-0.527932	0.607222	0.832763
AT1G11850	87	127	67	0.527559	-0.922595	0.332691	0.724552
AT1G11915	214.667	285	179.5	0.629825	-0.666978	0.39189	0.750421
AT1G11920	629.333	697	595.5	0.854376	-0.227057	0.721021	0.865521
AT1G11925	120.333	164	98.5	0.60061	-0.7355	0.390468	0.750183
AT1G11980	25	52	11.5	0.221154	-2.17688	0.147194	0.573329
AT1G11990	157.667	261	106	0.40613	-1.29999	0.122647	0.536429
AT1G12010	264.333	370	211.5	0.571622	-0.806868	0.290204	0.695172
AT1G12020	44.6667	71	31.5	0.443662	-1.17247	0.325398	0.719731
AT1G12030	605	626	594.5	0.949681	-0.0744858	0.877837	0.93187
AT1G12040	100.667	120	91	0.758333	-0.399096	0.642206	0.842403
AT1G12064	167.333	194	154	0.793814	-0.333126	0.661881	0.845012
AT1G12070	376.333	404	362.5	0.897277	-0.156374	0.798933	0.894214
AT1G12080	127.667	148	117.5	0.793919	-0.332936	0.676876	0.850978
AT1G12090	86.6667	119	70.5	0.592437	-0.755266	0.412946	0.760053
AT1G12100	130.333	183	104	0.568306	-0.81526	0.34006	0.725618
AT1G12110	171	199	157	0.788945	-0.342004	0.649825	0.842403
AT1G12130	196	262	163	0.622137	-0.684695	0.385838	0.749056
AT1G12160	433.667	660	320.5	0.485606	-1.04214	0.152295	0.576465
AT1G12170	232.333	373	162	0.434316	-1.20318	0.123985	0.537868
AT1G12180	324.667	374	300	0.802139	-0.318076	0.648848	0.842403
AT1G12190	200.333	387	107	0.276486	-1.85472	0.0211594	0.311938
AT1G12200	608	680	572	0.841176	-0.24952	0.69931	0.86029
AT1G12260	822.667	1150	659	0.573043	-0.803283	0.245245	0.663503
AT1G12490	354	469	296.5	0.632196	-0.661556	0.367084	0.741028
AT1G12540	208.667	357	134.5	0.376751	-1.40832	0.0755182	0.467016
AT1G12550	37.6667	65	24	0.369231	-1.43741	0.224298	0.64449
AT1G12560	512	586	475	0.81058	-0.302973	0.650279	0.842403
AT1G12570	542.333	674	476.5	0.706973	-0.500272	0.472029	0.782067
AT1G12600	149.667	267	91	0.340824	-1.5529	0.0612377	0.445066
AT1G12630	132.667	220	89	0.404545	-1.30563	0.130215	0.548049
AT1G12660	84.6667	135	59.5	0.440741	-1.182	0.206105	0.626101
AT1G12663	53.3333	73	43.5	0.59589	-0.746881	0.479601	0.786395
AT1G12672	44	81	25.5	0.314815	-1.66742	0.153262	0.576987
AT1G12740	144	333	49.5	0.148649	-2.75002	0.00129097	0.129175
AT1G12805	215	207	219	1.05797	0.0813001	0.981346	0.998681
AT1G12855	74.3333	100	61.5	0.615	-0.701342	0.476799	0.784677
AT1G12940	131	168	112.5	0.669643	-0.578536	0.491746	0.791921
AT1G12950	905.667	1168	774.5	0.663099	-0.592703	0.384585	0.748989
AT1G12960	175.667	214	156.5	0.731308	-0.451448	0.565668	0.816465
AT1G12980	503.667	549	481	0.876138	-0.190769	0.760508	0.877816
AT1G13130	420.333	593	334	0.563238	-0.828184	0.256229	0.671436
AT1G13200	160	244	118	0.483607	-1.04809	0.204376	0.623454
AT1G13260	57.3333	36	68	1.88889	0.917538	0.540222	0.805327
AT1G13290	832	976	760	0.778689	-0.360882	0.585808	0.824763
AT1G13300	375.333	528	299	0.566288	-0.820392	0.261474	0.676204
AT1G13370	186.333	218	170.5	0.78211	-0.354556	0.639047	0.842403
AT1G13400	263	488	150.5	0.308402	-1.69712	0.0268238	0.340923
AT1G13420	334	418	292	0.698565	-0.517535	0.477208	0.784989
AT1G13430	286.333	335	262	0.78209	-0.354594	0.621997	0.837461
AT1G13590	146.333	129	155	1.20155	0.264897	0.835109	0.910915
AT1G13600	201	260	171.5	0.659615	-0.600303	0.44256	0.771251
AT1G13605	70.3333	126	42.5	0.337302	-1.56789	0.120962	0.534539
AT1G13607	36.6667	87	11.5	0.132184	-2.91938	0.0243312	0.33086
AT1G13608	29.6667	69	10	0.144928	-2.7866	0.0447165	0.399789
AT1G13609	44	97	17.5	0.180412	-2.47063	0.0335767	0.365555
AT1G13610	345	605	215	0.355372	-1.4926	0.0454873	0.400828
AT1G13620	160.333	196	142.5	0.727041	-0.459892	0.562297	0.814909
AT1G13650	78.6667	117	59.5	0.508547	-0.975547	0.321422	0.718864
AT1G13670	285.667	378	239.5	0.633598	-0.658361	0.378494	0.74642
AT1G13680	492.333	711	383	0.538678	-0.892505	0.212954	0.633779
AT1G13710	952	1089	883.5	0.811295	-0.301702	0.640898	0.842403
AT1G13760	65.3333	95	50.5	0.531579	-0.911644	0.383664	0.748711
AT1G14040	304	282	315	1.11702	0.159657	0.898451	0.943275
AT1G14100	148.667	245	100.5	0.410204	-1.28559	0.127727	0.542536
AT1G14110	598.333	879	458	0.521047	-0.940516	0.184912	0.603859
AT1G14120	353.667	484	288.5	0.596074	-0.746436	0.309328	0.709403
AT1G14220	151.667	226	114.5	0.506637	-0.980975	0.243607	0.662921
AT1G14240	554	707	477.5	0.675389	-0.566209	0.418792	0.761768
AT1G14250	208	326	149	0.457055	-1.12956	0.156273	0.577441
AT1G14440	86.6667	175	42.5	0.242857	-2.04182	0.0337233	0.365915
AT1G14540	195.667	241	173	0.717842	-0.478261	0.536835	0.805327
AT1G14550	603	713	548	0.768583	-0.379726	0.574645	0.819783
AT1G14580	945.667	972	932.5	0.959362	-0.0598526	0.891873	0.940105
AT1G14600	212.333	343	147	0.428571	-1.22239	0.123088	0.536429
AT1G14630	136.667	171	119.5	0.69883	-0.516986	0.527754	0.803268
AT1G14700	218.667	268	194	0.723881	-0.466176	0.539167	0.805327
AT1G14730	160.667	188	147	0.781915	-0.354917	0.645913	0.842403
AT1G14755	89	132	67.5	0.511364	-0.967579	0.30745	0.709403
AT1G14760	177.667	239	147	0.615063	-0.701194	0.381255	0.748227
AT1G14780	199	252	172.5	0.684524	-0.546827	0.480923	0.787209
AT1G14790	151.667	227	114	0.502203	-0.993658	0.241244	0.661284
AT1G14800	118.333	172	91.5	0.531977	-0.910565	0.310642	0.709403
AT1G14860	98.6667	94	101	1.07447	0.103623	0.986623	1
AT1G14870	87.3333	125	68.5	0.548	-0.867752	0.34545	0.726757
AT1G14880	218.667	268	194	0.723881	-0.466176	0.538547	0.805327
AT1G14890	65	76	59.5	0.782895	-0.35311	0.700704	0.860378
AT1G14930	259	278	249.5	0.897482	-0.156045	0.80496	0.896325
AT1G14940	501	607	448	0.738056	-0.438198	0.527181	0.803268
AT1G14950	411.333	487	373.5	0.76694	-0.382814	0.582168	0.823651
AT1G14960	417.333	474	389	0.820675	-0.285117	0.672459	0.850038
AT1G15010	35.3333	39	33.5	0.858974	-0.219313	0.811492	0.90002
AT1G15150	72.3333	99	59	0.59596	-0.746714	0.447821	0.774062
AT1G15210	124	142	115	0.809859	-0.304257	0.699025	0.86029
AT1G15320	552.333	557	550	0.987433	-0.0182457	0.936387	0.965285
AT1G15330	118.667	106	125	1.17925	0.237864	0.873869	0.929486
AT1G15360	525	562	506.5	0.901246	-0.150008	0.801339	0.8945
AT1G15380	44.6667	58	38	0.655172	-0.610053	0.573685	0.819094
AT1G15385	29.3333	46	21	0.456522	-1.13124	0.376979	0.745685
AT1G15460	249.667	338	205.5	0.607988	-0.717885	0.353834	0.732092
AT1G15520	144.333	174	129.5	0.744253	-0.426135	0.59317	0.828447
AT1G15540	266	279	259.5	0.930108	-0.104531	0.853748	0.920371
AT1G15550	98.6667	140	78	0.557143	-0.843881	0.365137	0.740022
AT1G15580	83.3333	94	78	0.829787	-0.269187	0.74532	0.873879
AT1G15590	396.667	487	351.5	0.721766	-0.470397	0.508032	0.798655
AT1G15600	170	245	132.5	0.540816	-0.886789	0.275403	0.682628
AT1G15610	209	308	159.5	0.517857	-0.949374	0.230116	0.650785
AT1G15620	171	272	120.5	0.443015	-1.17457	0.151426	0.576146
AT1G15630	202.333	310	148.5	0.479032	-1.06181	0.183874	0.602708
AT1G15640	107.333	108	107	0.990741	-0.0134205	0.937959	0.965868
AT1G15680	484.667	648	403	0.621914	-0.685214	0.337718	0.725618
AT1G15840	168.333	163	171	1.04908	0.0691244	1	1
AT1G15850	66	64	67	1.04688	0.0660892	1	1
AT1G16060	98.3333	127	84	0.661417	-0.596367	0.51149	0.798655
AT1G16290	266.667	328	236	0.719512	-0.474909	0.522923	0.802826
AT1G16310	121.333	140	112	0.8	-0.321928	0.689541	0.855441
AT1G16380	99	133	82	0.616541	-0.69773	0.441031	0.771184
AT1G16390	493.667	663	409	0.616893	-0.696908	0.327938	0.721186
AT1G16400	631.667	913	491	0.537788	-0.894892	0.204435	0.623454
AT1G16410	751.333	900	677	0.752222	-0.410769	0.541392	0.805592
AT1G16515	17.6667	21	16	0.761905	-0.392317	0.755517	0.875958
AT1G16530	260.667	330	226	0.684848	-0.546143	0.467507	0.781744
AT1G16705	162.333	192	147.5	0.768229	-0.380391	0.628127	0.838887
AT1G16760	122.333	138	114.5	0.82971	-0.269321	0.727624	0.868168
AT1G16905	270.333	302	254.5	0.842715	-0.246883	0.72024	0.865521
AT1G16910	192	193	191.5	0.992228	-0.0112565	0.941912	0.967521
AT1G16930	290.333	428	221.5	0.517523	-0.950304	0.20797	0.629066
AT1G16940	502.667	670	419	0.625373	-0.677211	0.340194	0.725618
AT1G16950	148.333	254	95.5	0.375984	-1.41126	0.0961661	0.502352
AT1G16980	313	537	201	0.374302	-1.41773	0.0583374	0.434865
AT1G17000	287.333	586	138	0.235495	-2.08623	0.00625181	0.207883
AT1G17010	313.333	398	271	0.680905	-0.554476	0.450184	0.77459
AT1G17060	218.667	268	194	0.723881	-0.466176	0.541153	0.805592
AT1G17147	22.3333	17	25	1.47059	0.556393	0.89129	0.939765
AT1G17150	115	125	110	0.88	-0.184425	0.799158	0.894214
AT1G17190	161	199	142	0.713568	-0.486878	0.54046	0.805414
AT1G17200	85.3333	160	48	0.3	-1.73697	0.0673168	0.458641
AT1G17285	32	37	29.5	0.797297	-0.32681	0.759533	0.877748
AT1G17300	141.667	161	132	0.819876	-0.286523	0.708276	0.861663
AT1G17310	227	261	210	0.804598	-0.31366	0.665975	0.846723
AT1G17345	155.667	135	166	1.22963	0.298224	0.807535	0.897445
AT1G17380	62.3333	103	42	0.407767	-1.29418	0.213463	0.633779
AT1G17420	144	189	121.5	0.642857	-0.63743	0.443976	0.771881
AT1G17560	52.6667	97	30.5	0.314433	-1.66918	0.151512	0.576146
AT1G17615	62	67	59.5	0.88806	-0.171271	0.826243	0.906357
AT1G17700	195	207	189	0.913043	-0.131245	0.832866	0.90949
AT1G17710	383.667	458	346.5	0.75655	-0.402492	0.568019	0.817102
AT1G17770	711.667	751	692	0.921438	-0.118041	0.831609	0.909296
AT1G17800	68.3333	97	54	0.556701	-0.845025	0.392497	0.750707
AT1G17810	101.333	131	86.5	0.660305	-0.598795	0.494713	0.79268
AT1G17910	157.333	183	144.5	0.789617	-0.340774	0.663211	0.845592
AT1G17950	514.667	698	423	0.606017	-0.722569	0.310029	0.709403
AT1G17960	171.333	343	85.5	0.249271	-2.00421	0.0149367	0.269249
AT1G18050	77.6667	95	69	0.726316	-0.461331	0.614338	0.834075
AT1G18100	393.667	397	392	0.987406	-0.0182854	0.936409	0.965285
AT1G18140	371.333	423	345.5	0.816785	-0.291972	0.668582	0.847385
AT1G18200	139	188	114.5	0.609043	-0.715385	0.396109	0.752998
AT1G18250	59.6667	74	52.5	0.709459	-0.495208	0.613187	0.834075
AT1G18280	59.6667	84	47.5	0.565476	-0.822462	0.433894	0.767031
AT1G18290	204	245	183.5	0.74898	-0.417002	0.583342	0.824228
AT1G18310	172.333	211	153	0.725118	-0.463711	0.557895	0.812844
AT1G18350	101	111	96	0.864865	-0.209453	0.785556	0.889634
AT1G18400	230.333	284	203.5	0.716549	-0.480862	0.524918	0.803253
AT1G18410	335.667	469	269	0.573561	-0.801982	0.282287	0.687355
AT1G18520	85.6667	127	65	0.511811	-0.966317	0.315091	0.712948
AT1G18570	298.333	331	282	0.851964	-0.231136	0.731431	0.869009
AT1G18710	507.333	493	514.5	1.04361	0.0615834	0.985924	1
AT1G18760	320	390	285	0.730769	-0.452512	0.532556	0.80485
AT1G18770	237.333	310	201	0.648387	-0.625073	0.415697	0.761034
AT1G18780	155.667	280	93.5	0.333929	-1.58239	0.0583531	0.434865
AT1G18790	111.667	210	62.5	0.297619	-1.74846	0.0489045	0.412243
AT1G18810	267.333	338	232	0.686391	-0.542898	0.468016	0.781744
AT1G18835	86.3333	105	77	0.733333	-0.447459	0.617064	0.835553
AT1G18860	431.667	645	325	0.503876	-0.988859	0.173467	0.596355
AT1G18960	159.333	216	131	0.606481	-0.721465	0.379009	0.746929
AT1G18970	112	119	108.5	0.911765	-0.133267	0.841276	0.913361
AT1G19060	458.667	513	431.5	0.841131	-0.249598	0.704374	0.860566
AT1G19150	55	59	53	0.898305	-0.154723	0.840214	0.912807
AT1G19160	129.667	168	110.5	0.657738	-0.604415	0.476392	0.784677
AT1G19170	59	57	60	1.05263	0.0740006	1	1
AT1G19180	111.333	155	89.5	0.577419	-0.792309	0.371327	0.74234
AT1G19190	93	123	78	0.634146	-0.657112	0.469772	0.782067
AT1G19200	25	38	18.5	0.486842	-1.03847	0.466481	0.781444
AT1G19230	466	473	462.5	0.977801	-0.0323868	0.922018	0.956572
AT1G19250	1018	1172	941	0.802901	-0.316706	0.625433	0.837689
AT1G19320	135.667	145	131	0.903448	-0.146486	0.826864	0.90667
AT1G19390	285.333	356	250	0.702247	-0.509949	0.491087	0.791542
AT1G19460	251.333	266	244	0.917293	-0.124545	0.835971	0.911409
AT1G19470	143.333	183	123.5	0.674863	-0.567333	0.492795	0.791972
AT1G19500	107	157	82	0.522293	-0.937069	0.299792	0.703658
AT1G19510	113	180	79.5	0.441667	-1.17897	0.187391	0.607148
AT1G19530	51	72	40.5	0.5625	-0.830075	0.424984	0.763609
AT1G19540	94	131	75.5	0.576336	-0.795018	0.388964	0.749484
AT1G19610	169.333	184	162	0.880435	-0.183712	0.78954	0.891201
AT1G19620	298.667	372	262	0.704301	-0.505736	0.491137	0.791542
AT1G19630	216.667	397	126.5	0.31864	-1.65	0.0365708	0.37399
AT1G19640	594.333	790	496.5	0.628481	-0.670059	0.339172	0.725618
AT1G19670	165	197	149	0.756345	-0.402883	0.609136	0.833012
AT1G19750	95.6667	158	64.5	0.408228	-1.29255	0.162568	0.58416
AT1G19780	104.333	148	82.5	0.557432	-0.843131	0.334265	0.725029
AT1G19790	1063.67	1335	928	0.695131	-0.524643	0.435772	0.767865
AT1G19830	71.6667	104	55.5	0.533654	-0.906024	0.359575	0.736525
AT1G19890	355.667	420	323.5	0.770238	-0.376624	0.593657	0.828447
AT1G19900	971.667	1026	944.5	0.920565	-0.119408	0.828285	0.907458
AT1G19930	227.667	268	207.5	0.774254	-0.369122	0.619187	0.836602
AT1G19940	89.3333	90	89	0.988889	-0.0161197	0.933817	0.964192
AT1G19960	30.6667	50	21	0.42	-1.25154	0.330098	0.723555
AT1G20065	77.6667	79	77	0.974684	-0.0369942	0.917428	0.954196
AT1G20070	345	300	367.5	1.225	0.292782	0.768917	0.880608
AT1G20080	719.667	864	647.5	0.749421	-0.416151	0.537251	0.805327
AT1G20120	66.6667	113	43.5	0.384956	-1.37724	0.167562	0.588696
AT1G20130	441	664	329.5	0.496235	-1.0109	0.164531	0.586176
AT1G20132	178.667	349	93.5	0.267908	-1.90019	0.0197211	0.307486
AT1G20135	125	289	43	0.148789	-2.74866	0.00177643	0.137428
AT1G20180	192.667	273	152.5	0.558608	-0.840092	0.29487	0.69955
AT1G20240	175.333	227	149.5	0.65859	-0.602547	0.45375	0.775605
AT1G20290	146.667	190	125	0.657895	-0.604071	0.468829	0.781744
AT1G20320	102.333	164	71.5	0.435976	-1.19768	0.191072	0.610572
AT1G20350	54	66	48	0.727273	-0.459432	0.643482	0.842403
AT1G20360	85.6667	121	68	0.561983	-0.8314	0.383209	0.748711
AT1G20380	85.6667	97	80	0.824742	-0.277985	0.740638	0.872301
AT1G20480	51.3333	69	42.5	0.615942	-0.699134	0.518992	0.801418
AT1G20500	179	215	161	0.748837	-0.417276	0.59271	0.828447
AT1G20530	130	160	115	0.71875	-0.476438	0.569176	0.81787
AT1G20730	76.3333	92	68.5	0.744565	-0.42553	0.641793	0.842403
AT1G20735	216.667	230	210	0.913043	-0.131245	0.831155	0.909166
AT1G20740	84.6667	98	78	0.795918	-0.329308	0.702681	0.860566
AT1G20790	92.6667	109	84.5	0.775229	-0.367305	0.673162	0.850321
AT1G20795	246	422	158	0.374408	-1.41732	0.0708662	0.462287
AT1G20800	910	1168	781	0.668664	-0.580646	0.394018	0.75167
AT1G20860	309.333	384	272	0.708333	-0.4975	0.496825	0.79268
AT1G20900	682.667	726	661	0.910468	-0.135319	0.813885	0.902031
AT1G20940	175.333	195	165.5	0.848718	-0.236643	0.743178	0.873385
AT1G20990	683.333	748	651	0.870321	-0.200381	0.746996	0.87467
AT1G21050	150	154	148	0.961039	-0.0573332	0.901205	0.944373
AT1G21100	57.3333	95	38.5	0.405263	-1.30307	0.223557	0.6435
AT1G21110	180.667	321	110.5	0.344237	-1.53853	0.0561719	0.428436
AT1G21120	185	326	114.5	0.351227	-1.50952	0.0631997	0.45231
AT1G21140	424.333	461	406	0.880694	-0.183287	0.771061	0.88191
AT1G21310	544	656	488	0.743902	-0.426815	0.534961	0.80485
AT1G21320	311	410	261.5	0.637805	-0.648813	0.381172	0.748227
AT1G21323	35	76	14.5	0.190789	-2.38995	0.0598236	0.439688
AT1G21326	70.6667	110	51	0.463636	-1.10893	0.276078	0.683017
AT1G21327	42	86	20	0.232558	-2.10434	0.0852821	0.483537
AT1G21360	404.333	474	369.5	0.779536	-0.359313	0.604285	0.832763
AT1G21395	16	24	12	0.5	-1	0.512924	0.799009
AT1G21430	50.3333	60	45.5	0.758333	-0.399096	0.684361	0.853317
AT1G21470	117.667	185	84	0.454054	-1.13906	0.199251	0.61868
AT1G21475	250	270	240	0.888889	-0.169925	0.792821	0.892537
AT1G21529	56.3333	84	42.5	0.505952	-0.982926	0.359737	0.736525
AT1G21530	246.667	310	215	0.693548	-0.527932	0.485608	0.789389
AT1G21540	264	281	255.5	0.909253	-0.137247	0.822838	0.904995
AT1G21550	65.6667	123	37	0.300813	-1.73306	0.0949963	0.500877
AT1G21722	55	53	56	1.0566	0.0794345	1	1
AT1G21850	386.333	441	359	0.814059	-0.296795	0.662944	0.845425
AT1G21860	1045.67	1342	897.5	0.668778	-0.580401	0.391354	0.75033
AT1G21864	47	79	31	0.392405	-1.34958	0.23988	0.66045
AT1G21866	18.3333	28	13.5	0.482143	-1.05247	0.492276	0.791972
AT1G21890	498.333	621	437	0.703704	-0.50696	0.468859	0.781744
AT1G21910	135	155	125	0.806452	-0.31034	0.691165	0.856235
AT1G21940	317.667	360	296.5	0.823611	-0.279965	0.684291	0.853317
AT1G21950	62	66	60	0.909091	-0.137504	0.848801	0.918252
AT1G21960	91	156	58.5	0.375	-1.41504	0.129489	0.546888
AT1G21970	277.333	315	258.5	0.820635	-0.285188	0.683617	0.853317
AT1G21990	691.667	813	631	0.776138	-0.365615	0.585123	0.824449
AT1G22000	273	535	142	0.265421	-1.91365	0.0140602	0.264991
AT1G22010	171.333	271	121.5	0.448339	-1.15734	0.15794	0.579734
AT1G22015	362	649	218.5	0.336672	-1.57059	0.0343307	0.366526
AT1G22065	17.6667	26	13.5	0.519231	-0.945552	0.51498	0.799691
AT1G22080	242.333	377	175	0.464191	-1.10721	0.152111	0.576146
AT1G22090	191.333	288	143	0.496528	-1.01005	0.204158	0.623454
AT1G22100	87.6667	145	59	0.406897	-1.29727	0.171498	0.59529
AT1G22110	357.333	372	350	0.94086	-0.0879477	0.8672	0.926153
AT1G22120	199.667	425	87	0.204706	-2.28838	0.00426174	0.186659
AT1G22130	79	201	18	0.0895522	-3.48113	0.000494405	0.0884597
AT1G22150	104	201	55.5	0.276119	-1.85664	0.0438351	0.396076
AT1G22210	240.667	367	177.5	0.483651	-1.04796	0.177232	0.599109
AT1G22220	266.667	271	264.5	0.976015	-0.0350251	0.920066	0.955593
AT1G22240	87.6667	122	70.5	0.577869	-0.791186	0.398302	0.753647
AT1G22340	260.333	368	206.5	0.561141	-0.833564	0.27744	0.683182
AT1G22360	126	142	118	0.830986	-0.267104	0.728809	0.868808
AT1G22380	157	197	137	0.695431	-0.52402	0.516615	0.800394
AT1G22400	114.333	148	97.5	0.658784	-0.602123	0.490023	0.791542
AT1G22420	166	188	155	0.824468	-0.278464	0.708254	0.861663
AT1G22440	256	351	208.5	0.594017	-0.751424	0.326666	0.720474
AT1G22470	47.3333	47	47.5	1.01064	0.0152668	1	1
AT1G22480	66.6667	98	51	0.520408	-0.942285	0.348701	0.728239
AT1G22490	147.667	169	137	0.810651	-0.302847	0.692387	0.856843
AT1G22500	100.333	107	97	0.906542	-0.141554	0.837065	0.911601
AT1G22550	69.6667	95	57	0.6	-0.736966	0.446634	0.773562
AT1G22570	181.333	186	179	0.962366	-0.055343	0.902272	0.944945
AT1G22590	69.6667	93	58	0.623656	-0.681178	0.48578	0.789389
AT1G22600	205.667	223	197	0.883408	-0.178848	0.78923	0.891148
AT1G22680	245.667	269	234	0.869888	-0.201098	0.764882	0.879799
AT1G22710	202	189	208.5	1.10317	0.141661	0.928076	0.960387
AT1G22720	56.3333	96	36.5	0.380208	-1.39514	0.203333	0.623246
AT1G22760	405	581	317	0.545611	-0.874055	0.231477	0.650785
AT1G22810	63	82	53.5	0.652439	-0.616085	0.545402	0.807124
AT1G22900	166.667	160	170	1.0625	0.0874628	0.982352	0.999329
AT1G22910	500.667	586	458	0.78157	-0.355553	0.60292	0.832062
AT1G22990	355.667	442	312.5	0.707014	-0.50019	0.48851	0.790293
AT1G23000	66	94	52	0.553191	-0.854149	0.400088	0.75508
AT1G23010	47.6667	55	44	0.8	-0.321928	0.737242	0.871072
AT1G23037	156.667	193	138.5	0.717617	-0.478715	0.551652	0.810173
AT1G23040	33	42	28.5	0.678571	-0.559427	0.638274	0.842403
AT1G23070	267.667	309	247	0.799353	-0.323096	0.651687	0.842403
AT1G23120	189.667	233	168	0.72103	-0.471869	0.541113	0.805592
AT1G23130	267.333	391	205.5	0.525575	-0.92803	0.227767	0.647811
AT1G23147	20.3333	47	7	0.148936	-2.74723	0.0822778	0.476005
AT1G23160	605.667	743	537	0.722746	-0.46844	0.495744	0.79268
AT1G23200	797.333	877	757.5	0.86374	-0.211331	0.733919	0.869779
AT1G23201	283.333	305	272.5	0.893443	-0.162553	0.797621	0.894022
AT1G23205	188.333	184	190.5	1.03533	0.0500852	1	1
AT1G23210	82.6667	97	75.5	0.778351	-0.361508	0.681047	0.852017
AT1G23240	390.667	472	350	0.741525	-0.431432	0.541346	0.805592
AT1G23250	118.667	179	88.5	0.494413	-1.01621	0.241722	0.661284
AT1G23270	33	42	28.5	0.678571	-0.559427	0.638274	0.842403
AT1G23300	260.333	327	227	0.69419	-0.526598	0.484086	0.788573
AT1G23320	580.333	659	541	0.820941	-0.28465	0.665811	0.846647
AT1G23340	421	624	319.5	0.512019	-0.96573	0.18547	0.60399
AT1G23350	153.667	232	114.5	0.493534	-1.01878	0.223782	0.643917
AT1G23380	1303.67	1706	1102.5	0.646249	-0.629839	0.349938	0.728239
AT1G23410	86.6667	158	51	0.322785	-1.63136	0.0865662	0.484616
AT1G23420	599.667	918	440.5	0.479847	-1.05935	0.13456	0.555966
AT1G23500	63	103	43	0.417476	-1.26024	0.222114	0.642444
AT1G23510	59.6667	102	38.5	0.377451	-1.40564	0.176223	0.597937
AT1G23520	264.333	307	243	0.791531	-0.337282	0.6388	0.842403
AT1G23530	62.6667	98	45	0.459184	-1.12286	0.276141	0.683017
AT1G23540	148	213	115.5	0.542254	-0.882961	0.291193	0.69612
AT1G23560	83.6667	153	49	0.320261	-1.64268	0.0873291	0.486898
AT1G23570	168	238	133	0.558824	-0.839535	0.301803	0.704815
AT1G23580	178	259	137.5	0.530888	-0.91352	0.26969	0.680973
AT1G23590	124.667	200	87	0.435	-1.20091	0.170722	0.594287
AT1G23600	212.667	354	142	0.40113	-1.31786	0.100895	0.510956
AT1G23610	104.333	161	76	0.47205	-1.08299	0.23841	0.657814
AT1G23640	388.333	610	277.5	0.454918	-1.13632	0.124769	0.539229
AT1G23660	250.667	390	181	0.464103	-1.10748	0.153916	0.576987
AT1G23670	271.333	414	200	0.483092	-1.04963	0.170779	0.594287
AT1G23680	25	38	18.5	0.486842	-1.03847	0.445514	0.772828
AT1G23690	57	94	38.5	0.409574	-1.2878	0.236933	0.657087
AT1G23700	105.333	124	96	0.774194	-0.369234	0.659674	0.844262
AT1G23720	188.333	385	90	0.233766	-2.09686	0.011168	0.249955
AT1G23730	333.667	521	240	0.460653	-1.11825	0.134755	0.556488
AT1G23760	293.333	403	238.5	0.591811	-0.756791	0.313499	0.710534
AT1G23770	377.333	473	329.5	0.696617	-0.521562	0.468491	0.781744
AT1G23810	170	191	159.5	0.835079	-0.260016	0.724666	0.866676
AT1G23910	45.6667	72	32.5	0.451389	-1.14756	0.314918	0.712755
AT1G23935	420.333	602	329.5	0.547342	-0.869485	0.233531	0.653903
AT1G23965	142.667	176	126	0.715909	-0.482152	0.555825	0.812045
AT1G23970	151.667	238	108.5	0.455882	-1.13327	0.177154	0.599109
AT1G24000	93	195	42	0.215385	-2.21501	0.0194155	0.305643
AT1G24010	113.333	217	61.5	0.28341	-1.81904	0.0398127	0.384998
AT1G24020	146.333	279	80	0.286738	-1.80219	0.0338832	0.365915
AT1G24060	68.6667	95	55.5	0.584211	-0.77544	0.428791	0.765391
AT1G24062	27.6667	46	18.5	0.402174	-1.31411	0.336827	0.725618
AT1G24068	143.333	216	107	0.49537	-1.01342	0.236147	0.65625
AT1G24070	673	824	597.5	0.725121	-0.463706	0.498174	0.79362
AT1G24110	283.667	302	274.5	0.90894	-0.137742	0.821439	0.904752
AT1G24130	177.667	213	160	0.751174	-0.412782	0.593185	0.828447
AT1G24140	342.667	393	317.5	0.807888	-0.307773	0.656855	0.84333
AT1G24145	28.3333	47	19	0.404255	-1.30666	0.324523	0.719731
AT1G24147	63.6667	94	48.5	0.515957	-0.954676	0.338562	0.725618
AT1G24148	58	103	35.5	0.34466	-1.53675	0.153155	0.576987
AT1G24220	128.333	188	98.5	0.523936	-0.932537	0.277295	0.683182
AT1G24256	149.333	257	95.5	0.371595	-1.4282	0.0904391	0.493024
AT1G24260	1046.67	1217	961.5	0.790058	-0.33997	0.601855	0.832062
AT1G24400	260.667	373	204.5	0.548257	-0.867075	0.257104	0.672296
AT1G24470	352.333	398	329.5	0.827889	-0.27249	0.68857	0.854976
AT1G24480	326.333	328	325.5	0.992378	-0.0110383	0.943374	0.968467
AT1G24485	604.333	848	482.5	0.568986	-0.813535	0.248907	0.665965
AT1G24520	224	243	214.5	0.882716	-0.179979	0.785589	0.889634
AT1G24530	126.333	99	140	1.41414	0.499926	0.662977	0.845425
AT1G24540	199	290	153.5	0.52931	-0.917814	0.249555	0.666201
AT1G24590	597.667	649	572	0.881356	-0.182203	0.766916	0.880268
AT1G24620	220.333	252	204.5	0.811508	-0.301323	0.680011	0.851858
AT1G24650	206.667	254	183	0.720472	-0.472985	0.538311	0.805327
AT1G24735	98	146	74	0.506849	-0.980371	0.283842	0.688665
AT1G25230	79.3333	113	62.5	0.553097	-0.854395	0.372284	0.742492
AT1G25240	389.667	547	311	0.568556	-0.814626	0.264159	0.67783
AT1G25250	944.667	1047	893.5	0.853391	-0.228722	0.714336	0.863819
AT1G25270	192.667	292	143	0.489726	-1.02995	0.194639	0.614332
AT1G25300	274	314	254	0.808917	-0.305936	0.665799	0.846647
AT1G25310	154.333	206	128.5	0.623786	-0.680876	0.40748	0.7565
AT1G25330	232	435	130.5	0.3	-1.73697	0.0261287	0.34068
AT1G25340	256.333	372	198.5	0.533602	-0.906164	0.235769	0.65625
AT1G25400	95.3333	87	99.5	1.14368	0.193681	0.919501	0.955222
AT1G25410	458	482	446	0.925311	-0.111989	0.841296	0.913361
AT1G25422	146.667	158	141	0.892405	-0.164229	0.810774	0.89947
AT1G25425	70	76	67	0.881579	-0.181838	0.816313	0.902786
AT1G25440	65	78	58.5	0.75	-0.415037	0.662621	0.845387
AT1G25450	341	381	321	0.84252	-0.247218	0.714486	0.863819
AT1G25510	169	202	152.5	0.75495	-0.405546	0.60528	0.832763
AT1G25530	168	206	149	0.723301	-0.467332	0.556225	0.812045
AT1G25988	262	255	265.5	1.04118	0.0582146	0.999316	1
AT1G26200	156	203	132.5	0.652709	-0.615487	0.452948	0.775534
AT1G26240	109	212	57.5	0.271226	-1.88243	0.0358291	0.372181
AT1G26250	239.667	375	172	0.458667	-1.12448	0.145562	0.569792
AT1G26310	651.667	1104	425.5	0.385417	-1.37551	0.0516166	0.422402
AT1G26320	689.667	932	568.5	0.609979	-0.71317	0.306007	0.709031
AT1G26350	52	65	45.5	0.7	-0.514573	0.612837	0.834075
AT1G26355	187.333	198	182	0.919192	-0.121562	0.842371	0.914295
AT1G26360	109.667	141	94	0.666667	-0.584963	0.508976	0.798655
AT1G26380	279	347	245	0.706052	-0.502154	0.496989	0.79268
AT1G26390	446	579	379.5	0.65544	-0.609463	0.393926	0.75167
AT1G26400	252	295	230.5	0.781356	-0.355948	0.624533	0.837461
AT1G26410	300.667	389	256.5	0.659383	-0.600811	0.417403	0.761648
AT1G26420	331.667	358	318.5	0.889665	-0.168666	0.788838	0.891081
AT1G26450	79	101	68	0.673267	-0.570749	0.542817	0.806087
AT1G26500	41.6667	60	32.5	0.541667	-0.884523	0.437943	0.769621
AT1G26510	235.333	330	188	0.569697	-0.811733	0.294991	0.69955
AT1G26515	500.333	524	488.5	0.932252	-0.101208	0.851366	0.919462
AT1G26590	67.6667	80	61.5	0.76875	-0.379414	0.683144	0.853075
AT1G26600	253.667	244	258.5	1.05943	0.0832831	0.97562	0.993725
AT1G26700	348.333	596	224.5	0.376678	-1.4086	0.0579548	0.434865
AT1G26710	60.3333	110	35.5	0.322727	-1.63161	0.116065	0.526926
AT1G26720	86.6667	135	62.5	0.462963	-1.11103	0.253471	0.669982
AT1G26762	23.6667	48	11.5	0.239583	-2.0614	0.153114	0.576987
AT1G26773	23.6667	38	16.5	0.434211	-1.20353	0.389017	0.749484
AT1G26780	605.667	795	511	0.642767	-0.637632	0.361797	0.738412
AT1G26790	87.3333	105	78.5	0.747619	-0.419625	0.63699	0.842403
AT1G26795	141	199	112	0.562814	-0.82927	0.322574	0.719304
AT1G26796	92.6667	146	66	0.452055	-1.14543	0.214246	0.633779
AT1G26797	124	174	99	0.568966	-0.813587	0.345127	0.726757
AT1G26798	184.333	280	136.5	0.4875	-1.03653	0.202281	0.62221
AT1G26799	34.3333	62	20.5	0.330645	-1.59664	0.187201	0.606796
AT1G26820	207.667	318	152.5	0.47956	-1.06022	0.181187	0.602209
AT1G26870	470	613	398.5	0.650082	-0.621307	0.382789	0.748398
AT1G26890	81	103	70	0.679612	-0.557218	0.548476	0.809608
AT1G26920	33.3333	31	34.5	1.1129	0.154328	1	1
AT1G26945	191.667	212	181.5	0.856132	-0.224095	0.750805	0.87467
AT1G26970	192.667	229	174.5	0.762009	-0.392121	0.606669	0.832763
AT1G26973	14.3333	20	11.5	0.575	-0.798366	0.622121	0.837461
AT1G26975	8.33333	13	6	0.461538	-1.11548	0.591334	0.828447
AT1G26976	30.3333	53	19	0.358491	-1.47999	0.263345	0.67716
AT1G27020	186	221	168.5	0.762443	-0.391298	0.608095	0.832763
AT1G27030	345	516	259.5	0.502907	-0.991637	0.182248	0.602212
AT1G27040	561	758	462.5	0.610158	-0.712744	0.311512	0.709901
AT1G27110	133.333	215	92.5	0.430233	-1.21681	0.167145	0.588522
AT1G27170	137	168	121.5	0.723214	-0.467505	0.571004	0.819047
AT1G27220	224.667	372	151	0.405914	-1.30075	0.0964274	0.503393
AT1G27240	62.6667	113	37.5	0.331858	-1.59136	0.13009	0.548049
AT1G27461	395.333	405	390.5	0.964198	-0.0525994	0.901896	0.944938
AT1G27490	110.333	153	89	0.581699	-0.781654	0.388232	0.749295
AT1G27540	129.667	146	121.5	0.832192	-0.265012	0.730916	0.868808
AT1G27550	187.333	200	181	0.905	-0.14401	0.822427	0.904906
AT1G27570	202.333	387	110	0.284238	-1.81483	0.0199446	0.307486
AT1G27580	166.667	177	161.5	0.912429	-0.132215	0.834948	0.910863
AT1G27610	184.667	253	150.5	0.594862	-0.749374	0.354342	0.732584
AT1G27620	817.333	909	771.5	0.848735	-0.236614	0.708135	0.861663
AT1G27660	1060	1383	898.5	0.649675	-0.622211	0.358796	0.736171
AT1G27670	245.667	265	236	0.890566	-0.167206	0.795073	0.89324
AT1G27710	33.3333	43	28.5	0.662791	-0.593375	0.613998	0.834075
AT1G27740	353.333	427	316.5	0.741218	-0.432031	0.544422	0.806904
AT1G27820	50	65	42.5	0.653846	-0.612977	0.568086	0.817102
AT1G27860	530.333	644	473.5	0.735248	-0.443696	0.520599	0.801825
AT1G27870	126.667	248	66	0.266129	-1.9098	0.0302596	0.356951
AT1G27890	109.667	125	102	0.816	-0.293359	0.717117	0.864778
AT1G27940	98	117	88.5	0.75641	-0.402759	0.636115	0.842403
AT1G27950	84.3333	99	77	0.777778	-0.36257	0.677088	0.850978
AT1G27990	100.667	120	91	0.758333	-0.399096	0.641855	0.842403
AT1G28000	144.333	235	99	0.421277	-1.24716	0.144996	0.569536
AT1G28020	153	221	119	0.538462	-0.893085	0.278726	0.683865
AT1G28030	127.333	213	84.5	0.396714	-1.33383	0.127328	0.542363
AT1G28040	94	150	66	0.44	-1.18442	0.203178	0.623033
AT1G28080	729.667	841	674	0.801427	-0.319357	0.627419	0.838658
AT1G28130	105	117	99	0.846154	-0.241008	0.75739	0.876893
AT1G28160	161.333	216	134	0.62037	-0.688798	0.3985	0.753846
AT1G28170	195.333	250	168	0.672	-0.573467	0.467209	0.781744
AT1G28180	84.3333	136	58.5	0.430147	-1.2171	0.207883	0.629066
AT1G28230	100.667	130	86	0.661538	-0.596103	0.499611	0.794663
AT1G28270	148.667	226	110	0.486726	-1.03882	0.216069	0.635065
AT1G28290	226	266	206	0.774436	-0.368782	0.618763	0.836602
AT1G28300	747.333	1194	524	0.438861	-1.18816	0.0895207	0.491821
AT1G28310	591.667	817	479	0.586291	-0.77031	0.27539	0.682628
AT1G28360	198.667	195	200.5	1.02821	0.0401281	1	1
AT1G28375	122.333	144	111.5	0.774306	-0.369025	0.649373	0.842403
AT1G28390	300.333	345	278	0.805797	-0.311511	0.658319	0.843698
AT1G28400	278	354	240	0.677966	-0.560715	0.451392	0.774757
AT1G28430	330	600	195	0.325	-1.62149	0.0315038	0.360991
AT1G28450	87	187	37	0.197861	-2.33744	0.0155076	0.272605
AT1G28460	49.6667	102	23.5	0.230392	-2.11784	0.0529867	0.42357
AT1G28470	243.333	420	155	0.369048	-1.43812	0.0635132	0.452846
AT1G28480	39.3333	54	32	0.592593	-0.754888	0.500288	0.794945
AT1G28500	750	836	707	0.845694	-0.241793	0.704084	0.860566
AT1G28590	281.667	447	199	0.44519	-1.16751	0.124124	0.537868
AT1G28630	209.333	449	89.5	0.199332	-2.32676	0.00341978	0.178774
AT1G28640	241.333	323	200.5	0.620743	-0.687932	0.370972	0.74234
AT1G28650	294.667	333	275.5	0.827327	-0.27347	0.692437	0.856843
AT1G28660	102.667	101	103.5	1.02475	0.0352755	1	1
AT1G28695	370.333	471	320	0.679406	-0.557655	0.440659	0.771184
AT1G28700	371.333	516	299	0.579457	-0.787226	0.281204	0.685746
AT1G29000	364.667	509	292.5	0.574656	-0.799229	0.277844	0.68362
AT1G29010	145.333	252	92	0.365079	-1.45372	0.0863042	0.484465
AT1G29020	106.667	141	89.5	0.634752	-0.655736	0.456188	0.775883
AT1G29050	133.667	190	105.5	0.555263	-0.848756	0.31831	0.715647
AT1G29080	261.667	310	237.5	0.766129	-0.384341	0.599896	0.830854
AT1G29090	412	503	366.5	0.728628	-0.456745	0.519481	0.801471
AT1G29100	179.333	221	158.5	0.717195	-0.479564	0.539591	0.805327
AT1G29110	449	654	346.5	0.529817	-0.916435	0.20648	0.626734
AT1G29140	123.667	140	115.5	0.825	-0.277534	0.721533	0.865733
AT1G29160	146.333	164	137.5	0.838415	-0.254264	0.735426	0.870535
AT1G29179	159.667	208	135.5	0.651442	-0.618291	0.44554	0.772828
AT1G29180	84	123	64.5	0.52439	-0.931287	0.327564	0.721186
AT1G29195	287.667	317	273	0.861199	-0.215582	0.747717	0.87467
AT1G29280	381.333	394	375	0.951777	-0.071305	0.883363	0.93534
AT1G29290	35	65	20	0.307692	-1.70044	0.16486	0.586321
AT1G29370	59.6667	75	52	0.693333	-0.528379	0.59754	0.829469
AT1G29660	83.6667	103	74	0.718447	-0.477047	0.591912	0.828447
AT1G29670	114.667	176	84	0.477273	-1.06711	0.221532	0.641991
AT1G29680	44	57	37.5	0.657895	-0.604071	0.579195	0.822625
AT1G29720	297.333	403	244.5	0.6067	-0.720945	0.337763	0.725618
AT1G29860	331	441	276	0.62585	-0.67611	0.360272	0.736729
AT1G29870	455	562	401.5	0.714413	-0.48517	0.490636	0.791542
AT1G30040	53	92	33.5	0.36413	-1.45747	0.191222	0.610572
AT1G30050	63.3333	81	54.5	0.67284	-0.571666	0.56824	0.817102
AT1G30080	250.667	369	191.5	0.51897	-0.946276	0.218278	0.63737
AT1G30100	525.333	628	474	0.754777	-0.405877	0.554913	0.811685
AT1G30135	56.3333	112	28.5	0.254464	-1.97446	0.0634902	0.452846
AT1G30140	102.667	232	38	0.163793	-2.61005	0.00400897	0.184095
AT1G30160	461.667	623	381	0.611557	-0.709441	0.321711	0.718949
AT1G30170	305.667	437	240	0.549199	-0.864599	0.25125	0.667835
AT1G30190	99.3333	109	94.5	0.866972	-0.205942	0.78652	0.889782
AT1G30200	44.3333	34	49.5	1.45588	0.541894	0.776572	0.884602
AT1G30220	94	122	80	0.655738	-0.608809	0.502537	0.796508
AT1G30250	134.333	177	113	0.638418	-0.647427	0.443336	0.771528
AT1G30270	139	220	98.5	0.447727	-1.15931	0.181527	0.602212
AT1G30350	619.333	675	591.5	0.876296	-0.190509	0.75821	0.877467
AT1G30530	83.6667	117	67	0.57265	-0.804276	0.402755	0.755557
AT1G30650	809.667	1084	672.5	0.620387	-0.688759	0.317908	0.715647
AT1G30660	84.3333	116	68.5	0.590517	-0.759949	0.41699	0.761172
AT1G30700	269.333	350	229	0.654286	-0.612007	0.416876	0.761172
AT1G30710	309.667	442	243.5	0.550905	-0.860125	0.250451	0.666365
AT1G30720	278.333	344	245.5	0.713663	-0.486686	0.50881	0.798655
AT1G30730	423.667	521	375	0.71977	-0.474393	0.502291	0.796275
AT1G30740	156.667	184	143	0.777174	-0.363691	0.640864	0.842403
AT1G30760	491.333	576	449	0.779514	-0.359353	0.598739	0.830443
AT1G30780	260.333	390	195.5	0.501282	-0.996306	0.193205	0.612093
AT1G30790	369.333	529	289.5	0.547259	-0.869704	0.237784	0.657715
AT1G30795	118.333	158	98.5	0.623418	-0.681729	0.428236	0.765191
AT1G30814	159	211	133	0.630332	-0.665817	0.416672	0.761172
AT1G30840	396.667	417	386.5	0.926859	-0.109579	0.844813	0.916099
AT1G30850	61	89	47	0.52809	-0.921145	0.379292	0.747143
AT1G30870	89.3333	130	69	0.530769	-0.913843	0.333674	0.725029
AT1G30920	227.667	466	108.5	0.232833	-2.10263	0.00754147	0.215622
AT1G30925	265.667	465	166	0.356989	-1.48605	0.0542157	0.425091
AT1G30930	292	475	200.5	0.422105	-1.24433	0.101863	0.512975
AT1G30950	349.667	466	291.5	0.625536	-0.676834	0.356843	0.734762
AT1G30990	102	167	69.5	0.416168	-1.26476	0.166077	0.588459
AT1G31000	202	293	156.5	0.53413	-0.904738	0.259142	0.673339
AT1G31040	306.333	466	226.5	0.486052	-1.04082	0.163063	0.584459
AT1G31050	1052	1363	896.5	0.65774	-0.60441	0.372691	0.742744
AT1G31090	156.333	271	99	0.365314	-1.45279	0.0823171	0.476005
AT1G31140	87	167	47	0.281437	-1.82912	0.0536109	0.42357
AT1G31163	207.667	347	138	0.397695	-1.33027	0.0951411	0.500877
AT1G31173	76.6667	95	67.5	0.710526	-0.49304	0.588373	0.825592
AT1G31250	137.333	247	82.5	0.334008	-1.58205	0.0669831	0.458479
AT1G31260	190.667	325	123.5	0.38	-1.39593	0.0829001	0.476093
AT1G31290	337.333	368	322	0.875	-0.192645	0.765796	0.879853
AT1G31310	462	534	426	0.797753	-0.325986	0.63149	0.839816
AT1G31380	42.3333	75	26	0.346667	-1.52838	0.197527	0.617904
AT1G31390	119	157	100	0.636943	-0.650765	0.450504	0.77459
AT1G31400	60	90	45	0.5	-1	0.335271	0.725191
AT1G31510	268.667	413	196.5	0.475787	-1.07161	0.159944	0.583023
AT1G31520	126	224	77	0.34375	-1.54057	0.0757758	0.467016
AT1G31530	199	328	134.5	0.410061	-1.28609	0.107413	0.519801
AT1G31540	205.667	346	135.5	0.391618	-1.35248	0.0856711	0.483537
AT1G31620	565	652	521.5	0.799847	-0.322205	0.630531	0.839502
AT1G31630	243.667	417	157	0.376499	-1.40928	0.071327	0.462287
AT1G31640	81.6667	147	49	0.333333	-1.58496	0.106838	0.519212
AT1G31670	902.333	1239	734	0.592413	-0.755324	0.272579	0.681946
AT1G31690	891.333	1219	727.5	0.596801	-0.744679	0.280191	0.684257
AT1G31710	854.333	1031	766	0.742968	-0.428628	0.522886	0.802826
AT1G31720	227.667	314	184.5	0.58758	-0.767144	0.32302	0.719304
AT1G31740	125	263	56	0.212928	-2.23156	0.0138197	0.263516
AT1G31750	60.3333	121	30	0.247934	-2.01197	0.0548281	0.425307
AT1G31772	59.3333	97	40.5	0.417526	-1.26006	0.222338	0.642444
AT1G31880	123.333	214	78	0.364486	-1.45606	0.096069	0.502168
AT1G31885	192.333	298	139.5	0.468121	-1.09505	0.17747	0.599144
AT1G31990	283	387	231	0.596899	-0.744441	0.322223	0.719304
AT1G32000	20	31	14.5	0.467742	-1.09622	0.444048	0.771881
AT1G32020	64	122	35	0.286885	-1.80145	0.0835843	0.478445
AT1G32030	279.333	486	176	0.36214	-1.46538	0.0555232	0.427018
AT1G32100	389	406	380.5	0.937192	-0.0935833	0.861037	0.92377
AT1G32140	678	877	578.5	0.659635	-0.60026	0.386462	0.749056
AT1G32170	195.333	266	160	0.601504	-0.733354	0.353314	0.731239
AT1G32172	372.333	720	198.5	0.275694	-1.85886	0.0122231	0.258781
AT1G32240	1160.67	1381	1050.5	0.760681	-0.394637	0.5484	0.809608
AT1G32270	300	451	224.5	0.497783	-1.00641	0.185617	0.60399
AT1G32280	82.3333	138	54.5	0.394928	-1.34034	0.163185	0.584459
AT1G32350	241.333	303	210.5	0.694719	-0.525498	0.488984	0.790766
AT1G32420	254.333	352	205.5	0.583807	-0.776437	0.310292	0.709403
AT1G32430	262.667	602	93	0.154485	-2.69446	0.000574043	0.093259
AT1G32450	520.333	640	460.5	0.719531	-0.474871	0.495306	0.79268
AT1G32510	48.6667	98	24	0.244898	-2.02975	0.0648259	0.454131
AT1G32560	111	108	112.5	1.04167	0.0588937	1	1
AT1G32660	449.333	619	364.5	0.588853	-0.764021	0.288471	0.692858
AT1G32710	82.3333	89	79	0.88764	-0.171953	0.816986	0.903032
AT1G32713	9.66667	17	6	0.352941	-1.5025	0.435107	0.767861
AT1G32770	616.667	772	539	0.698187	-0.518316	0.453815	0.775605
AT1G32780	387	586	287.5	0.490614	-1.02734	0.16247	0.58416
AT1G32850	319	482	237.5	0.492739	-1.02111	0.175397	0.59638
AT1G32910	97.6667	117	88	0.752137	-0.410933	0.633998	0.841498
AT1G32960	179.667	238	150.5	0.632353	-0.661198	0.410479	0.7578
AT1G32975	186.667	234	163	0.696581	-0.521637	0.506636	0.798642
AT1G32980	220.333	269	196	0.728625	-0.456753	0.546968	0.808852
AT1G33010	87.3333	165	48.5	0.293939	-1.76641	0.0543358	0.425212
AT1G33020	209	255	186	0.729412	-0.455195	0.551047	0.810173
AT1G33070	111.333	238	48	0.201681	-2.30986	0.0116508	0.253259
AT1G33080	604.667	962	426	0.442827	-1.17518	0.0979845	0.50558
AT1G33090	819	1256	600.5	0.478105	-1.0646	0.126359	0.541253
AT1G33100	556	1029	319.5	0.310496	-1.68736	0.0183917	0.296304
AT1G33102	67	121	40	0.330579	-1.59694	0.12744	0.542536
AT1G33110	99.6667	186	56.5	0.303763	-1.71898	0.0582815	0.434865
AT1G33170	161	259	112	0.432432	-1.20945	0.149797	0.575693
AT1G33220	49	58	44.5	0.767241	-0.382248	0.703245	0.860566
AT1G33280	295.667	337	275	0.816024	-0.293317	0.674721	0.850814
AT1G33320	186	268	145	0.541045	-0.88618	0.270622	0.681366
AT1G33440	181.667	310	117.5	0.379032	-1.39961	0.0880394	0.487771
AT1G33530	389.333	533	317.5	0.595685	-0.747379	0.30469	0.708154
AT1G33540	219	428	114.5	0.267523	-1.90226	0.0163699	0.278185
AT1G33560	143.333	202	114	0.564356	-0.825321	0.321835	0.718949
AT1G33610	183.667	212	169.5	0.799528	-0.322779	0.667452	0.846961
AT1G33670	522	582	492	0.845361	-0.242361	0.709517	0.86214
AT1G33709	47	66	37.5	0.568182	-0.815575	0.46855	0.781744
AT1G33710	192.667	249	164.5	0.660643	-0.598058	0.450385	0.77459
AT1G33720	456.667	783	293.5	0.37484	-1.41565	0.051331	0.421599
AT1G33730	461.667	535	425	0.794393	-0.332076	0.62556	0.837689
AT1G33750	778.667	1113	611.5	0.549416	-0.864029	0.214268	0.633779
AT1G33770	50.3333	64	43.5	0.679688	-0.557057	0.596341	0.829161
AT1G33790	165	308	93.5	0.303571	-1.71989	0.0340406	0.366268
AT1G33811	246.333	474	132.5	0.279536	-1.83889	0.018421	0.296304
AT1G33820	147	336	52.5	0.15625	-2.67807	0.00153475	0.132265
AT1G33830	141.333	343	40.5	0.118076	-3.08221	0.000325121	0.0884597
AT1G33840	127.333	260	61	0.234615	-2.09163	0.015419	0.272605
AT1G33850	36.6667	92	9	0.0978261	-3.35364	0.00858917	0.228754
AT1G33860	142.333	303	62	0.20462	-2.28898	0.00906483	0.233018
AT1G33870	122.333	235	66	0.280851	-1.83212	0.0338235	0.365915
AT1G33880	145.667	259	89	0.343629	-1.54107	0.0648599	0.454131
AT1G33890	211.667	406	114.5	0.28202	-1.82613	0.0208569	0.31036
AT1G33900	273	472	173.5	0.367585	-1.44385	0.0582883	0.434865
AT1G33910	129	302	42.5	0.140728	-2.82901	0.00100148	0.112986
AT1G33920	111.667	242	46.5	0.192149	-2.3797	0.0075168	0.215622
AT1G33925	23.6667	48	11.5	0.239583	-2.0614	0.160712	0.583352
AT1G33930	371.667	588	263.5	0.448129	-1.15801	0.116495	0.527224
AT1G33940	261.667	343	221	0.644315	-0.634162	0.40376	0.755588
AT1G33950	100.667	156	73	0.467949	-1.09558	0.232004	0.651199
AT1G33960	371.333	463	325.5	0.703024	-0.508355	0.480109	0.786751
AT1G34046	67.6667	141	31	0.219858	-2.18536	0.0345184	0.366526
AT1G34047	78.6667	160	38	0.2375	-2.074	0.03493	0.366588
AT1G34050	380.667	508	317	0.624016	-0.680346	0.350188	0.728239
AT1G34140	140.333	168	126.5	0.752976	-0.409324	0.610767	0.833265
AT1G34160	61.6667	80	52.5	0.65625	-0.607683	0.55032	0.810173
AT1G34180	80.3333	95	73	0.768421	-0.380031	0.66827	0.847254
AT1G34245	11.6667	9	13	1.44444	0.530515	0.987563	1
AT1G34315	129.667	176	106.5	0.605114	-0.724722	0.400424	0.75508
AT1G34400	39	89	14	0.157303	-2.66838	0.0553424	0.427018
AT1G34440	50.3333	105	23	0.219048	-2.19068	0.0434379	0.394242
AT1G34460	1130	1706	842	0.493552	-1.01873	0.13845	0.561192
AT1G34480	259	321	228	0.71028	-0.493539	0.508505	0.798655
AT1G34490	123.667	192	89.5	0.466146	-1.10115	0.212282	0.633779
AT1G34500	60.3333	102	39.5	0.387255	-1.36864	0.195343	0.615292
AT1G34510	339.333	432	293	0.678241	-0.560131	0.44378	0.771881
AT1G34520	241	317	203	0.640379	-0.643003	0.400796	0.755376
AT1G34540	242.333	245	241	0.983673	-0.0237486	0.930684	0.962315
AT1G34575	228	272	206	0.757353	-0.400962	0.592419	0.828447
AT1G34580	360.667	462	310	0.670996	-0.575625	0.428059	0.765191
AT1G34650	409.667	598	315.5	0.527592	-0.922505	0.204466	0.623454
AT1G34670	375.333	471	327.5	0.695329	-0.524232	0.467115	0.781744
AT1G34790	263.333	393	198.5	0.505089	-0.98539	0.199024	0.61868
AT1G34910	21.3333	49	7.5	0.153061	-2.70782	0.0950826	0.500877
AT1G35030	53.3333	120	20	0.166667	-2.58496	0.0214613	0.315244
AT1G35140	99.6667	112	93.5	0.834821	-0.26046	0.748035	0.87467
AT1G35150	61.3333	115	34.5	0.3	-1.73697	0.0728307	0.464487
AT1G35170	107.667	174	74.5	0.428161	-1.22377	0.167753	0.588696
AT1G35180	79.3333	139	49.5	0.356115	-1.48958	0.11781	0.528806
AT1G35183	16.3333	41	4	0.097561	-3.35755	0.0558297	0.427431
AT1G35210	154	214	124	0.579439	-0.787271	0.34932	0.728239
AT1G35230	96	124	82	0.66129	-0.596644	0.512359	0.799009
AT1G35240	111.333	241	46.5	0.192946	-2.37373	0.0129155	0.26033
AT1G35242	21.3333	60	2	0.0333333	-4.90689	0.0143554	0.267468
AT1G35250	127.667	264	59.5	0.225379	-2.14958	0.0134385	0.263516
AT1G35255	101.667	166	69.5	0.418675	-1.2561	0.16119	0.584009
AT1G35260	158.667	278	99	0.356115	-1.48958	0.0734178	0.465916
AT1G35290	186.667	324	118	0.364198	-1.45721	0.0711576	0.462287
AT1G35310	99.3333	189	54.5	0.28836	-1.79406	0.0461292	0.402047
AT1G35320	244.333	501	116	0.231537	-2.11069	0.00662813	0.207883
AT1G35330	248.333	435	155	0.356322	-1.48875	0.0544926	0.425307
AT1G35365	135.667	212	97.5	0.459906	-1.12059	0.188025	0.607542
AT1G35400	61.3333	138	23	0.166667	-2.58496	0.0148268	0.269249
AT1G35410	46.6667	113	13.5	0.119469	-3.06529	0.00639713	0.207883
AT1G35440	272.667	416	201	0.483173	-1.04939	0.171145	0.594474
AT1G35490	208.333	286	169.5	0.592657	-0.75473	0.341688	0.725618
AT1G35540	153	347	56	0.161383	-2.63144	0.00215206	0.144741
AT1G35545	257.667	477	148	0.310273	-1.68839	0.0290493	0.352796
AT1G35550	183	291	129	0.443299	-1.17365	0.15095	0.576146
AT1G35610	69.6667	121	44	0.363636	-1.45943	0.148246	0.573437
AT1G35625	54.6667	108	28	0.259259	-1.94753	0.0712191	0.462287
AT1G35630	194	295	143.5	0.486441	-1.03966	0.195786	0.615292
AT1G35710	208.667	256	185	0.722656	-0.468619	0.545689	0.807253
AT1G35730	103.667	105	103	0.980952	-0.027745	0.925925	0.958736
AT1G35750	385.667	510	323.5	0.634314	-0.656732	0.367002	0.741028
AT1G35830	420.333	436	412.5	0.946101	-0.079934	0.874193	0.929702
AT1G35850	72.3333	148	34.5	0.233108	-2.10093	0.0338598	0.365915
AT1G35880	80	75	82.5	1.1	0.137504	0.976899	0.994904
AT1G35890	92	167	54.5	0.326347	-1.61552	0.0910935	0.493961
AT1G35900	55.6667	120	23.5	0.195833	-2.3523	0.0343912	0.366526
AT1G35910	284.333	429	212	0.494172	-1.01691	0.179818	0.602092
AT1G36060	134	201	100.5	0.5	-1	0.242067	0.661284
AT1G36095	51.3333	110	22	0.2	-2.32193	0.0329168	0.363787
AT1G36150	109.333	167	80.5	0.482036	-1.05279	0.241728	0.661284
AT1G36180	222	292	187	0.640411	-0.64293	0.407958	0.7565
AT1G36510	78.3333	164	35.5	0.216463	-2.2078	0.0396965	0.384791
AT1G36580	118	246	54	0.219512	-2.18763	0.0155381	0.272605
AT1G36640	19	43	7	0.162791	-2.61891	0.121983	0.536425
AT1G36756	18.3333	39	8	0.205128	-2.2854	0.146798	0.572737
AT1G36920	35.3333	81	12.5	0.154321	-2.69599	0.0694651	0.459844
AT1G36922	28.6667	67	9.5	0.141791	-2.81816	0.0736654	0.466578
AT1G36925	37.6667	83	15	0.180723	-2.46815	0.0819155	0.476005
AT1G36940	87.3333	175	43.5	0.248571	-2.00827	0.0419096	0.391146
AT1G36942	24	60	6	0.1	-3.32193	0.0610246	0.444566
AT1G36950	47.6667	111	16	0.144144	-2.79442	0.0296941	0.353673
AT1G37007	19.3333	49	4.5	0.0918367	-3.44478	0.0792033	0.472296
AT1G37010	24	59	6.5	0.110169	-3.1822	0.0684278	0.458641
AT1G37113	82.6667	186	31	0.166667	-2.58496	0.0171049	0.285892
AT1G37130	246	256	241	0.941406	-0.0871107	0.870965	0.927971
AT1G37140	969.333	1130	889	0.786726	-0.346067	0.597242	0.82944
AT1G40083	23.6667	47	12	0.255319	-1.96963	0.215816	0.635065
AT1G40129	289	802	32.5	0.0405237	-4.62509	4.29265e-08	0.000174346
AT1G40390	288	772	46	0.0595855	-4.0689	6.95807e-07	0.00119833
AT1G41830	177.333	216	158	0.731481	-0.451107	0.564848	0.816241
AT1G41920	125.667	268	54.5	0.203358	-2.2979	0.0128294	0.259884
AT1G42560	292	390	243	0.623077	-0.682518	0.364195	0.739427
AT1G42980	90	184	43	0.233696	-2.0973	0.0274573	0.344623
AT1G43005	481.667	614	415.5	0.67671	-0.56339	0.426353	0.764212
AT1G43010	240.667	366	178	0.486339	-1.03997	0.179397	0.602092
AT1G43020	214.667	501	71.5	0.142715	-2.8088	0.00048459	0.0884597
AT1G43040	64.3333	158	17.5	0.110759	-3.1745	0.00465265	0.189948
AT1G43080	109.333	273	27.5	0.100733	-3.3114	0.000724708	0.107033
AT1G43090	109.667	279	25	0.0896057	-3.48027	0.000394849	0.0884597
AT1G43100	50.3333	116	17.5	0.150862	-2.7287	0.0225059	0.319516
AT1G43140	837.333	1342	585	0.435917	-1.19788	0.085412	0.483537
AT1G43171	65	121	37	0.305785	-1.70941	0.0969309	0.504255
AT1G43310	24	55	8.5	0.154545	-2.6939	0.100815	0.510956
AT1G43320	22	55	5.5	0.1	-3.32193	0.0722806	0.464487
AT1G43330	49	124	11.5	0.0927419	-3.43063	0.0074867	0.215622
AT1G43630	84	157	47.5	0.302548	-1.72477	0.0697224	0.459844
AT1G43640	293	456	211.5	0.463816	-1.10838	0.14485	0.569513
AT1G43650	154	277	92.5	0.333935	-1.58236	0.0603286	0.441482
AT1G43780	134.333	200	101.5	0.5075	-0.97852	0.254706	0.670147
AT1G43790	81.3333	128	58	0.453125	-1.14202	0.228927	0.649745
AT1G43800	576.333	648	540.5	0.834105	-0.261699	0.688352	0.854946
AT1G43810	17	20	15.5	0.775	-0.367732	0.764843	0.879799
AT1G44010	60.6667	108	37	0.342593	-1.54543	0.142824	0.566483
AT1G44020	95.3333	170	58	0.341176	-1.55141	0.100164	0.510115
AT1G44030	107	234	43.5	0.185897	-2.42742	0.0108924	0.248537
AT1G44050	662.667	786	601	0.764631	-0.387164	0.566269	0.816726
AT1G44080	690.667	781	645.5	0.826504	-0.274905	0.672148	0.850025
AT1G44085	26	57	10.5	0.184211	-2.44057	0.108178	0.521192
AT1G44090	343.667	500	265.5	0.531	-0.913216	0.217604	0.636554
AT1G44130	116.667	162	94	0.580247	-0.785261	0.381359	0.748227
AT1G44180	251.333	470	142	0.302128	-1.72677	0.0263999	0.340834
AT1G44191	401.667	511	347	0.679061	-0.558388	0.436671	0.768438
AT1G44224	203.333	287	161.5	0.562718	-0.829517	0.290759	0.69579
AT1G44318	713	1031	554	0.537342	-0.896086	0.199672	0.619297
AT1G44350	269.667	433	188	0.43418	-1.20363	0.118258	0.529846
AT1G44478	176	291	118.5	0.407216	-1.29613	0.114655	0.526712
AT1G44542	272.667	586	116	0.197952	-2.33678	0.00263367	0.15485
AT1G44608	43.3333	101	14.5	0.143564	-2.80023	0.0215407	0.315617
AT1G44674	14.6667	41	1.5	0.0365854	-4.77259	0.0302769	0.356951
AT1G44740	260	270	255	0.944444	-0.0824622	0.875006	0.929959
AT1G44800	400.333	529	336	0.635161	-0.654806	0.363903	0.739427
AT1G44830	103.333	129	90.5	0.70155	-0.511381	0.556357	0.812091
AT1G44940	105	145	85	0.586207	-0.770518	0.387997	0.749295
AT1G44941	33	42	28.5	0.678571	-0.559427	0.63283	0.840543
AT1G44970	91.3333	115	79.5	0.691304	-0.532607	0.551612	0.810173
AT1G44980	40	79	20.5	0.259494	-1.94623	0.112129	0.524385
AT1G45010	83.6667	116	67.5	0.581897	-0.781165	0.407643	0.7565
AT1G45015	131.667	247	74	0.299595	-1.73891	0.0405113	0.386146
AT1G45063	144.667	222	106	0.477477	-1.0665	0.20397	0.623454
AT1G45100	579.333	623	557.5	0.894864	-0.16026	0.789826	0.891201
AT1G45145	84.6667	130	62	0.476923	-1.06817	0.235999	0.65625
AT1G45201	589.333	878	445	0.506834	-0.980416	0.166603	0.588459
AT1G46264	353.333	408	326	0.79902	-0.323697	0.64163	0.842403
AT1G46408	99.6667	189	55	0.291005	-1.78088	0.0530074	0.42357
AT1G46480	520.333	603	479	0.794362	-0.332132	0.622752	0.837461
AT1G46840	247.667	449	147	0.327394	-1.6109	0.0376751	0.376318
AT1G46912	57	98	36.5	0.372449	-1.42489	0.179865	0.602092
AT1G47300	276.333	356	236.5	0.664326	-0.590037	0.432406	0.766084
AT1G47317	64.3333	110	41.5	0.377273	-1.40632	0.166667	0.588459
AT1G47350	701.333	946	579	0.612051	-0.708277	0.308775	0.709403
AT1G47370	285	480	187.5	0.390625	-1.35614	0.0735909	0.466578
AT1G47389	257.667	441	166	0.376417	-1.4096	0.0685865	0.458641
AT1G47390	211	416	108.5	0.260817	-1.93889	0.0151197	0.269929
AT1G47400	81.3333	206	19	0.092233	-3.43857	0.000553675	0.093259
AT1G47450	41	104	9.5	0.0913462	-3.45251	0.0124605	0.259074
AT1G47470	34.3333	89	7	0.0786517	-3.66838	0.0109976	0.248841
AT1G47480	207.667	383	120	0.313316	-1.67431	0.0359129	0.372568
AT1G47485	96	174	57	0.327586	-1.61005	0.0857272	0.483537
AT1G47495	58	74	50	0.675676	-0.565597	0.582543	0.823651
AT1G47510	171.333	195	159.5	0.817949	-0.289918	0.696184	0.858785
AT1G47540	165.333	165	165.5	1.00303	0.00436519	1	1
AT1G47600	976.333	1341	794	0.592095	-0.756098	0.269964	0.681322
AT1G47603	262.667	481	153.5	0.319127	-1.6478	0.0330593	0.364327
AT1G47610	525	583	496	0.850772	-0.233156	0.718238	0.864978
AT1G47620	120.333	218	71.5	0.327982	-1.60831	0.0677289	0.458641
AT1G47655	64	59	66.5	1.12712	0.172639	0.959324	0.97983
AT1G47670	257	432	169.5	0.392361	-1.34975	0.079449	0.472296
AT1G47680	18.6667	39	8.5	0.217949	-2.19794	0.172111	0.59529
AT1G47690	10.3333	21	5	0.238095	-2.07039	0.367952	0.741135
AT1G47730	529	579	504	0.870466	-0.20014	0.7507	0.87467
AT1G47765	59.3333	146	16	0.109589	-3.18982	0.00496806	0.192169
AT1G47770	68.6667	157	24.5	0.156051	-2.67991	0.00904541	0.233018
AT1G47780	143	241	94	0.390041	-1.3583	0.110236	0.522275
AT1G47786	122	254	56	0.220472	-2.18133	0.0120506	0.257598
AT1G47790	303.667	482	214.5	0.445021	-1.16806	0.121081	0.534539
AT1G47800	251.333	468	143	0.305556	-1.71049	0.0269028	0.340923
AT1G47810	218	371	141.5	0.381402	-1.39062	0.0785881	0.471226
AT1G47813	14.6667	37	3.5	0.0945946	-3.4021	0.0579637	0.434865
AT1G47840	160.333	281	100	0.355872	-1.49057	0.0700267	0.459844
AT1G47885	104	123	94.5	0.768293	-0.380272	0.651804	0.842403
AT1G47890	148.667	242	102	0.421488	-1.24644	0.140443	0.563649
AT1G47915	46.6667	65	37.5	0.576923	-0.793549	0.481188	0.787209
AT1G47920	172.667	239	139.5	0.583682	-0.776745	0.340834	0.725618
AT1G47940	53.3333	102	29	0.284314	-1.81444	0.108332	0.52149
AT1G47960	36	58	25	0.431034	-1.21412	0.311003	0.709621
AT1G47980	453.333	757	301.5	0.398283	-1.32814	0.0670541	0.458479
AT1G47990	387.667	415	374	0.901205	-0.150073	0.804684	0.896286
AT1G48000	297.667	404	244.5	0.605198	-0.724521	0.330869	0.724137
AT1G48060	82	154	46	0.298701	-1.74322	0.0700055	0.459844
AT1G48070	111.667	138	98.5	0.713768	-0.486473	0.568617	0.817355
AT1G48095	109.667	192	68.5	0.356771	-1.48693	0.116635	0.527224
AT1G48100	71.3333	73	70.5	0.965753	-0.0502732	0.908643	0.94858
AT1G48130	635.667	666	620.5	0.931682	-0.102091	0.848957	0.918252
AT1G48190	54.6667	92	36	0.391304	-1.35364	0.219278	0.639108
AT1G48325	54.6667	79	42.5	0.537975	-0.89439	0.400014	0.75508
AT1G48400	101.667	165	70	0.424242	-1.23704	0.180357	0.602154
AT1G48405	83	113	68	0.60177	-0.732716	0.43551	0.767861
AT1G48470	140.667	177	122.5	0.69209	-0.530968	0.516723	0.800394
AT1G48500	192	340	118	0.347059	-1.52675	0.0569849	0.431664
AT1G48510	148	222	111	0.5	-1	0.235641	0.65625
AT1G48530	102.667	176	66	0.375	-1.41504	0.119784	0.532291
AT1G48580	137.667	190	111.5	0.586842	-0.768956	0.362924	0.739041
AT1G48590	393	475	352	0.741053	-0.432352	0.54022	0.805327
AT1G48640	87.3333	120	71	0.591667	-0.757143	0.409072	0.7565
AT1G48660	229.333	276	206	0.746377	-0.422024	0.574644	0.819783
AT1G48670	110.333	148	91.5	0.618243	-0.693754	0.4304	0.76552
AT1G48690	45.6667	77	30	0.38961	-1.3599	0.235824	0.65625
AT1G48698	47.3333	90	26	0.288889	-1.79141	0.115325	0.526712
AT1G48700	156.333	246	111.5	0.453252	-1.14161	0.168007	0.588696
AT1G48730	289.333	448	210	0.46875	-1.09311	0.149823	0.575693
AT1G48740	110.667	224	54	0.241071	-2.05247	0.0249899	0.334487
AT1G48742	99.6667	99	100	1.0101	0.0144996	1	1
AT1G48800	947.333	1170	836	0.71453	-0.484934	0.471517	0.782067
AT1G48820	430	598	346	0.578595	-0.789373	0.274255	0.682528
AT1G48910	417.667	572	340.5	0.59528	-0.74836	0.301865	0.704815
AT1G48930	79.3333	103	67.5	0.65534	-0.609685	0.513382	0.799009
AT1G48980	183	267	141	0.52809	-0.921145	0.254823	0.670147
AT1G48990	250.667	300	226	0.753333	-0.40864	0.578897	0.822625
AT1G49005	276.667	367	231.5	0.63079	-0.664768	0.377228	0.745685
AT1G49030	273	291	264	0.907216	-0.140481	0.819004	0.903966
AT1G49100	333.333	769	115.5	0.150195	-2.73509	0.00025579	0.0782737
AT1G49110	130	230	80	0.347826	-1.52356	0.0803218	0.473979
AT1G49120	82	150	48	0.32	-1.64386	0.0881155	0.487771
AT1G49190	948	1499	672.5	0.448632	-1.15639	0.0946959	0.500877
AT1G49210	82.6667	151	48.5	0.321192	-1.63849	0.0951717	0.500877
AT1G49220	146	242	98	0.404959	-1.30415	0.122903	0.536429
AT1G49230	74	188	17	0.0904255	-3.46713	0.000834477	0.10727
AT1G49250	554	920	371	0.403261	-1.31021	0.0658626	0.456097
AT1G49260	359.667	456	311.5	0.683114	-0.549802	0.448522	0.774062
AT1G49270	285	453	201	0.443709	-1.17232	0.122947	0.536429
AT1G49290	337.667	422	295.5	0.700237	-0.514085	0.478564	0.785645
AT1G49310	114	196	73	0.372449	-1.42489	0.106411	0.518522
AT1G49320	392	514	331	0.643969	-0.634937	0.380317	0.747837
AT1G49330	626	642	618	0.962617	-0.0549665	0.898091	0.943019
AT1G49430	244	401	165.5	0.412718	-1.27677	0.0995863	0.509645
AT1G49450	408	414	405	0.978261	-0.0317089	0.922843	0.956765
AT1G49470	257.667	316	228.5	0.723101	-0.46773	0.527573	0.803268
AT1G49475	43.6667	72	29.5	0.409722	-1.28728	0.26773	0.68068
AT1G49570	562.667	679	504.5	0.743004	-0.428557	0.532449	0.80485
AT1G49700	47.3333	71	35.5	0.5	-1	0.374597	0.744215
AT1G49770	254.667	400	182	0.455	-1.13606	0.143399	0.567591
AT1G49790	63.6667	132	29.5	0.223485	-2.16175	0.0366131	0.37399
AT1G49800	112.333	110	113.5	1.03182	0.0451888	1	1
AT1G49810	142	227	99.5	0.438326	-1.18992	0.164284	0.586069
AT1G49860	263.333	304	243	0.799342	-0.323115	0.651619	0.842403
AT1G49900	79.6667	95	72	0.757895	-0.399931	0.655782	0.84333
AT1G49930	244.667	248	243	0.979839	-0.0293838	0.925723	0.95865
AT1G49938	58	79	47.5	0.601266	-0.733925	0.47875	0.785792
AT1G49940	87.3333	157	52.5	0.334395	-1.58038	0.0942114	0.500452
AT1G49960	159	207	135	0.652174	-0.616671	0.453012	0.775534
AT1G50050	438	595	359.5	0.604202	-0.726898	0.312989	0.710534
AT1G50060	54.3333	90	36.5	0.405556	-1.30203	0.232288	0.651546
AT1G50090	392.333	488	344.5	0.705943	-0.502377	0.483826	0.788573
AT1G50190	125.667	202	87.5	0.433168	-1.207	0.170155	0.593461
AT1G50220	90.6667	165	53.5	0.324242	-1.62486	0.0814419	0.475253
AT1G50310	121.667	192	86.5	0.450521	-1.15033	0.19118	0.610572
AT1G50470	56.6667	80	45	0.5625	-0.830075	0.430835	0.765745
AT1G50610	176	252	138	0.547619	-0.868755	0.287431	0.692362
AT1G50650	276	299	264.5	0.884615	-0.176878	0.784789	0.889513
AT1G50680	46.3333	81	29	0.358025	-1.48187	0.208082	0.629066
AT1G50690	233.667	358	171.5	0.47905	-1.06175	0.174957	0.596355
AT1G50691	35	51	27	0.529412	-0.917538	0.442892	0.771522
AT1G50720	197.333	202	195	0.965347	-0.0508812	0.906014	0.947053
AT1G50760	53.6667	70	45.5	0.65	-0.621488	0.557994	0.812844
AT1G50870	449.667	606	371.5	0.613036	-0.705956	0.325164	0.719731
AT1G50880	271	403	205	0.508685	-0.975156	0.201866	0.62221
AT1G50960	573.667	996	362.5	0.363956	-1.45816	0.0408476	0.386269
AT1G50980	274.667	416	204	0.490385	-1.02801	0.179332	0.602092
AT1G50990	717.333	889	631.5	0.710349	-0.493401	0.470421	0.782067
AT1G51000	80.6667	126	58	0.460317	-1.1193	0.242957	0.662038
AT1G51010	50.3333	101	25	0.247525	-2.01436	0.0656788	0.455937
AT1G51020	157	311	80	0.257235	-1.95884	0.01746	0.288146
AT1G51030	93.6667	199	41	0.20603	-2.27907	0.0135816	0.263516
AT1G51035	50.6667	105	23.5	0.22381	-2.15966	0.0505284	0.418819
AT1G51040	270.333	419	196	0.46778	-1.0961	0.150916	0.576146
AT1G51150	168	226	139	0.615044	-0.701238	0.386562	0.749056
AT1G51172	147	315	63	0.2	-2.32193	0.00596641	0.207883
AT1G51190	1036	1445	831.5	0.575433	-0.797281	0.244458	0.663503
AT1G51210	59	79	49	0.620253	-0.689071	0.498306	0.79362
AT1G51220	518.667	793	381.5	0.481084	-1.05564	0.139633	0.563649
AT1G51240	48.6667	106	20	0.188679	-2.40599	0.030633	0.358032
AT1G51250	87.3333	200	31	0.155	-2.68966	0.00436603	0.186659
AT1G51260	239	493	112	0.227181	-2.13809	0.00588019	0.207883
AT1G51270	419.667	896	181.5	0.202567	-2.30353	0.00165207	0.132869
AT1G51290	232.667	494	102	0.206478	-2.27594	0.00369115	0.178774
AT1G51300	384	691	230.5	0.333575	-1.58392	0.031632	0.360991
AT1G51320	42	96	15	0.15625	-2.67807	0.0210735	0.311804
AT1G51330	107.333	234	44	0.188034	-2.41093	0.00840711	0.226172
AT1G51355	265.333	330	233	0.706061	-0.502136	0.499552	0.794663
AT1G51440	119.333	184	87	0.472826	-1.08062	0.216629	0.635065
AT1G51460	248.333	337	204	0.605341	-0.724179	0.343624	0.726133
AT1G51470	1013.67	1224	908.5	0.742239	-0.430045	0.518517	0.801343
AT1G51480	914.667	1267	738.5	0.582873	-0.778747	0.257807	0.673212
AT1G51490	402	621	292.5	0.471014	-1.08616	0.138044	0.561192
AT1G51500	98.3333	141	77	0.546099	-0.872765	0.334536	0.725114
AT1G51780	159	211	133	0.630332	-0.665817	0.41958	0.761807
AT1G51800	84.3333	123	65	0.528455	-0.920147	0.332529	0.724552
AT1G51805	177.333	343	94.5	0.27551	-1.85982	0.0206186	0.31036
AT1G51810	366.667	784	158	0.201531	-2.31093	0.00186161	0.138344
AT1G51820	390	772	199	0.257772	-1.95583	0.00789178	0.218854
AT1G51830	318.333	625	165	0.264	-1.92139	0.0103121	0.244278
AT1G51840	140	268	76	0.283582	-1.81816	0.0326298	0.362944
AT1G51850	363.667	690	200.5	0.29058	-1.78299	0.0161991	0.277022
AT1G51860	178.667	257	139.5	0.542802	-0.881503	0.27265	0.681946
AT1G51870	491.333	893	290.5	0.325308	-1.62012	0.0246492	0.332728
AT1G51880	588.667	997	384.5	0.385657	-1.37461	0.0535968	0.42357
AT1G51890	149.667	279	85	0.304659	-1.71473	0.0375602	0.376259
AT1G51900	587	1075	343	0.31907	-1.64806	0.0208652	0.31036
AT1G51910	379.667	880	129.5	0.147159	-2.76455	0.000196783	0.066603
AT1G51913	58.3333	128	23.5	0.183594	-2.44541	0.0254605	0.33839
AT1G51915	67.3333	136	33	0.242647	-2.04307	0.0474563	0.406847
AT1G51920	41.3333	89	17.5	0.196629	-2.34645	0.0496851	0.415218
AT1G51930	45.3333	98	19	0.193878	-2.36678	0.0445464	0.399789
AT1G51970	27.3333	44	19	0.431818	-1.2115	0.380425	0.747868
AT1G51990	107.333	233	44.5	0.190987	-2.38845	0.0104462	0.244538
AT1G52000	235	384	160.5	0.417969	-1.25853	0.106907	0.519212
AT1G52030	157.333	243	114.5	0.471193	-1.08561	0.189043	0.608156
AT1G52040	290	572	149	0.26049	-1.9407	0.011212	0.250205
AT1G52050	260.667	466	158	0.339056	-1.56041	0.0422858	0.391444
AT1G52060	150.667	351	50.5	0.143875	-2.79712	0.00088322	0.10727
AT1G52070	259	530	123.5	0.233019	-2.10148	0.00608626	0.207883
AT1G52100	355.333	659	203.5	0.308801	-1.69525	0.0222309	0.319516
AT1G52110	615.667	1057	395	0.373699	-1.42005	0.0457455	0.401939
AT1G52120	583.667	794	478.5	0.602645	-0.73062	0.299449	0.703418
AT1G52130	575.667	764	481.5	0.630236	-0.666037	0.343504	0.726068
AT1G52140	417.667	477	388	0.813417	-0.297933	0.660333	0.844655
AT1G52150	198.333	301	147	0.488372	-1.03395	0.198646	0.618445
AT1G52190	290	486	192	0.395062	-1.33985	0.0755364	0.467016
AT1G52191	90	163	53.5	0.328221	-1.60726	0.0818549	0.476005
AT1G52343	58.3333	79	48	0.607595	-0.718818	0.490244	0.791542
AT1G52400	389.333	562	303	0.539146	-0.891252	0.223194	0.643218
AT1G52410	153	243	108	0.444444	-1.16993	0.164128	0.586069
AT1G52415	50	53	48.5	0.915094	-0.128008	0.858634	0.923066
AT1G52440	233.333	391	154.5	0.395141	-1.33956	0.0858023	0.483537
AT1G52460	280.333	496	172.5	0.347782	-1.52374	0.0442582	0.398271
AT1G52470	278	499	167.5	0.335671	-1.57488	0.0381099	0.378906
AT1G52490	683	955	547	0.572775	-0.80396	0.249819	0.666201
AT1G52680	183	310	119.5	0.385484	-1.37526	0.0878896	0.487771
AT1G52690	489.667	665	402	0.604511	-0.726159	0.308142	0.709403
AT1G52695	404.333	768	222.5	0.289714	-1.7873	0.0149924	0.269249
AT1G52700	392	643	266.5	0.414463	-1.27068	0.0829744	0.476093
AT1G52800	120.667	191	85.5	0.447644	-1.15958	0.183529	0.602212
AT1G52830	221.667	257	204	0.793774	-0.333199	0.649862	0.842403
AT1G52880	61	100	41.5	0.415	-1.26882	0.231536	0.650785
AT1G52890	178.333	275	130	0.472727	-1.08092	0.180107	0.602092
AT1G52900	309.667	380	274.5	0.722368	-0.469193	0.519483	0.801471
AT1G52940	91.6667	165	55	0.333333	-1.58496	0.1001	0.510115
AT1G52990	247	454	143.5	0.316079	-1.66164	0.032225	0.361213
AT1G53023	140.667	290	66	0.227586	-2.13551	0.0116606	0.253259
AT1G53080	153.667	153	154	1.00654	0.0093987	1	1
AT1G53130	134	158	122	0.772152	-0.373043	0.640453	0.842403
AT1G53160	136.333	186	111.5	0.599462	-0.738259	0.381843	0.748398
AT1G53163	395	460	362.5	0.788043	-0.343653	0.620207	0.836728
AT1G53260	95.3333	110	88	0.8	-0.321928	0.702764	0.860566
AT1G53325	148.333	211	117	0.554502	-0.850734	0.310034	0.709403
AT1G53340	392.333	478	349.5	0.731172	-0.451718	0.52304	0.802826
AT1G53360	605.667	668	574.5	0.86003	-0.217541	0.731048	0.868808
AT1G53370	577.667	686	523.5	0.76312	-0.390019	0.566692	0.816934
AT1G53420	261.333	488	148	0.303279	-1.72128	0.0261139	0.34068
AT1G53540	105.333	89	113.5	1.27528	0.350815	0.793306	0.892537
AT1G53610	105	146	84.5	0.578767	-0.788945	0.377914	0.746082
AT1G53620	144.333	184	124.5	0.67663	-0.56356	0.492124	0.791972
AT1G53625	11	21	6	0.285714	-1.80735	0.305495	0.709031
AT1G53633	32.3333	61	18	0.295082	-1.76081	0.156977	0.578462
AT1G53635	36.3333	75	17	0.226667	-2.14136	0.073884	0.466578
AT1G53640	713.667	1109	516	0.465284	-1.10382	0.116097	0.526926
AT1G53660	214.333	310	166.5	0.537097	-0.896746	0.252155	0.669081
AT1G53690	345	395	320	0.810127	-0.303781	0.659652	0.844262
AT1G53700	409	432	397.5	0.920139	-0.120076	0.834134	0.910097
AT1G53705	64.3333	74	59.5	0.804054	-0.314636	0.730484	0.868808
AT1G53790	365.333	413	341.5	0.826877	-0.274256	0.686129	0.853642
AT1G53815	108	206	59	0.286408	-1.80386	0.0436513	0.394854
AT1G53820	163.667	302	94.5	0.312914	-1.67616	0.0424136	0.391444
AT1G53830	714	717	712.5	0.993724	-0.0090831	0.946145	0.969906
AT1G53870	91	145	64	0.441379	-1.17991	0.206662	0.626734
AT1G53890	89.3333	140	64	0.457143	-1.12928	0.229141	0.6499
AT1G53930	32.6667	60	19	0.316667	-1.65896	0.203834	0.623454
AT1G53940	143.667	285	73	0.25614	-1.96499	0.0198415	0.307486
AT1G53950	74.3333	139	42	0.302158	-1.72662	0.0778926	0.470425
AT1G53980	38.6667	69	23.5	0.34058	-1.55394	0.20952	0.629878
AT1G53990	270.333	513	149	0.290448	-1.78365	0.0190918	0.302896
AT1G54000	292.333	521	178	0.341651	-1.54941	0.0403867	0.386146
AT1G54010	122.667	256	56	0.21875	-2.19265	0.0100833	0.243128
AT1G54020	380.667	695	223.5	0.321583	-1.63674	0.026406	0.340834
AT1G54040	597.667	733	530	0.723056	-0.467821	0.496496	0.79268
AT1G54120	28.3333	33	26	0.787879	-0.343954	0.755142	0.875958
AT1G54200	300.667	284	309	1.08803	0.121716	0.935062	0.964754
AT1G54230	136	168	120	0.714286	-0.485427	0.561746	0.814909
AT1G54300	290	362	254	0.701657	-0.511161	0.487404	0.790208
AT1G54330	683	742	653.5	0.880728	-0.183232	0.764524	0.879799
AT1G54400	51	94	29.5	0.31383	-1.67195	0.128892	0.54616
AT1G54450	227.333	418	132	0.315789	-1.66297	0.0355206	0.370896
AT1G54470	588.333	880	442.5	0.502841	-0.991826	0.162694	0.584247
AT1G54530	69.6667	85	62	0.729412	-0.455195	0.627557	0.838704
AT1G54540	121.667	185	90	0.486486	-1.03953	0.22621	0.646872
AT1G54550	226.667	424	128	0.301887	-1.72792	0.0266669	0.340923
AT1G54560	300.333	498	201.5	0.404618	-1.30537	0.0838624	0.478445
AT1G54575	142.667	194	117	0.603093	-0.729548	0.384868	0.748989
AT1G54590	126.667	172	104	0.604651	-0.725825	0.402568	0.755557
AT1G54620	54.6667	77	43.5	0.564935	-0.823843	0.436291	0.768205
AT1G54720	45.6667	79	29	0.367089	-1.4458	0.19596	0.615292
AT1G54860	528.333	600	492.5	0.820833	-0.284839	0.667267	0.846908
AT1G54870	663.333	741	624.5	0.84278	-0.246772	0.701009	0.860412
AT1G54890	415.333	543	351.5	0.64733	-0.627428	0.382693	0.748398
AT1G54930	206.667	376	122	0.324468	-1.62385	0.042696	0.391444
AT1G54940	575.667	788	469.5	0.595812	-0.74707	0.289174	0.693727
AT1G54950	31.3333	65	14.5	0.223077	-2.16439	0.081286	0.475253
AT1G54960	94.3333	141	71	0.503546	-0.989804	0.283375	0.688501
AT1G54970	502.333	577	465	0.805893	-0.311341	0.643156	0.842403
AT1G54980	96.6667	170	60	0.352941	-1.5025	0.10038	0.510576
AT1G55010	53.6667	53	54	1.01887	0.026967	1	1
AT1G55020	220.333	270	195.5	0.724074	-0.465791	0.539599	0.805327
AT1G55030	305.333	461	227.5	0.493492	-1.0189	0.177803	0.599144
AT1G55050	149.333	229	109.5	0.478166	-1.06442	0.208846	0.629196
AT1G55110	525.333	579	498.5	0.860967	-0.21597	0.734533	0.869947
AT1G55210	62	74	56	0.756757	-0.402098	0.675906	0.850814
AT1G55220	182	210	168	0.8	-0.321928	0.66761	0.846961
AT1G55230	180	240	150	0.625	-0.678072	0.39504	0.751818
AT1G55240	455.333	577	394.5	0.683709	-0.548546	0.438828	0.770059
AT1G55260	362.667	404	342	0.846535	-0.240359	0.71807	0.864978
AT1G55380	262.333	360	213.5	0.593056	-0.753761	0.325303	0.719731
AT1G55390	353.333	506	277	0.547431	-0.869251	0.23857	0.658031
AT1G55420	596.333	773	508	0.65718	-0.60564	0.38623	0.749056
AT1G55430	619	691	583	0.843705	-0.24519	0.703338	0.860566
AT1G55440	657.333	756	608	0.804233	-0.314315	0.634466	0.841982
AT1G55546	48.6667	65	40.5	0.623077	-0.682518	0.529295	0.803788
AT1G55560	370.667	535	288.5	0.539252	-0.890968	0.22668	0.646872
AT1G55570	751.667	952	651.5	0.684349	-0.547196	0.424416	0.763609
AT1G55580	926.333	990	894.5	0.903535	-0.146347	0.800078	0.894214
AT1G55591	14.3333	29	7	0.241379	-2.05063	0.268369	0.680973
AT1G55600	352.333	559	249	0.445438	-1.1667	0.115873	0.526712
AT1G55640	64.3333	82	55.5	0.676829	-0.563136	0.570626	0.818983
AT1G55650	665.333	783	606.5	0.774585	-0.368505	0.582515	0.823651
AT1G55660	112	235	50.5	0.214894	-2.21831	0.0131595	0.261814
AT1G55700	662.667	734	627	0.854223	-0.227315	0.720096	0.865521
AT1G55710	15.3333	39	3.5	0.0897436	-3.47805	0.0729731	0.464546
AT1G55720	294.667	462	211	0.45671	-1.13065	0.134928	0.556921
AT1G55740	194.333	260	161.5	0.621154	-0.686977	0.388269	0.749295
AT1G55790	319.667	474	242.5	0.511603	-0.966902	0.198525	0.618445
AT1G55928	194.333	209	187	0.894737	-0.160465	0.806957	0.897445
AT1G55980	107.333	138	92	0.666667	-0.584963	0.508105	0.798655
AT1G55990	49.3333	65	41.5	0.638462	-0.647328	0.547408	0.80906
AT1G56030	363	404	342.5	0.847772	-0.238251	0.720699	0.865521
AT1G56040	511.667	631	452	0.716323	-0.481317	0.490238	0.791542
AT1G56100	210.667	249	191.5	0.769076	-0.378801	0.613547	0.834075
AT1G56130	102	132	87	0.659091	-0.601451	0.498468	0.79362
AT1G56150	48	57	43.5	0.763158	-0.389947	0.702413	0.860566
AT1G56160	136	164	122	0.743902	-0.426815	0.596243	0.829161
AT1G56165	90.6667	112	80	0.714286	-0.485427	0.584433	0.824432
AT1G56240	209	325	151	0.464615	-1.10589	0.160755	0.583352
AT1G56242	205.667	320	148.5	0.464062	-1.10761	0.161276	0.584061
AT1G56250	260.333	368	206.5	0.561141	-0.833564	0.276469	0.683017
AT1G56270	265.667	286	255.5	0.893357	-0.162692	0.798743	0.894214
AT1G56360	332.333	632	182.5	0.288766	-1.79203	0.0162873	0.277945
AT1G56380	209	393	117	0.29771	-1.74802	0.0275988	0.3449
AT1G56385	59.6667	100	39.5	0.395	-1.34008	0.19929	0.61868
AT1G56400	316.333	554	197.5	0.356498	-1.48803	0.0491499	0.413297
AT1G56410	160.333	197	142	0.720812	-0.472305	0.55546	0.811895
AT1G56415	46	81	28.5	0.351852	-1.50696	0.183244	0.602212
AT1G56430	334.667	369	317.5	0.860434	-0.216864	0.743111	0.873385
AT1G56510	135.667	208	99.5	0.478365	-1.06382	0.216216	0.635065
AT1G56520	178.667	256	140	0.546875	-0.870717	0.284378	0.688936
AT1G56540	419	484	386.5	0.798554	-0.324539	0.636898	0.842403
AT1G56550	138	203	105.5	0.519704	-0.944237	0.268806	0.680973
AT1G56553	39.6667	52	33.5	0.644231	-0.634351	0.571841	0.81905
AT1G56555	76	92	68	0.73913	-0.436099	0.638391	0.842403
AT1G56600	179	278	129.5	0.465827	-1.10213	0.176605	0.59848
AT1G56620	113	165	87	0.527273	-0.923379	0.301084	0.704408
AT1G56630	385.333	757	199.5	0.26354	-1.9239	0.00971613	0.240614
AT1G56650	131.333	213	90.5	0.424883	-1.23486	0.155634	0.577252
AT1G56680	118.667	164	96	0.585366	-0.77259	0.369366	0.742042
AT1G56710	55.6667	84	41.5	0.494048	-1.01728	0.346756	0.727352
AT1G57550	22	32	17	0.53125	-0.912537	0.526654	0.803268
AT1G57565	142.667	183	122.5	0.669399	-0.579062	0.484003	0.788573
AT1G57570	526.333	955	312	0.326702	-1.61395	0.0247162	0.332951
AT1G57580	236	327	190.5	0.582569	-0.7795	0.313443	0.710534
AT1G57650	299.667	540	179.5	0.332407	-1.58898	0.0373367	0.375354
AT1G57670	184.667	317	118.5	0.373817	-1.4196	0.0803086	0.473979
AT1G57690	347.333	533	254.5	0.477486	-1.06647	0.150389	0.576146
AT1G57750	523	614	477.5	0.777687	-0.362738	0.594142	0.828535
AT1G57790	45	99	18	0.181818	-2.45943	0.0273394	0.344307
AT1G57800	977.333	1397	767.5	0.549392	-0.864093	0.208989	0.629214
AT1G57820	122.333	214	76.5	0.357477	-1.48408	0.0913008	0.494139
AT1G57830	262.667	378	205	0.542328	-0.882762	0.248453	0.665409
AT1G57835	141.333	322	51	0.158385	-2.65849	0.0018647	0.138344
AT1G57850	164.333	223	135	0.605381	-0.724084	0.375975	0.744525
AT1G58007	127	250	65.5	0.262	-1.93236	0.0257303	0.338747
AT1G58037	230.333	359	166	0.462396	-1.1128	0.153914	0.576987
AT1G58050	819	1262	597.5	0.473455	-1.0787	0.122242	0.536429
AT1G58090	175.333	312	107	0.342949	-1.54394	0.0586994	0.436007
AT1G58170	24.3333	37	18	0.486486	-1.03953	0.435522	0.767861
AT1G58190	256.333	404	182.5	0.451733	-1.14646	0.140501	0.563649
AT1G58225	106.333	143	88	0.615385	-0.70044	0.431818	0.766084
AT1G58260	259	461	158	0.342733	-1.54484	0.0463554	0.402771
AT1G58265	30.6667	69	11.5	0.166667	-2.58496	0.0935872	0.499773
AT1G58270	218	305	174.5	0.572131	-0.805582	0.304855	0.708334
AT1G58300	176.333	355	87	0.24507	-2.02873	0.0132936	0.262735
AT1G58310	134.667	284	60	0.211268	-2.24286	0.0087932	0.231156
AT1G58320	51.6667	113	21	0.185841	-2.42786	0.0247794	0.333251
AT1G58330	195.667	273	157	0.575092	-0.798136	0.316438	0.713813
AT1G58340	262.667	347	220.5	0.635447	-0.654157	0.387653	0.749295
AT1G58360	102.333	150	78.5	0.523333	-0.934198	0.306001	0.709031
AT1G58370	200.333	287	157	0.547038	-0.870286	0.27528	0.682628
AT1G58380	49.3333	77	35.5	0.461039	-1.11704	0.294935	0.69955
AT1G58390	207	435	93	0.213793	-2.22571	0.00574194	0.207297
AT1G58400	253.333	490	135	0.27551	-1.85982	0.0158261	0.274105
AT1G58410	555.667	931	368	0.395274	-1.33908	0.0610779	0.444566
AT1G58420	45.6667	63	37	0.587302	-0.767827	0.487759	0.790208
AT1G58450	135	207	99	0.478261	-1.06413	0.218289	0.63737
AT1G58460	268.333	331	237	0.716012	-0.481944	0.515781	0.800322
AT1G58602	388.333	666	249.5	0.374625	-1.41648	0.0582218	0.434865
AT1G58643	20.3333	33	14	0.424242	-1.23704	0.423237	0.763609
AT1G58808	110	181	74.5	0.411602	-1.28068	0.162515	0.58416
AT1G58936	15.3333	28	9	0.321429	-1.63743	0.332666	0.724552
AT1G59171	68.3333	115	45	0.391304	-1.35364	0.190313	0.609107
AT1G59453	198.333	303	146	0.481848	-1.05335	0.188553	0.607542
AT1G59500	299	431	233	0.540603	-0.887358	0.239213	0.659358
AT1G59530	30	44	23	0.522727	-0.93587	0.461583	0.779509
AT1G59535	26.6667	55	12.5	0.227273	-2.1375	0.127903	0.542536
AT1G59550	42	76	25	0.328947	-1.60407	0.189699	0.60858
AT1G59630	65.3333	86	55	0.639535	-0.644905	0.523629	0.802826
AT1G59660	103	169	70	0.414201	-1.2716	0.166734	0.588459
AT1G59670	146.667	350	45	0.128571	-2.95936	0.000488929	0.0884597
AT1G59675	158.667	279	98.5	0.353047	-1.50207	0.0701645	0.460377
AT1G59680	245.333	435	150.5	0.345977	-1.53125	0.0483786	0.410208
AT1G59690	38	87	13.5	0.155172	-2.68806	0.0246301	0.332728
AT1G59700	76	147	40.5	0.27551	-1.85982	0.0595461	0.438923
AT1G59722	103.333	236	37	0.15678	-2.67319	0.00343158	0.178774
AT1G59725	105	154	80.5	0.522727	-0.93587	0.30041	0.70381
AT1G59730	90.6667	212	30	0.141509	-2.82103	0.00261662	0.15485
AT1G59740	777.333	1053	639.5	0.607312	-0.719489	0.298729	0.703043
AT1G59780	564.333	776	458.5	0.590851	-0.759135	0.284825	0.689814
AT1G59790	538.333	831	392	0.471721	-1.08399	0.129659	0.546888
AT1G59800	177	359	86	0.239554	-2.06158	0.0111687	0.249955
AT1G59810	125.667	175	101	0.577143	-0.793	0.355909	0.73386
AT1G59950	254	375	193.5	0.516	-0.954557	0.214271	0.633779
AT1G59960	81.6667	143	51	0.356643	-1.48745	0.121469	0.535374
AT1G59970	33.6667	58	21.5	0.37069	-1.43172	0.240794	0.661247
AT1G60040	185.333	252	152	0.603175	-0.729352	0.362866	0.739041
AT1G60050	314.333	656	143.5	0.21875	-2.19265	0.00368128	0.178774
AT1G60060	343.333	612	209	0.341503	-1.55003	0.0372992	0.375354
AT1G60090	117	147	102	0.693878	-0.527247	0.534545	0.80485
AT1G60095	222	375	145.5	0.388	-1.36587	0.0826272	0.476005
AT1G60110	561.667	680	502.5	0.738971	-0.436411	0.525818	0.803268
AT1G60130	243.333	337	196.5	0.583086	-0.778219	0.31291	0.710534
AT1G60240	332.667	371	313.5	0.845013	-0.242954	0.718668	0.864978
AT1G60250	334.333	359	322	0.896936	-0.156923	0.800381	0.894214
AT1G60270	146.333	203	118	0.581281	-0.782693	0.352349	0.730695
AT1G60280	62.3333	102	42.5	0.416667	-1.26303	0.224209	0.64449
AT1G60300	217	306	172.5	0.563725	-0.826935	0.292143	0.696734
AT1G60320	147	189	126	0.666667	-0.584963	0.481864	0.787253
AT1G60340	287.333	406	228	0.561576	-0.832446	0.270233	0.681366
AT1G60350	137.333	230	91	0.395652	-1.3377	0.117121	0.52737
AT1G60360	209	398	114.5	0.287688	-1.79742	0.0237155	0.327064
AT1G60370	228	339	172.5	0.50885	-0.974689	0.212417	0.633779
AT1G60380	123.333	203	83.5	0.41133	-1.28163	0.142503	0.566316
AT1G60400	321.667	651	157	0.241167	-2.05189	0.0063452	0.207883
AT1G60410	412.667	635	301.5	0.474803	-1.0746	0.140198	0.563649
AT1G60450	91.3333	174	50	0.287356	-1.79909	0.0531356	0.42357
AT1G60470	122.333	140	113.5	0.810714	-0.302735	0.701494	0.860566
AT1G60500	80	102	69	0.676471	-0.563901	0.550926	0.810173
AT1G60570	514.333	537	503	0.936685	-0.0943637	0.858239	0.922885
AT1G60750	52.6667	53	52.5	0.990566	-0.0136749	0.931187	0.96267
AT1G60783	74.6667	145	39.5	0.272414	-1.87613	0.0587748	0.436007
AT1G60815	38	54	30	0.555556	-0.847997	0.475146	0.783898
AT1G60830	52	63	46.5	0.738095	-0.438121	0.658471	0.843698
AT1G60980	425.667	583	347	0.595197	-0.74856	0.301396	0.704526
AT1G60983	25.3333	59	8.5	0.144068	-2.79518	0.0519336	0.423126
AT1G60985	54	129	16.5	0.127907	-2.96683	0.00508052	0.19385
AT1G60986	68.3333	139	33	0.23741	-2.07455	0.0409506	0.386793
AT1G61060	91.3333	147	63.5	0.431973	-1.21099	0.200735	0.620515
AT1G61070	77.3333	112	60	0.535714	-0.900464	0.345942	0.726961
AT1G61080	166	264	117	0.443182	-1.17403	0.149264	0.575449
AT1G61090	59.6667	86	46.5	0.540698	-0.887106	0.391998	0.750421
AT1G61093	112	169	83.5	0.494083	-1.01718	0.254063	0.669982
AT1G61095	78.3333	113	61	0.539823	-0.889442	0.352936	0.730792
AT1G61097	58.3333	85	45	0.529412	-0.917538	0.370623	0.74234
AT1G61105	187.667	296	133.5	0.451014	-1.14876	0.15335	0.576987
AT1G61110	486.667	542	459	0.846863	-0.239799	0.712572	0.863381
AT1G61120	1494.67	1976	1254	0.634615	-0.656046	0.328985	0.72245
AT1G61130	642	1098	414	0.377049	-1.40718	0.0468405	0.402803
AT1G61226	16.3333	30	9.5	0.316667	-1.65896	0.307172	0.709403
AT1G61230	132.667	193	102.5	0.531088	-0.912977	0.286634	0.691515
AT1G61255	25.3333	41	17.5	0.426829	-1.22827	0.374088	0.744047
AT1G61270	388.667	703	231.5	0.329303	-1.60251	0.0300198	0.356281
AT1G61300	222.667	395	136.5	0.34557	-1.53295	0.0556448	0.427018
AT1G61320	300.333	520	190.5	0.366346	-1.44872	0.0557883	0.427431
AT1G61330	496.333	578	455.5	0.788062	-0.343618	0.61327	0.834075
AT1G61540	461.667	546	419.5	0.768315	-0.38023	0.581202	0.823353
AT1G61550	168.667	276	115	0.416667	-1.26303	0.126191	0.541227
AT1G61563	102.333	170	68.5	0.402941	-1.31136	0.14981	0.575693
AT1G61566	30	65	12.5	0.192308	-2.37851	0.0688088	0.458641
AT1G61590	555.333	852	407	0.4777	-1.06582	0.135309	0.557654
AT1G61630	330.667	678	157	0.231563	-2.11052	0.00487674	0.189948
AT1G61660	715.667	1055	546	0.517536	-0.95027	0.174643	0.596355
AT1G61680	257.667	333	220	0.660661	-0.598019	0.428149	0.765191
AT1G61688	23	51	9	0.176471	-2.5025	0.0746525	0.466822
AT1G61700	94	192	45	0.234375	-2.09311	0.0255589	0.33839
AT1G61710	248.667	332	207	0.623494	-0.681552	0.371559	0.74234
AT1G61720	49.3333	89	29.5	0.331461	-1.59309	0.155761	0.577252
AT1G61750	485.333	624	416	0.666667	-0.584963	0.407435	0.7565
AT1G61760	82	123	61.5	0.5	-1	0.297729	0.701908
AT1G61810	204	435	88.5	0.203448	-2.29727	0.00367517	0.178774
AT1G61820	218.333	403	126	0.312655	-1.67736	0.0315726	0.360991
AT1G61840	772.667	879	719.5	0.818544	-0.288868	0.656869	0.84333
AT1G61920	55.6667	53	57	1.07547	0.10497	1	1
AT1G62000	39.3333	60	29	0.483333	-1.04891	0.374948	0.744357
AT1G62030	211.333	315	159.5	0.506349	-0.981795	0.213758	0.633779
AT1G62035	28.3333	53	16	0.301887	-1.72792	0.221146	0.641559
AT1G62060	77.3333	96	68	0.708333	-0.4975	0.593237	0.828447
AT1G62070	65	111	42	0.378378	-1.4021	0.168373	0.589269
AT1G62080	44	82	25	0.304878	-1.7137	0.167547	0.588696
AT1G62085	44.6667	93	20.5	0.22043	-2.18161	0.0767183	0.467504
AT1G62160	152	257	99.5	0.38716	-1.369	0.103566	0.515384
AT1G62190	50	57	46.5	0.815789	-0.293731	0.755731	0.875958
AT1G62210	170.667	199	156.5	0.786432	-0.346606	0.649347	0.842403
AT1G62220	191.667	208	183.5	0.882212	-0.180803	0.788706	0.891081
AT1G62225	186.667	252	154	0.611111	-0.710493	0.372809	0.742744
AT1G62262	205	295	160	0.542373	-0.882643	0.26561	0.677853
AT1G62270	396.333	552	318.5	0.576993	-0.793375	0.275472	0.682628
AT1G62280	113.667	202	69.5	0.344059	-1.53927	0.0786419	0.471226
AT1G62290	162.667	327	80.5	0.246177	-2.02223	0.0127575	0.259606
AT1G62300	556	774	447	0.577519	-0.792059	0.263311	0.67716
AT1G62320	121.333	161	101.5	0.630435	-0.665581	0.439083	0.770164
AT1G62340	570.667	997	357.5	0.358576	-1.47965	0.0382437	0.379772
AT1G62360	1290	1658	1106	0.667069	-0.584093	0.38446	0.748989
AT1G62410	125.333	213	81.5	0.382629	-1.38598	0.114568	0.526712
AT1G62420	324.333	307	333	1.08469	0.117284	0.93705	0.965456
AT1G62440	664.333	766	613.5	0.800914	-0.320281	0.628951	0.838938
AT1G62450	270.667	369	221.5	0.600271	-0.736314	0.331016	0.724137
AT1G62500	773.667	772	774.5	1.00324	0.00466439	1	1
AT1G62510	97.6667	134	79.5	0.593284	-0.753206	0.397172	0.753439
AT1G62530	128.333	295	45	0.152542	-2.71272	0.00168218	0.133699
AT1G62540	221.333	308	178	0.577922	-0.791053	0.303596	0.706825
AT1G62560	225.333	367	154.5	0.420981	-1.24817	0.112364	0.524385
AT1G62570	176.667	280	125	0.446429	-1.1635	0.150872	0.576146
AT1G62620	99.6667	134	82.5	0.615672	-0.699767	0.442418	0.771251
AT1G62630	233.667	339	181	0.533923	-0.905296	0.245796	0.663763
AT1G62660	283.333	430	210	0.488372	-1.03395	0.173757	0.596355
AT1G62670	56.6667	99	35.5	0.358586	-1.47961	0.169456	0.59153
AT1G62700	627	938	471.5	0.502665	-0.99233	0.16021	0.583352
AT1G62710	321	535	214	0.4	-1.32193	0.0775196	0.470086
AT1G62760	100	185	57.5	0.310811	-1.68589	0.0706764	0.461927
AT1G62770	172	222	147	0.662162	-0.594744	0.458379	0.777006
AT1G62810	184	292	130	0.445205	-1.16746	0.148319	0.573437
AT1G62940	198.333	299	148	0.494983	-1.01455	0.204118	0.623454
AT1G62975	110.333	224	53.5	0.238839	-2.06589	0.0204765	0.31036
AT1G62980	331	466	263.5	0.565451	-0.822527	0.267364	0.680651
AT1G62981	627.333	725	578.5	0.797931	-0.325664	0.624874	0.837461
AT1G62990	634	876	513	0.585616	-0.771972	0.27032	0.681366
AT1G63005	22.3333	36	15.5	0.430556	-1.21573	0.412734	0.760053
AT1G63030	77.3333	92	70	0.76087	-0.394279	0.661547	0.844995
AT1G63055	103.333	199	55.5	0.278894	-1.84221	0.0425956	0.391444
AT1G63057	243	494	117.5	0.237854	-2.07185	0.00746352	0.215622
AT1G63060	114	241	50.5	0.209544	-2.25468	0.0117847	0.253918
AT1G63070	442	606	360	0.594059	-0.751321	0.297297	0.701406
AT1G63080	129.667	168	110.5	0.657738	-0.604415	0.474353	0.783717
AT1G63105	118.333	139	108	0.776978	-0.364054	0.654843	0.84333
AT1G63140	121.667	208	78.5	0.377404	-1.40582	0.112639	0.524385
AT1G63190	334.333	553	225	0.406872	-1.29735	0.0826842	0.476005
AT1G63200	177	372	79.5	0.21371	-2.22628	0.00644468	0.207883
AT1G63205	433.333	644	328	0.509317	-0.973365	0.180832	0.602209
AT1G63206	455.667	728	319.5	0.438874	-1.18812	0.101579	0.512975
AT1G63210	206.667	363	128.5	0.353994	-1.4982	0.0591326	0.437302
AT1G63245	41	65	29	0.446154	-1.16439	0.342554	0.726068
AT1G63295	244.333	305	214	0.701639	-0.511198	0.496668	0.79268
AT1G63320	52	96	30	0.3125	-1.67807	0.12967	0.546888
AT1G63330	81.6667	140	52.5	0.375	-1.41504	0.137413	0.560424
AT1G63340	56.6667	96	37	0.385417	-1.37551	0.194861	0.614464
AT1G63350	200.333	294	153.5	0.522109	-0.937577	0.238293	0.657715
AT1G63360	160.333	234	123.5	0.527778	-0.921997	0.26737	0.680651
AT1G63370	111.333	167	83.5	0.5	-1	0.26537	0.677853
AT1G63410	130	290	50	0.172414	-2.53605	0.00403409	0.184095
AT1G63440	221	318	172.5	0.542453	-0.88243	0.26131	0.676017
AT1G63450	515.333	648	449	0.692901	-0.529278	0.449093	0.774062
AT1G63560	377.667	477	328	0.687631	-0.540293	0.453011	0.775534
AT1G63580	60.3333	97	42	0.43299	-1.2076	0.249813	0.666201
AT1G63590	52.6667	71	43.5	0.612676	-0.706804	0.500474	0.794945
AT1G63600	149.333	195	126.5	0.648718	-0.624337	0.44857	0.774062
AT1G63630	54.3333	77	43	0.558442	-0.840522	0.432119	0.766084
AT1G63650	108	134	95	0.708955	-0.496234	0.564897	0.816241
AT1G63710	248	306	219	0.715686	-0.482601	0.522784	0.802826
AT1G63750	210.667	306	163	0.53268	-0.90866	0.251803	0.668866
AT1G63880	116.667	173	88.5	0.511561	-0.967023	0.270777	0.681366
AT1G63910	411.333	523	355.5	0.679732	-0.556961	0.434297	0.767078
AT1G63930	243.667	250	240.5	0.962	-0.0558912	0.900527	0.944342
AT1G64000	465.667	667	365	0.547226	-0.86979	0.227224	0.647175
AT1G64010	37	70	20.5	0.292857	-1.77173	0.161906	0.58416
AT1G64030	579.667	758	490.5	0.647098	-0.627945	0.370248	0.74234
AT1G64060	568	636	534	0.839623	-0.252187	0.697613	0.859504
AT1G64070	366	490	304	0.620408	-0.68871	0.347727	0.727877
AT1G64100	257	377	197	0.522546	-0.936369	0.220058	0.640233
AT1G64160	111.667	123	106	0.861789	-0.214594	0.776264	0.884385
AT1G64235	77.6667	110	61.5	0.559091	-0.838845	0.381631	0.748312
AT1G64255	732.667	834	682	0.817746	-0.290276	0.656137	0.84333
AT1G64260	142.333	223	102	0.457399	-1.12847	0.193382	0.612415
AT1G64290	261.333	296	244	0.824324	-0.278716	0.692217	0.856843
AT1G64295	160	224	128	0.571429	-0.807355	0.328054	0.721186
AT1G64340	202	259	173.5	0.669884	-0.578016	0.460562	0.778432
AT1G64360	22.3333	35	16	0.457143	-1.12928	0.425322	0.763609
AT1G64370	75.6667	148	39.5	0.266892	-1.90567	0.0536313	0.42357
AT1G64405	72.6667	81	68.5	0.845679	-0.241818	0.772016	0.882701
AT1G64480	296.667	489	200.5	0.41002	-1.28623	0.0965173	0.503539
AT1G64540	184.333	259	147	0.567568	-0.817136	0.309428	0.709403
AT1G64585	57.3333	92	40	0.434783	-1.20163	0.254041	0.669982
AT1G64590	426.333	530	374.5	0.706604	-0.501027	0.479249	0.786135
AT1G64618	11.6667	18	8.5	0.472222	-1.08246	0.539843	0.805327
AT1G64620	445.667	605	366	0.604959	-0.725091	0.312447	0.710534
AT1G64660	65.3333	67	64.5	0.962687	-0.0548619	0.90538	0.946878
AT1G64670	135.667	211	98	0.464455	-1.10639	0.19858	0.618445
AT1G64700	127.667	206	88.5	0.429612	-1.21889	0.163489	0.585031
AT1G64780	203	203	203	1	0	0.953086	0.97493
AT1G64790	261.333	322	231	0.717391	-0.479168	0.519901	0.801471
AT1G64800	63	83	53	0.638554	-0.647119	0.524189	0.802826
AT1G64830	80	105	67.5	0.642857	-0.63743	0.504472	0.797863
AT1G64870	207	265	178	0.671698	-0.574115	0.463455	0.780333
AT1G64900	350	371	339.5	0.915094	-0.128008	0.82809	0.907458
AT1G64910	606.333	635	592	0.932283	-0.101159	0.850136	0.918793
AT1G64920	298.667	361	267.5	0.740997	-0.43246	0.551492	0.810173
AT1G64930	582.667	619	564.5	0.911955	-0.132966	0.817542	0.903248
AT1G64940	313	328	305.5	0.931402	-0.102523	0.853924	0.920439
AT1G64950	89.6667	98	85.5	0.872449	-0.196857	0.797089	0.894022
AT1G65050	401	469	367	0.782516	-0.353808	0.609348	0.833012
AT1G65060	261.333	366	209	0.571038	-0.808341	0.292676	0.696998
AT1G65090	76.3333	99	65	0.656566	-0.606989	0.517777	0.801276
AT1G65113	40.6667	62	30	0.483871	-1.04731	0.367373	0.741135
AT1G65150	204.333	273	170	0.622711	-0.683366	0.386321	0.749056
AT1G65160	92.3333	127	75	0.590551	-0.759866	0.408173	0.7565
AT1G65180	354	522	270	0.517241	-0.95109	0.199766	0.61935
AT1G65190	159	218	129.5	0.594037	-0.751376	0.36251	0.738855
AT1G65200	238.333	405	155	0.382716	-1.38565	0.0784267	0.471226
AT1G65210	132.333	142	127.5	0.897887	-0.155394	0.819832	0.904285
AT1G65300	216.667	292	179	0.613014	-0.706009	0.366732	0.741028
AT1G65310	228.333	301	192	0.637874	-0.648657	0.401786	0.755557
AT1G65330	180	267	136.5	0.511236	-0.967939	0.23221	0.651546
AT1G65340	283.667	427	212	0.496487	-1.01017	0.185087	0.603859
AT1G65342	97.3333	194	49	0.252577	-1.9852	0.0321959	0.361213
AT1G65350	80	196	22	0.112245	-3.15528	0.00156502	0.132265
AT1G65352	32	64	16	0.25	-2	0.103162	0.515384
AT1G65360	77.6667	156	38.5	0.246795	-2.01862	0.0401683	0.386146
AT1G65370	102.333	189	59	0.312169	-1.6796	0.0660965	0.456938
AT1G65390	229.333	358	165	0.460894	-1.11749	0.153898	0.576987
AT1G65450	918.667	1049	853.5	0.813632	-0.297552	0.645466	0.842403
AT1G65480	330.667	509	241.5	0.47446	-1.07564	0.148	0.573437
AT1G65481	65.6667	152	22.5	0.148026	-2.75607	0.00651823	0.207883
AT1G65483	240.333	399	161	0.403509	-1.30933	0.090492	0.493024
AT1G65484	34.6667	79	12.5	0.158228	-2.65992	0.0334924	0.365555
AT1G65486	53	87	36	0.413793	-1.27302	0.248528	0.665409
AT1G65490	48.6667	95	25.5	0.268421	-1.89743	0.0874105	0.486993
AT1G65500	203.333	280	165	0.589286	-0.762961	0.331545	0.724239
AT1G65510	28	59	12.5	0.211864	-2.23879	0.101827	0.512975
AT1G65550	120.667	224	69	0.308036	-1.69883	0.0568736	0.431358
AT1G65570	643	738	595.5	0.806911	-0.309519	0.639624	0.842403
AT1G65620	847	1195	673	0.56318	-0.828332	0.230888	0.650785
AT1G65630	433.333	821	239.5	0.291717	-1.77736	0.0147932	0.269249
AT1G65640	718.667	1079	538.5	0.499073	-1.00268	0.15169	0.576146
AT1G65670	153.333	323	68.5	0.212074	-2.23736	0.00762847	0.21591
AT1G65680	295.667	521	183	0.351248	-1.50944	0.0478736	0.408484
AT1G65681	264	513	139.5	0.27193	-1.87869	0.0146388	0.269029
AT1G65690	152.667	306	76	0.248366	-2.00946	0.0175785	0.288465
AT1G65730	377	606	262.5	0.433168	-1.207	0.0996543	0.509645
AT1G65740	221	459	102	0.222222	-2.16993	0.00600234	0.207883
AT1G65760	193	338	120.5	0.356509	-1.48799	0.0650107	0.454131
AT1G65770	214	359	141.5	0.39415	-1.34318	0.0924638	0.496993
AT1G65780	315.333	618	164	0.265372	-1.91391	0.0107471	0.24715
AT1G65790	185.667	341	108	0.316716	-1.65874	0.0400542	0.385955
AT1G65800	160.667	298	92	0.308725	-1.69561	0.041035	0.38714
AT1G65850	630.333	1042	424.5	0.40739	-1.29552	0.0674206	0.458641
AT1G65860	380	733	203.5	0.277626	-1.84878	0.0120967	0.257905
AT1G65870	68.6667	107	49.5	0.462617	-1.11211	0.273398	0.682528
AT1G65880	331.667	565	215	0.380531	-1.39391	0.0616786	0.446936
AT1G65890	460.333	683	349	0.510981	-0.968659	0.179833	0.602092
AT1G65910	881.667	1082	781.5	0.722274	-0.469383	0.4858	0.789389
AT1G65985	491.667	964	255.5	0.265041	-1.91571	0.00790178	0.218854
AT1G65990	235.333	515	95.5	0.185437	-2.431	0.00197442	0.138796
AT1G66000	351.667	522	266.5	0.510536	-0.969914	0.190115	0.609009
AT1G66020	375.333	632	247	0.390823	-1.35541	0.0648436	0.454131
AT1G66030	40.6667	76	23	0.302632	-1.72437	0.136089	0.558774
AT1G66040	267.333	373	214.5	0.575067	-0.798198	0.293646	0.698473
AT1G66045	94.3333	155	64	0.412903	-1.27612	0.171177	0.594474
AT1G66050	172.667	283	117.5	0.415194	-1.26814	0.120064	0.53265
AT1G66060	130.667	187	102.5	0.548128	-0.867414	0.307613	0.709403
AT1G66090	248.667	372	187	0.502688	-0.992264	0.19755	0.617904
AT1G66100	89.6667	207	31	0.149758	-2.73929	0.00513743	0.19385
AT1G66110	111.333	144	95	0.659722	-0.600069	0.492281	0.791972
AT1G66120	689	752	657.5	0.874335	-0.193742	0.753902	0.875349
AT1G66140	78.6667	130	53	0.407692	-1.29445	0.189549	0.60858
AT1G66190	135.667	139	134	0.964029	-0.0528519	0.905689	0.9469
AT1G66210	382.667	738	205	0.277778	-1.848	0.0126354	0.259606
AT1G66220	680.333	1153	444	0.385082	-1.37676	0.0506839	0.419321
AT1G66235	70.3333	184	13.5	0.0733696	-3.76867	0.000463396	0.0884597
AT1G66245	133	214	92.5	0.432243	-1.21009	0.16025	0.583352
AT1G66270	628	1195	344.5	0.288285	-1.79443	0.0114309	0.252189
AT1G66280	417.333	860	196	0.227907	-2.13348	0.00359902	0.178774
AT1G66290	616.667	850	500	0.588235	-0.765535	0.276252	0.683017
AT1G66300	518	738	408	0.552846	-0.855052	0.231338	0.650785
AT1G66310	384.333	643	255	0.396579	-1.33432	0.0703486	0.461212
AT1G66320	769	1014	646.5	0.637574	-0.649335	0.346536	0.727352
AT1G66360	164.333	287	103	0.358885	-1.47841	0.0683876	0.458641
AT1G66370	161	237	123	0.518987	-0.946229	0.252213	0.669081
AT1G66380	273	382	218.5	0.57199	-0.805939	0.288404	0.692858
AT1G66390	286.667	392	234	0.596939	-0.744345	0.320093	0.717472
AT1G66400	149.667	252	98.5	0.390873	-1.35523	0.105606	0.518168
AT1G66420	69	85	61	0.717647	-0.478654	0.61235	0.834075
AT1G66440	268	473	165.5	0.349894	-1.51501	0.048509	0.410885
AT1G66450	182.333	299	124	0.414716	-1.26981	0.116296	0.526926
AT1G66460	68.3333	113	46	0.40708	-1.29662	0.192266	0.610786
AT1G66470	382.667	624	262	0.419872	-1.25198	0.0882107	0.487771
AT1G66480	256.333	495	137	0.276768	-1.85325	0.0161339	0.276642
AT1G66490	471	630	391.5	0.621429	-0.68634	0.337297	0.725618
AT1G66540	109.667	247	41	0.165992	-2.59082	0.00436584	0.186659
AT1G66570	209	273	177	0.648352	-0.625152	0.426371	0.764212
AT1G66630	296.333	530	179.5	0.338679	-1.56201	0.0399522	0.385429
AT1G66640	431	682	305.5	0.447947	-1.1586	0.112537	0.524385
AT1G66650	77.6667	188	22.5	0.119681	-3.06274	0.002053	0.142534
AT1G66690	244	290	221	0.762069	-0.392007	0.594669	0.828793
AT1G66700	209.333	280	174	0.621429	-0.68634	0.379942	0.747837
AT1G66720	431	660	316.5	0.479545	-1.06026	0.146289	0.571301
AT1G66725	55	76	44.5	0.585526	-0.772194	0.464767	0.780546
AT1G66770	107.667	208	57.5	0.276442	-1.85495	0.041967	0.391146
AT1G66780	214.667	442	101	0.228507	-2.12969	0.00636032	0.207883
AT1G66783	31.6667	67	14	0.208955	-2.25873	0.0837471	0.478445
AT1G66790	53.6667	125	18	0.144	-2.79586	0.0139149	0.264709
AT1G66800	157.667	278	97.5	0.350719	-1.51161	0.0699889	0.459844
AT1G66850	202.667	218	195	0.894495	-0.160854	0.804712	0.896286
AT1G66852	78.6667	115	60.5	0.526087	-0.926627	0.339087	0.725618
AT1G66855	48.6667	87	29.5	0.33908	-1.5603	0.154678	0.577252
AT1G66860	180	351	94.5	0.269231	-1.89308	0.0197445	0.307486
AT1G66870	135	226	89.5	0.396018	-1.33636	0.11805	0.529207
AT1G66880	178	268	133	0.496269	-1.01081	0.212567	0.633779
AT1G66910	119	192	82.5	0.429688	-1.21864	0.171007	0.594389
AT1G66920	88.3333	139	63	0.453237	-1.14166	0.233181	0.653372
AT1G66950	877	1203	714	0.593516	-0.752641	0.275105	0.682628
AT1G66960	592.667	934	422	0.45182	-1.14618	0.10753	0.519801
AT1G67000	380.333	578	281.5	0.487024	-1.03793	0.15826	0.580383
AT1G67025	62.6667	99	44.5	0.449495	-1.15362	0.262689	0.676973
AT1G67030	273.333	266	277	1.04135	0.0584597	0.998061	1
AT1G67100	556.333	556	556.5	1.0009	0.0012968	1	1
AT1G67110	646.333	900	519.5	0.577222	-0.792801	0.258031	0.673212
AT1G67130	182.667	263	142.5	0.541825	-0.884101	0.272599	0.681946
AT1G67148	63	123	33	0.268293	-1.89812	0.0681244	0.458641
AT1G67150	398.667	620	288	0.464516	-1.1062	0.131903	0.551814
AT1G67160	802.667	1037	685.5	0.661041	-0.597187	0.38478	0.748989
AT1G67195	39.6667	59	30	0.508475	-0.975752	0.40273	0.755557
AT1G67260	767	1039	631	0.607315	-0.719484	0.299029	0.703043
AT1G67265	18	35	9.5	0.271429	-1.88136	0.220651	0.641039
AT1G67270	389	678	244.5	0.360619	-1.47145	0.0457704	0.401939
AT1G67290	158.667	222	127	0.572072	-0.805731	0.3351	0.725191
AT1G67328	125.667	133	122	0.917293	-0.124545	0.846615	0.917185
AT1G67330	130	136	127	0.933824	-0.0987782	0.867423	0.926262
AT1G67390	219.667	381	139	0.364829	-1.45471	0.0675474	0.458641
AT1G67450	137	248	81.5	0.328629	-1.60547	0.0582111	0.434865
AT1G67455	77.6667	161	36	0.223602	-2.16099	0.0252227	0.336427
AT1G67460	73	140	39.5	0.282143	-1.8255	0.0670228	0.458479
AT1G67520	187.333	268	147	0.548507	-0.866417	0.286133	0.691333
AT1G67540	50	65	42.5	0.653846	-0.612977	0.567706	0.817102
AT1G67560	140.333	165	128	0.775758	-0.366322	0.64531	0.842403
AT1G67620	79.6667	194	22.5	0.115979	-3.10806	0.00218536	0.144741
AT1G67623	62.6667	150	19	0.126667	-2.98089	0.00605279	0.207883
AT1G67640	129.333	214	87	0.406542	-1.29852	0.135595	0.55769
AT1G67710	322	320	323	1.00937	0.0134623	1	1
AT1G67750	235	381	162	0.425197	-1.2338	0.116615	0.527224
AT1G67760	386.667	425	367.5	0.864706	-0.209719	0.746722	0.87467
AT1G67770	747.333	851	695.5	0.817274	-0.291109	0.655191	0.84333
AT1G67775	36.3333	78	15.5	0.198718	-2.33121	0.0624557	0.449844
AT1G67810	197.333	183	204.5	1.11749	0.160257	0.912515	0.951278
AT1G67820	91.6667	190	42.5	0.223684	-2.16046	0.0234347	0.325436
AT1G67860	159.667	208	135.5	0.651442	-0.618291	0.449141	0.774062
AT1G67865	159	225	126	0.56	-0.836501	0.313913	0.711075
AT1G67870	253.667	499	131	0.262525	-1.92947	0.015921	0.275162
AT1G67910	43.3333	51	39.5	0.77451	-0.368645	0.715361	0.863819
AT1G67980	64	107	42.5	0.397196	-1.33208	0.202766	0.62221
AT1G68040	740	971	624.5	0.643151	-0.63677	0.356967	0.734831
AT1G68130	752.333	887	685	0.772266	-0.37283	0.57655	0.821058
AT1G68150	203	276	166.5	0.603261	-0.729146	0.354435	0.732588
AT1G68170	509	682	422.5	0.619501	-0.69082	0.330401	0.723995
AT1G68180	399.333	459	369.5	0.805011	-0.31292	0.647875	0.842403
AT1G68210	243	370	179.5	0.485135	-1.04354	0.178793	0.600921
AT1G68250	298.667	356	270	0.758427	-0.398918	0.580861	0.823353
AT1G68270	379.333	551	293.5	0.532668	-0.908692	0.216687	0.635065
AT1G68280	267.333	352	225	0.639205	-0.64565	0.390811	0.75033
AT1G68320	121.667	194	85.5	0.440722	-1.18206	0.18014	0.602092
AT1G68330	71	132	40.5	0.306818	-1.70454	0.0877226	0.487398
AT1G68350	98	173	60.5	0.349711	-1.51576	0.0984584	0.506215
AT1G68360	234.667	250	227	0.908	-0.139236	0.823045	0.904995
AT1G68380	400.333	557	322	0.578097	-0.790617	0.279001	0.683865
AT1G68390	444	543	394.5	0.726519	-0.460927	0.512815	0.799009
AT1G68450	99.3333	98	100	1.02041	0.0291463	1	1
AT1G68460	383	482	333.5	0.691909	-0.531346	0.460813	0.778532
AT1G68470	230.333	300	195.5	0.651667	-0.617794	0.421895	0.763609
AT1G68480	652.667	853	552.5	0.647714	-0.626571	0.367442	0.741135
AT1G68500	54	51	55.5	1.08824	0.121991	1	1
AT1G68510	407.333	421	400.5	0.951306	-0.072018	0.882295	0.934892
AT1G68520	358	359	357.5	0.995822	-0.0060406	0.948494	0.971334
AT1G68530	354.667	410	327	0.797561	-0.326333	0.638956	0.842403
AT1G68568	40.3333	54	33.5	0.62037	-0.688798	0.548217	0.809608
AT1G68570	124.667	187	93.5	0.5	-1	0.253807	0.669982
AT1G68600	179.667	260	139.5	0.536538	-0.898247	0.267649	0.68068
AT1G68610	131.333	154	120	0.779221	-0.359896	0.653128	0.842789
AT1G68620	81	83	80	0.963855	-0.0531113	0.906592	0.947292
AT1G68630	136.333	207	101	0.487923	-1.03528	0.230253	0.650785
AT1G68640	80.6667	116	63	0.543103	-0.880701	0.357802	0.735431
AT1G68750	686.333	1161	449	0.386736	-1.37058	0.0520765	0.42357
AT1G68795	85.6667	123	67	0.544715	-0.876425	0.349974	0.728239
AT1G68800	450.333	816	267.5	0.327819	-1.60903	0.0268743	0.340923
AT1G68810	928.667	1121	832.5	0.74264	-0.429264	0.520513	0.801825
AT1G68825	134.333	164	119.5	0.728659	-0.456685	0.578336	0.822592
AT1G68850	189.333	310	129	0.416129	-1.2649	0.112993	0.524385
AT1G68875	148.667	156	145	0.929487	-0.105493	0.859879	0.923624
AT1G68960	104	150	81	0.54	-0.888969	0.323333	0.719373
AT1G69050	41	54	34.5	0.638889	-0.646363	0.564358	0.816123
AT1G69080	191.667	275	150	0.545455	-0.874469	0.270598	0.681366
AT1G69090	402.333	624	291.5	0.467147	-1.09805	0.1341	0.555762
AT1G69100	357.667	562	255.5	0.454626	-1.13725	0.126037	0.54112
AT1G69120	2074.67	2184	2020	0.924908	-0.112618	0.832729	0.90949
AT1G69150	543.333	752	439	0.583777	-0.776512	0.273649	0.682528
AT1G69180	477.667	561	436	0.777184	-0.363673	0.594867	0.828793
AT1G69190	255.667	446	160.5	0.359865	-1.47447	0.0566803	0.430348
AT1G69240	243.333	310	210	0.677419	-0.561879	0.459437	0.77734
AT1G69310	952	1243	806.5	0.648833	-0.62408	0.359527	0.736525
AT1G69320	268	329	237.5	0.721884	-0.47016	0.526116	0.803268
AT1G69460	20	18	21	1.16667	0.222392	1	1
AT1G69470	55	70	47.5	0.678571	-0.559427	0.583675	0.824268
AT1G69480	167.667	204	149.5	0.732843	-0.448424	0.56805	0.817102
AT1G69560	635.333	728	589	0.809066	-0.305671	0.64373	0.842403
AT1G69600	220.667	261	200.5	0.768199	-0.380448	0.609316	0.833012
AT1G69630	259	296	240.5	0.8125	-0.29956	0.67334	0.850364
AT1G69650	142.333	282	72.5	0.257092	-1.95964	0.0199076	0.307486
AT1G69660	145	302	66.5	0.220199	-2.18312	0.00925187	0.235589
AT1G69690	187.667	250	156.5	0.626	-0.675765	0.396431	0.752998
AT1G69720	71	127	43	0.338583	-1.56242	0.125061	0.539229
AT1G69790	76.3333	142	43.5	0.306338	-1.7068	0.0788155	0.471226
AT1G69792	11	27	3	0.111111	-3.16993	0.135976	0.558693
AT1G69795	16	31	8.5	0.274194	-1.86673	0.269059	0.680973
AT1G69810	644	779	576.5	0.740051	-0.434303	0.524056	0.802826
AT1G69818	32.3333	52	22.5	0.432692	-1.20859	0.341989	0.725725
AT1G69820	72.6667	110	54	0.490909	-1.02647	0.298835	0.703043
AT1G69850	123.333	120	125	1.04167	0.0588937	1	1
AT1G69860	226.667	438	121	0.276256	-1.85592	0.0193658	0.305643
AT1G69870	281.333	460	192	0.417391	-1.26053	0.0969349	0.504255
AT1G69880	280.667	446	198	0.443946	-1.17154	0.123785	0.537868
AT1G69890	73	73	73	1	0	0.94523	0.969356
AT1G69920	62.3333	105	41	0.390476	-1.35669	0.183238	0.602212
AT1G69930	247.333	313	214.5	0.685304	-0.545185	0.470423	0.782067
AT1G69940	117.667	196	78.5	0.40051	-1.32009	0.147452	0.573437
AT1G69970	431	493	400	0.811359	-0.301588	0.655672	0.84333
AT1G69980	29.6667	29	30	1.03448	0.0489096	1	1
AT1G69990	98	155	69.5	0.448387	-1.15718	0.214407	0.633779
AT1G70020	330.333	403	294	0.729529	-0.454964	0.528361	0.803361
AT1G70030	260	492	144	0.292683	-1.77259	0.0218588	0.315942
AT1G70040	70	117	46.5	0.397436	-1.33121	0.189439	0.60858
AT1G70080	399	579	309	0.533679	-0.905957	0.216482	0.635065
AT1G70170	477.667	549	442	0.8051	-0.31276	0.643163	0.842403
AT1G70210	94	103	89.5	0.868932	-0.202685	0.792133	0.892537
AT1G70220	81	147	48	0.326531	-1.61471	0.100696	0.510956
AT1G70250	543	677	476	0.703102	-0.508194	0.465358	0.780546
AT1G70260	1087.67	1147	1058	0.922406	-0.116526	0.830764	0.908984
AT1G70270	191.667	186	194.5	1.0457	0.0644675	0.999496	1
AT1G70380	290	382	244	0.638743	-0.646691	0.388702	0.749295
AT1G70390	301.667	375	265	0.706667	-0.500898	0.494184	0.792547
AT1G70440	193.333	214	183	0.85514	-0.225767	0.748194	0.87467
AT1G70450	194.333	256	163.5	0.638672	-0.646853	0.414335	0.760155
AT1G70500	186.333	298	130.5	0.437919	-1.19126	0.142266	0.56596
AT1G70510	904	1576	568	0.360406	-1.4723	0.0339202	0.365915
AT1G70540	205.333	219	198.5	0.906393	-0.141792	0.822703	0.904995
AT1G70560	427.333	541	370.5	0.684843	-0.546155	0.44469	0.772637
AT1G70640	79.6667	98	70.5	0.719388	-0.475158	0.606484	0.832763
AT1G70670	138.667	208	104	0.5	-1	0.23633	0.65631
AT1G70680	225.333	292	192	0.657534	-0.604862	0.43243	0.766084
AT1G70690	123.333	131	119.5	0.912214	-0.132556	0.839861	0.912667
AT1G70720	221.333	210	227	1.08095	0.112303	0.951993	0.974057
AT1G70830	428.667	583	351.5	0.602916	-0.729971	0.312623	0.710534
AT1G70840	274	441	190.5	0.431973	-1.21099	0.113678	0.524663
AT1G70850	507	694	413.5	0.595821	-0.747048	0.295311	0.69961
AT1G70860	150.333	261	95	0.363985	-1.45805	0.0838708	0.478445
AT1G70870	49	82	32.5	0.396341	-1.33518	0.230485	0.650785
AT1G70880	215.667	268	189.5	0.70709	-0.500035	0.516103	0.800394
AT1G70890	265	310	242.5	0.782258	-0.354283	0.624806	0.837461
AT1G70895	275.333	312	257	0.823718	-0.279778	0.688886	0.855212
AT1G70910	123.333	146	112	0.767123	-0.38247	0.638099	0.842403
AT1G70920	481	561	441	0.786096	-0.347222	0.609894	0.833191
AT1G70960	155	258	103.5	0.401163	-1.31774	0.116235	0.526926
AT1G70970	447.333	631	355.5	0.563391	-0.82779	0.252845	0.669525
AT1G70990	134.667	127	138.5	1.09055	0.125057	0.959503	0.97989
AT1G71000	219.333	211	223.5	1.05924	0.0830318	0.979203	0.99675
AT1G71050	330	401	294.5	0.734414	-0.445335	0.536488	0.805327
AT1G71150	123.333	171	99.5	0.581871	-0.781228	0.366664	0.741028
AT1G71160	429.667	474	407.5	0.859705	-0.218087	0.736955	0.871072
AT1G71280	137	163	124	0.760736	-0.394532	0.623407	0.837461
AT1G71290	87	140	60.5	0.432143	-1.21042	0.208158	0.629066
AT1G71300	137.333	206	103	0.5	-1	0.242083	0.661284
AT1G71370	277.667	322	255.5	0.793478	-0.333737	0.64235	0.842403
AT1G71380	317.667	489	232	0.474438	-1.07571	0.153961	0.576987
AT1G71390	931.333	1183	805.5	0.680896	-0.554494	0.414215	0.760155
AT1G71400	100.667	171	65.5	0.383041	-1.38443	0.124154	0.537868
AT1G71470	104	109	101.5	0.931193	-0.102848	0.86674	0.926042
AT1G71520	146.333	150	144.5	0.963333	-0.053893	0.904287	0.946222
AT1G71680	330.333	538	226.5	0.421004	-1.2481	0.0956394	0.501536
AT1G71690	91.3333	145	64.5	0.444828	-1.16868	0.212099	0.633779
AT1G71691	386.667	562	299	0.532028	-0.910425	0.213868	0.633779
AT1G71692	813.667	960	740.5	0.771354	-0.374535	0.573123	0.81905
AT1G71695	230	237	226.5	0.955696	-0.065376	0.891917	0.940105
AT1G71696	51.3333	69	42.5	0.615942	-0.699134	0.522015	0.802812
AT1G71770	334	416	293	0.704327	-0.505683	0.487861	0.790208
AT1G71880	257.333	282	245	0.868794	-0.202913	0.761861	0.878687
AT1G71890	560.333	642	519.5	0.80919	-0.30545	0.646537	0.842403
AT1G71930	399.667	585	307	0.524786	-0.930198	0.202474	0.62221
AT1G71960	205.667	231	193	0.835498	-0.259292	0.71857	0.864978
AT1G72000	164.667	230	132	0.573913	-0.801096	0.326197	0.720028
AT1G72080	103.667	163	74	0.453988	-1.13927	0.191971	0.610689
AT1G72100	486.333	557	451	0.809695	-0.30455	0.651049	0.842403
AT1G72110	379	536	300.5	0.560634	-0.834868	0.254293	0.669982
AT1G72125	468.667	476	465	0.976891	-0.0337309	0.920615	0.955675
AT1G72130	81	99	72	0.727273	-0.459432	0.605918	0.832763
AT1G72140	785.333	976	690	0.706967	-0.500285	0.462225	0.779901
AT1G72200	124.333	130	121.5	0.934615	-0.0975553	0.868749	0.926825
AT1G72210	683	842	603.5	0.716746	-0.480466	0.482145	0.787317
AT1G72220	51	86	33.5	0.389535	-1.36018	0.208243	0.629066
AT1G72230	224.667	273	200.5	0.734432	-0.445299	0.556767	0.812105
AT1G72270	363.667	532	279.5	0.525376	-0.928578	0.212392	0.633779
AT1G72290	562.667	589	549.5	0.932937	-0.100148	0.851684	0.919488
AT1G72430	39.3333	43	37.5	0.872093	-0.197446	0.821887	0.904906
AT1G72460	68.6667	84	61	0.72619	-0.46158	0.621127	0.837136
AT1G72490	258	288	243	0.84375	-0.245112	0.722847	0.866314
AT1G72520	206.333	240	189.5	0.789583	-0.340837	0.643386	0.842403
AT1G72570	944.667	1000	917	0.917	-0.125006	0.82247	0.904906
AT1G72580	136.667	179	115.5	0.645251	-0.632067	0.445521	0.772828
AT1G72590	254.667	421	171.5	0.407363	-1.29561	0.0915817	0.494955
AT1G72800	149.333	165	141.5	0.857576	-0.221664	0.761498	0.878643
AT1G72860	237	294	208.5	0.709184	-0.495769	0.513395	0.799009
AT1G72870	95.6667	128	79.5	0.621094	-0.687117	0.45282	0.775534
AT1G73000	212.667	208	215	1.03365	0.0477531	1	1
AT1G73010	368.333	417	344	0.82494	-0.277639	0.681001	0.852017
AT1G73120	45.6667	23	57	2.47826	1.30933	0.386541	0.749056
AT1G73220	274	354	234	0.661017	-0.597241	0.425941	0.764116
AT1G73260	258.333	291	242	0.831615	-0.266012	0.704655	0.860566
AT1G73270	348	495	274.5	0.554545	-0.850622	0.251721	0.668866
AT1G73280	136	222	93	0.418919	-1.25526	0.143522	0.567591
AT1G73290	136.333	190	109.5	0.576316	-0.795069	0.349593	0.728239
AT1G73300	116.667	147	101.5	0.690476	-0.534336	0.530531	0.804113
AT1G73325	86.6667	134	63	0.470149	-1.08881	0.253585	0.669982
AT1G73330	250.667	321	215.5	0.67134	-0.574885	0.449658	0.774342
AT1G73410	586	682	538	0.788856	-0.342166	0.610436	0.833191
AT1G73510	141.333	199	112.5	0.565327	-0.822843	0.331349	0.724137
AT1G73560	100.333	135	83	0.614815	-0.701776	0.44583	0.772828
AT1G73580	64.6667	76	59	0.776316	-0.365284	0.692832	0.856843
AT1G73590	618	743	555.5	0.747645	-0.419575	0.538572	0.805327
AT1G73610	272	475	170.5	0.358947	-1.47816	0.0540473	0.424611
AT1G73620	356.333	542	263.5	0.486162	-1.04049	0.162539	0.58416
AT1G73805	238	405	154.5	0.381481	-1.39032	0.0750831	0.467016
AT1G73810	268.667	414	196	0.47343	-1.07878	0.159271	0.582023
AT1G73830	55	59	53	0.898305	-0.154723	0.839385	0.912447
AT1G73840	24.6667	27	23.5	0.87037	-0.200299	0.829815	0.90819
AT1G73850	679	793	622	0.784363	-0.350406	0.59984	0.830854
AT1G73870	120.333	141	110	0.780142	-0.358192	0.660571	0.844745
AT1G73965	57.6667	71	51	0.71831	-0.477322	0.627043	0.838322
AT1G74000	274.333	436	193.5	0.443807	-1.17199	0.125326	0.539229
AT1G74010	434.667	547	378.5	0.691956	-0.531248	0.454658	0.775732
AT1G74080	313.333	387	276.5	0.71447	-0.485054	0.505898	0.798494
AT1G74110	533	614	492.5	0.802117	-0.318115	0.636145	0.842403
AT1G74140	316.333	436	256.5	0.588303	-0.765369	0.306863	0.709403
AT1G74290	107	131	95	0.725191	-0.463567	0.595816	0.829138
AT1G74500	292.333	341	268	0.785924	-0.347539	0.625532	0.837689
AT1G74620	202.333	211	198	0.938389	-0.0917426	0.868673	0.926825
AT1G74650	264	363	214.5	0.590909	-0.758992	0.315779	0.713114
AT1G74660	216	262	193	0.736641	-0.440966	0.558298	0.81287
AT1G74820	74.6667	105	59.5	0.566667	-0.819428	0.401181	0.755557
AT1G74990	112.333	134	101.5	0.757463	-0.400753	0.63136	0.839816
AT1G75040	116	154	97	0.62987	-0.666874	0.446869	0.77364
AT1G75160	422.333	519	374	0.720617	-0.472696	0.50399	0.797678
AT1G75240	90	115	77.5	0.673913	-0.569366	0.526555	0.803268
AT1G75250	130.333	242	74.5	0.307851	-1.69969	0.0499899	0.416053
AT1G75388	264.667	263	265.5	1.00951	0.0136491	1	1
AT1G75390	264.667	263	265.5	1.00951	0.0136491	1	1
AT1G75450	463	431	479	1.11137	0.152338	0.894848	0.941439
AT1G75460	50	58	46	0.793103	-0.334419	0.731625	0.869066
AT1G75470	163	154	167.5	1.08766	0.121231	0.954408	0.975791
AT1G75490	99.3333	96	101	1.05208	0.073249	1	1
AT1G75500	139	167	125	0.748503	-0.41792	0.602758	0.832062
AT1G75520	891	1144	764.5	0.668269	-0.581499	0.393747	0.75167
AT1G75550	40.6667	76	23	0.302632	-1.72437	0.152583	0.576987
AT1G75590	67.6667	95	54	0.568421	-0.814968	0.415816	0.76108
AT1G75600	67	64	68.5	1.07031	0.0980321	1	1
AT1G75620	845.333	921	807.5	0.876764	-0.189739	0.755693	0.875958
AT1G75700	93.3333	124	78	0.629032	-0.668794	0.463414	0.780333
AT1G75710	392.333	455	361	0.793407	-0.333868	0.628106	0.838887
AT1G75717	99.6667	162	68.5	0.42284	-1.24182	0.171857	0.59529
AT1G75720	283	347	251	0.723343	-0.467248	0.524214	0.802826
AT1G75750	58	64	55	0.859375	-0.21864	0.798518	0.894177
AT1G75780	65	84	55.5	0.660714	-0.597902	0.541823	0.805805
[truncated: 6,125 more rows]

## Sheet: 2. TEs DEseq2 data
id	baseMean	baseMeanA	baseMeanB	foldChange ddm1_ddm1 clf	log2FoldChange ddm1_ddm1 clf	pval	padj
AT1TE50280	307.667	877	23	0.0262258	-5.25287	3.52678e-05	0.0228526
AT1TE50000	144.667	412	11	0.026699	-5.22707	6.05126e-05	0.0228526
AT1TE49780	92.6667	263	7.5	0.0285171	-5.13203	0.000127346	0.0228526
AT1TE50620	172	488	14	0.0286885	-5.12338	7.26911e-05	0.0228526
AT1TE50260	254	719	21.5	0.0299026	-5.06358	6.56197e-05	0.0228526
AT1TE49650	63	178	5.5	0.0308989	-5.0163	0.000283933	0.0242706
AT1TE50275	343	969	30	0.0309598	-5.01346	6.42354e-05	0.0228526
AT1TE50470	130.667	369	11.5	0.0311653	-5.00392	0.00011703	0.0228526
AT1TE50740	549.667	1552	48.5	0.03125	-5	5.79992e-05	0.0228526
AT1TE50650	400.667	1131	35.5	0.0313882	-4.99364	6.57689e-05	0.0228526
AT1TE50745	333.667	941	30	0.031881	-4.97116	7.26256e-05	0.0228526
AT1TE49990	292	823	26.5	0.0321993	-4.95683	8.07795e-05	0.0228526
AT1TE50750	330	930	30	0.0322581	-4.9542	7.65607e-05	0.0228526
AT1TE49765	104	293	9.5	0.0324232	-4.94683	0.000171066	0.0228526
AT1TE49375	54.3333	153	5	0.0326797	-4.93546	0.000456399	0.0308585
AT1TE50175	471.667	1328	43.5	0.032756	-4.9321	7.36426e-05	0.0228526
AT1TE50145	616	1734	57	0.032872	-4.927	6.98769e-05	0.0228526
AT1TE50495	563.333	1585	52.5	0.033123	-4.91602	7.35756e-05	0.0228526
AT1TE50250	425	1195	40	0.0334728	-4.90087	8.26082e-05	0.0228526
AT1TE49480	148.333	417	14	0.0335731	-4.89655	0.000145296	0.0228526
AT1TE50270	582	1636	55	0.0336186	-4.8946	7.67401e-05	0.0228526
AT3TE47400	119.333	335	11.5	0.0343284	-4.86446	0.000197672	0.0228526
AT1TE50665	340.667	956	33	0.0345188	-4.85647	0.000100014	0.0228526
AT1TE50020	282	791	27.5	0.0347661	-4.84617	0.000108536	0.0228526
AT4TE14815	645.667	1811	63	0.0347874	-4.84529	8.45647e-05	0.0228526
AT1TE49370	92	258	9	0.0348837	-4.8413	0.000265847	0.0241158
AT1TE50615	337	945	33	0.0349206	-4.83978	0.000105552	0.0228526
AT1TE49630	20.3333	57	2	0.0350877	-4.83289	0.00372953	0.0878167
AT4TE14840	379.667	1064	37.5	0.0352444	-4.82646	9.99833e-05	0.0228526
AT1TE50185	257	720	25.5	0.0354167	-4.81943	0.000124522	0.0228526
AT1TE49385	205.667	576	20.5	0.0355903	-4.81237	0.000145955	0.0228526
AT4TE14895	508.333	1423	51	0.0358398	-4.80229	9.95303e-05	0.0228526
AT1TE49945	39.3333	110	4	0.0363636	-4.78136	0.000984429	0.0435375
AT1TE50700	958.333	2678	98.5	0.0367812	-4.76489	0.000101375	0.0228526
AT1TE49885	87	243	9	0.037037	-4.75489	0.000339845	0.0270071
AT1TE50015	53	148	5.5	0.0371622	-4.75002	0.000618124	0.0348735
AT1TE50220	596.667	1666	62	0.0372149	-4.74798	0.000115148	0.0228526
AT1TE49500	206	575	21.5	0.0373913	-4.74115	0.000172877	0.0228526
AT1TE50450	195	544	20.5	0.0376838	-4.72991	0.00017496	0.0228526
AT2TE15385	189	527	20	0.0379507	-4.71973	0.000170504	0.0228526
AT1TE50575	307	856	32.5	0.0379673	-4.7191	0.000150628	0.0228526
AT1TE50710	298.333	830	32.5	0.0391566	-4.6746	0.000169106	0.0228526
AT1TE50535	206.333	574	22.5	0.0391986	-4.67305	0.000201411	0.0228526
AT3TE66215	91	253	10	0.0395257	-4.66107	0.000359175	0.0275243
AT1TE50300	131	364	14.5	0.0398352	-4.64981	0.000274476	0.0241158
AT1TE50105	221	614	24.5	0.0399023	-4.64739	0.000206455	0.0228526
AT1TE49870	168.333	467	19	0.0406852	-4.61935	0.000267261	0.0241158
AT1TE50140	359.667	996	41.5	0.0416667	-4.58496	0.000203179	0.0228526
AT1TE50435	218	603	25.5	0.0422886	-4.56359	0.000254694	0.0241158
AT1TE50765	221	611	26	0.0425532	-4.55459	0.000257881	0.0241158
AT1TE50635	253.667	701	30	0.042796	-4.54638	0.000253164	0.0241158
AT2TE17490	117.667	325	14	0.0430769	-4.53694	0.000373413	0.0275243
AT3TE50860	260.333	719	31	0.0431154	-4.53565	0.000248228	0.0241158
AT1TE50165	175	483	21	0.0434783	-4.52356	0.000320528	0.0262937
AT1TE49570	204	563	24.5	0.0435169	-4.52228	0.000301897	0.0251713
AT1TE49605	78.3333	216	9.5	0.0439815	-4.50696	0.000645503	0.0349258
AT1TE50115	329.667	908	40.5	0.0446035	-4.4867	0.000265468	0.0241158
AT1TE50345	303.667	836	37.5	0.0448565	-4.47854	0.000271203	0.0241158
AT1TE50560	334.667	921	41.5	0.0450597	-4.47202	0.000275014	0.0241158
AT1TE56565	52.3333	144	6.5	0.0451389	-4.46949	0.000877193	0.0409303
AT2TE17485	164.667	453	20.5	0.0452539	-4.46582	0.000371475	0.0275243
AT1TE49715	519.667	1429	65	0.0454864	-4.45842	0.000259002	0.0241158
AT1TE50915	127	349	16	0.0458453	-4.44708	0.000474947	0.0309703
AT3TE59720	118.333	325	15	0.0461538	-4.43741	0.000507107	0.0319604
AT1TE49920	121.333	333	15.5	0.0465465	-4.42518	0.00054317	0.0325007
AT1TE50385	223	611	29	0.0474632	-4.39705	0.00038813	0.0282004
AT1TE49595	61.3333	168	8	0.047619	-4.39232	0.0011326	0.0456906
AT4TE14970	309.333	847	40.5	0.0478158	-4.38637	0.000339175	0.0270071
AT1TE50415	217.667	596	28.5	0.0478188	-4.38628	0.000372835	0.0275243
AT1TE49950	93	254	12.5	0.0492126	-4.34483	0.000769243	0.0372815
AT1TE50905	214.667	586	29	0.0494881	-4.33678	0.000461118	0.0308585
AT1TE50795	865.667	2360	118.5	0.0502119	-4.31583	0.000347962	0.0272267
AT1TE50365	382.333	1042	52.5	0.0503839	-4.31089	0.000410177	0.028754
AT4TE23690	123.333	336	17	0.0505952	-4.30485	0.00063418	0.0349258
AT1TE50830	221.333	602	31	0.051495	-4.27942	0.000529458	0.0325007
AT1TE49830	63	171	9	0.0526316	-4.24793	0.0015109	0.0532342
AT1TE50800	289	784	41.5	0.0529337	-4.23967	0.000509003	0.0319604
AT1TE50305	79.3333	215	11.5	0.0534884	-4.22463	0.00111036	0.0456906
AT1TE50900	144.667	392	21	0.0535714	-4.22239	0.00072892	0.0372586
AT1TE49695	24	65	3.5	0.0538462	-4.21501	0.00610827	0.107497
AT1TE49450	71.3333	193	10.5	0.0544041	-4.20014	0.00140435	0.0513852
AT1TE50890	652	1760	98	0.0556818	-4.16665	0.000538709	0.0325007
AT5TE44975	149.333	403	22.5	0.0558313	-4.16278	0.000898273	0.0413351
AT1TE50790	129	348	19.5	0.0560345	-4.15754	0.000934802	0.04245
AT3TE60860	105	283	16	0.0565371	-4.14466	0.00115201	0.0457742
AT2TE24415	152.333	410	23.5	0.0573171	-4.12489	0.000902124	0.0413351
AT2TE32645	83.6667	225	13	0.0577778	-4.11334	0.00121002	0.0474246
AT1TE52780	118.333	318	18.5	0.0581761	-4.10343	0.00114092	0.0456906
AT2TE17535	47.6667	128	7.5	0.0585938	-4.09311	0.00242889	0.0726667
AT2TE26635	181	483	30	0.0621118	-4.00899	0.00106069	0.0455733
AT1TE49510	48	128	8	0.0625	-4	0.00319335	0.0808982
AT4TE23700	194.667	519	32.5	0.0626204	-3.99722	0.00109542	0.0456906
AT1TE52055	199.333	530	34	0.0641509	-3.96239	0.00112238	0.0456906
AT3TE66230	255	678	43.5	0.0641593	-3.9622	0.00106631	0.0455733
AT4TE19885	158	420	27	0.0642857	-3.95936	0.0012996	0.0496975
AT2TE22120	90	239	15.5	0.0648536	-3.94667	0.00179073	0.0595272
AT5TE44960	171	453	30	0.0662252	-3.91648	0.00150339	0.0532342
AT3TE60845	173	458	30.5	0.0665939	-3.90847	0.00150295	0.0532342
AT4TE09095	153	405	27	0.0666667	-3.90689	0.00143541	0.0521464
AT1TE49615	22.6667	60	4	0.0666667	-3.90689	0.0100299	0.128493
AT5TE39230	367.333	972	65	0.0668724	-3.90244	0.00121219	0.0474246
AT1TE51970	200.667	530	36	0.0679245	-3.87992	0.00136923	0.050463
AT2TE21265	277.667	733	50	0.0682128	-3.87381	0.00134835	0.0500564
AT2TE21515	80	211	14.5	0.0687204	-3.86312	0.0025374	0.0733648
AT1TE52010	126.333	333	23	0.0690691	-3.85582	0.00175394	0.0586877
AT1TE49960	425.333	1120	78	0.0696429	-3.84388	0.00128597	0.0495488
AT4TE21325	106.333	279	20	0.0716846	-3.80219	0.00218493	0.0677594
AT2TE17455	124.333	326	23.5	0.0720859	-3.79414	0.00215245	0.0671968
AT3TE59225	117	306	22.5	0.0735294	-3.76553	0.0024562	0.0730246
AT1TE52715	109	285	21	0.0736842	-3.7625	0.00259433	0.0741279
AT2TE06465	145	378	28.5	0.0753968	-3.72935	0.00228735	0.0700809
AT2TE18920	866.333	2256	171.5	0.0760195	-3.71749	0.00166378	0.0567918
AT2TE25400	259	674	51.5	0.0764095	-3.7101	0.00211963	0.0669593
AT2TE16615	125.667	327	25	0.0764526	-3.70929	0.00272099	0.0760381
AT2TE24935	262.667	682	53	0.0777126	-3.68571	0.00208276	0.0662255
AT5TE44935	109	283	22	0.0777385	-3.68523	0.00325897	0.0820551
AT1TE44180	111.333	289	22.5	0.0778547	-3.68307	0.00310664	0.0802049
AT4TE08315	61.6667	160	12.5	0.078125	-3.67807	0.00487969	0.0996712
AT2TE21680	254	659	51.5	0.0781487	-3.67763	0.00227613	0.0700809
AT3TE60750	299.333	775	61.5	0.0793548	-3.65554	0.00233499	0.0706891
AT3TE41670	48.3333	125	10	0.08	-3.64386	0.004671	0.0981681
AT3TE59250	96.6667	250	20	0.08	-3.64386	0.00360158	0.0858976
AT1TE50945	99	256	20.5	0.0800781	-3.64245	0.00347034	0.0852491
AT3TE50560	146.667	379	30.5	0.0804749	-3.63532	0.00285185	0.0775862
AT3TE49500	93.6667	242	19.5	0.0805785	-3.63346	0.00360684	0.0858976
AT3TE60755	196.667	508	41	0.0807087	-3.63113	0.00281069	0.0775862
AT2TE09070	136.667	353	28.5	0.0807365	-3.63063	0.00289031	0.0777784
AT4TE14545	100.667	260	21	0.0807692	-3.63005	0.00361425	0.0858976
AT2TE24905	226.667	584	48	0.0821918	-3.60486	0.00265753	0.0755095
AT3TE34525	59	152	12.5	0.0822368	-3.60407	0.00472349	0.0988628
AT3TE50985	99	255	21	0.0823529	-3.60204	0.00389821	0.088711
AT5TE50960	139.667	359	30	0.0835655	-3.58095	0.00363519	0.0859933
AT5TE69990	95	244	20.5	0.0840164	-3.57319	0.00377921	0.0883146
AT4TE19875	276.667	710	60	0.084507	-3.56478	0.00285266	0.0775862
AT5TE37330	136	349	29.5	0.0845272	-3.56444	0.00379822	0.0883146
AT1TE50895	117.333	301	25.5	0.0847176	-3.56119	0.00403922	0.090103
AT1TE53650	144.667	371	31.5	0.0849057	-3.558	0.00328052	0.0821907
AT3TE50875	739.333	1896	161	0.0849156	-3.55783	0.00253878	0.0733648
AT1TE52020	255.333	654	56	0.0856269	-3.54579	0.00304657	0.0795695
AT2TE13200	79.3333	203	17.5	0.0862069	-3.53605	0.00536005	0.101721
AT1TE46230	116.667	298	26	0.0872483	-3.51873	0.00452543	0.0967073
AT3TE50550	394.667	1008	88	0.0873016	-3.51785	0.00298954	0.0792573
AT2TE13570	93.3333	238	21	0.0882353	-3.5025	0.0051661	0.101019
AT3TE59260	80	204	18	0.0882353	-3.5025	0.00524691	0.101019
AT1TE53665	126.333	322	28.5	0.0885093	-3.49803	0.00394818	0.0888284
AT1TE52745	73	186	16.5	0.0887097	-3.49476	0.00638402	0.109693
AT2TE21670	95	242	21.5	0.088843	-3.4926	0.00521928	0.101019
AT2TE21525	113.667	289	26	0.0899654	-3.47449	0.00464767	0.0981681
AT2TE26785	255	648	58.5	0.0902778	-3.46949	0.00360708	0.0858976
AT2TE21250	61	155	14	0.0903226	-3.46877	0.00651901	0.111376
AT4TE23735	169.667	431	39	0.0904872	-3.46614	0.00414436	0.0911291
AT2TE21815	143.333	364	33	0.0906593	-3.4634	0.00426714	0.0927464
AT4TE33740	56	142	13	0.0915493	-3.44931	0.00820432	0.120174
AT2TE27460	107.667	273	25	0.0915751	-3.4489	0.00478667	0.0996182
AT5TE39645	114	289	26.5	0.0916955	-3.44701	0.00541806	0.101745
AT3TE59430	225	570	52.5	0.0921053	-3.44057	0.00412914	0.0911291
AT5TE37335	100.667	255	23.5	0.0921569	-3.43976	0.00578906	0.10478
AT2TE21510	295.333	748	69	0.092246	-3.43837	0.0038375	0.0883146
AT5TE45895	74.6667	189	17.5	0.0925926	-3.43296	0.00692491	0.114351
AT1TE45970	98	248	23	0.0927419	-3.43063	0.00589745	0.105324
AT3TE50570	776.667	1963	183.5	0.0934794	-3.41921	0.00356111	0.0858976
AT4TE23705	112	283	26.5	0.0936396	-3.41674	0.00527042	0.101019
AT2TE12350	115.667	292	27.5	0.0941781	-3.40846	0.00548125	0.101745
AT1TE49755	270.667	683	64.5	0.0944363	-3.40451	0.00422657	0.092259
AT5TE64505	138.333	349	33	0.0945559	-3.40269	0.00496442	0.0997986
AT2TE20060	77.3333	195	18.5	0.0948718	-3.39788	0.00660382	0.111376
AT1TE45955	148.333	374	35.5	0.0949198	-3.39715	0.00525395	0.101019
AT4TE14555	181.667	458	43.5	0.0949782	-3.39626	0.00491198	0.0997986
AT2TE21455	76.6667	193	18.5	0.0958549	-3.383	0.00734584	0.117287
AT5TE44920	109.667	276	26.5	0.0960145	-3.3806	0.00597445	0.106245
AT5TE37310	169.333	426	41	0.0962441	-3.37716	0.00535942	0.101721
AT3TE59385	140.333	353	34	0.0963173	-3.37606	0.00566242	0.104344
AT3TE50785	66	166	16	0.0963855	-3.37504	0.00858138	0.121722
AT2TE07805	35	88	8.5	0.0965909	-3.37197	0.0107255	0.130511
AT1TE52050	59.6667	150	14.5	0.0966667	-3.37084	0.00837605	0.121024
AT3TE59360	244.333	614	59.5	0.0969055	-3.36728	0.00481988	0.0996182
AT1TE45965	176.333	443	43	0.0970655	-3.3649	0.00528333	0.101019
AT1TE50985	164	412	40	0.0970874	-3.36457	0.00511605	0.100464
AT1TE52070	172	432	42	0.0972222	-3.36257	0.00493717	0.0997986
AT4TE39225	171	429	42	0.0979021	-3.35252	0.00509338	0.100464
AT5TE49710	75	188	18.5	0.0984043	-3.34514	0.0080022	0.119704
AT1TE39795	26.3333	66	6.5	0.0984848	-3.34395	0.0128651	0.141166
AT1TE45330	81	203	20	0.0985222	-3.34341	0.00757633	0.117839
AT2TE21280	111.333	279	27.5	0.0985663	-3.34276	0.0061545	0.107937
AT3TE60830	93	233	23	0.0987124	-3.34062	0.0073701	0.117287
AT4TE20270	52.3333	131	13	0.0992366	-3.33298	0.00952389	0.126471
AT1TE53350	247.333	619	61.5	0.0993538	-3.33128	0.00503086	0.100464
AT3TE49045	130	325	32.5	0.1	-3.32193	0.006554	0.111376
AT4TE22245	77.6667	194	19.5	0.100515	-3.31451	0.00858303	0.121722
AT5TE37355	71.6667	179	18	0.100559	-3.31389	0.00909699	0.124374
AT1TE45425	43.6667	109	11	0.100917	-3.30875	0.0115622	0.133953
AT2TE25095	128.333	320	32.5	0.101562	-3.29956	0.00666757	0.11155
AT3TE59240	69	172	17.5	0.101744	-3.29698	0.00926253	0.126035
AT2TE09570	252	628	64	0.101911	-3.29462	0.00560325	0.10363
AT3TE51355	78.6667	196	20	0.102041	-3.29278	0.00905131	0.124374
AT3TE49520	98.3333	245	25	0.102041	-3.29278	0.0073329	0.117287
AT5TE40150	76.6667	191	19.5	0.102094	-3.29203	0.009268	0.126035
AT2TE13070	92.3333	230	23.5	0.102174	-3.2909	0.00830944	0.120404
AT2TE17565	327.667	816	83.5	0.102328	-3.28872	0.00545603	0.101745
AT3TE62235	51	127	13	0.102362	-3.28824	0.0110225	0.130615
AT4TE17695	105.333	262	27	0.103053	-3.27854	0.00768266	0.118004
AT2TE08300	130.667	325	33.5	0.103077	-3.27821	0.00654072	0.111376
AT2TE16645	87.6667	218	22.5	0.103211	-3.27633	0.00882944	0.12329
AT2TE21050	104.667	260	27	0.103846	-3.26748	0.00765207	0.118004
AT2TE21925	104.333	259	27	0.104247	-3.26192	0.00777255	0.118004
AT5TE43215	372.667	925	96.5	0.104324	-3.26085	0.00573655	0.104574
AT5TE61515	69.3333	172	18	0.104651	-3.25634	0.00855718	0.121722
AT1TE37275	42.3333	105	11	0.104762	-3.25481	0.0102902	0.12929
AT3TE50955	226	560	59	0.105357	-3.24664	0.00631688	0.109278
AT5TE39865	70.6667	175	18.5	0.105714	-3.24176	0.0107583	0.130511
AT1TE50975	139.333	345	36.5	0.105797	-3.24063	0.00738799	0.117287
AT3TE60800	24.6667	61	6.5	0.106557	-3.2303	0.0249071	0.165516
AT3TE47235	414	1022	110	0.107632	-3.21582	0.00626696	0.108784
AT3TE47875	252	622	67	0.107717	-3.21468	0.00680787	0.113153
AT1TE51525	67.6667	167	18	0.107784	-3.21378	0.00879611	0.12329
AT3TE51350	470	1159	125.5	0.108283	-3.20712	0.00626682	0.108784
AT4TE14990	129	318	34.5	0.108491	-3.20436	0.00775138	0.118004
AT3TE51025	56	138	15	0.108696	-3.20163	0.0133008	0.142597
AT4TE23130	46.6667	115	12.5	0.108696	-3.20163	0.0127348	0.141166
AT2TE12375	119	293	32	0.109215	-3.19476	0.00854558	0.121722
AT2TE11125	205.667	506	55.5	0.109684	-3.18858	0.00727598	0.117287
AT1TE46215	98	241	26.5	0.109959	-3.18497	0.00907826	0.124374
AT3TE51690	125.333	308	34	0.11039	-3.17932	0.00892078	0.12329
AT3TE61455	164	403	44.5	0.110422	-3.1789	0.00822127	0.120174
AT2TE13115	103	253	28	0.110672	-3.17564	0.0099344	0.128003
AT5TE44880	261	641	71	0.110764	-3.17443	0.00747336	0.117287
AT2TE13080	398.333	978	108.5	0.110941	-3.17214	0.0070193	0.115074
AT1TE53370	144.667	355	39.5	0.111268	-3.16789	0.00811471	0.120174
AT1TE74100	49.3333	121	13.5	0.11157	-3.16398	0.0120571	0.138426
AT5TE44130	85.6667	210	23.5	0.111905	-3.15966	0.0112877	0.132074
AT1TE39950	103.667	254	28.5	0.112205	-3.15579	0.00946232	0.126471
AT3TE52470	47	115	13	0.113043	-3.14505	0.0165653	0.151116
AT1TE47715	128.333	314	35.5	0.113057	-3.14487	0.00932283	0.126351
AT5TE38010	66.6667	163	18.5	0.113497	-3.13927	0.013276	0.142597
AT5TE50070	72	176	20	0.113636	-3.1375	0.0129342	0.141166
AT2TE24445	72	176	20	0.113636	-3.1375	0.0123493	0.140198
AT2TE13445	322	787	89.5	0.113723	-3.1364	0.0074481	0.117287
AT3TE62230	154.333	377	43	0.114058	-3.13216	0.00894496	0.12329
AT1TE43640	125.333	306	35	0.114379	-3.1281	0.00945421	0.126471
AT5TE46765	108.667	265	30.5	0.115094	-3.11911	0.0108865	0.130615
AT5TE37420	57	139	16	0.115108	-3.11894	0.015746	0.150214
AT4TE15355	122.667	299	34.5	0.115385	-3.11548	0.00962779	0.127187
AT2TE21795	124.333	303	35	0.115512	-3.11389	0.00996641	0.128003
AT5TE54635	76.3333	186	21.5	0.115591	-3.11289	0.0112961	0.132074
AT1TE55855	186.333	454	52.5	0.115639	-3.1123	0.00860875	0.121722
AT2TE18940	108	263	30.5	0.11597	-3.10818	0.0110132	0.130615
AT5TE37360	121.667	296	34.5	0.116554	-3.10093	0.0108903	0.130615
AT4TE26330	205	498	58.5	0.11747	-3.08964	0.00885376	0.12329
AT3TE59420	84	204	24	0.117647	-3.08746	0.0130825	0.141871
AT3TE59350	64.6667	157	18.5	0.117834	-3.08517	0.0145833	0.146804
AT1TE62875	52.3333	127	15	0.11811	-3.08179	0.0133726	0.142597
AT5TE46610	57.3333	139	16.5	0.118705	-3.07455	0.0160406	0.150364
AT1TE63950	34.6667	84	10	0.119048	-3.07039	0.0185765	0.155899
AT1TE53330	176.667	428	51	0.119159	-3.06904	0.00972429	0.127443
AT2TE18935	76	184	22	0.119565	-3.06413	0.0140475	0.146154
AT3TE66125	76	184	22	0.119565	-3.06413	0.0124713	0.14033
AT4TE21005	39.6667	96	11.5	0.119792	-3.0614	0.0218104	0.161637
AT3TE51070	120.667	292	35	0.119863	-3.06054	0.0120193	0.138304
AT1TE43355	639	1546	185.5	0.119987	-3.05905	0.00858116	0.121722
AT3TE50575	89.3333	216	26	0.12037	-3.05445	0.0128391	0.141166
AT1TE66245	22.3333	54	6.5	0.12037	-3.05445	0.025201	0.165516
AT3TE58055	70.3333	170	20.5	0.120588	-3.05184	0.0147516	0.1474
AT3TE59230	152.333	368	44.5	0.120924	-3.04783	0.0112242	0.131839
AT2TE16665	77	186	22.5	0.120968	-3.04731	0.014661	0.146804
AT3TE50905	87	210	25.5	0.121429	-3.04182	0.0138118	0.144541
AT2TE17335	59.6667	144	17.5	0.121528	-3.04064	0.0155539	0.148784
AT5TE45900	46	111	13.5	0.121622	-3.03953	0.019956	0.157708
AT3TE67695	209	504	61.5	0.122024	-3.03477	0.0102834	0.12929
AT2TE12820	56	135	16.5	0.122222	-3.03242	0.017304	0.153848
AT2TE18375	213.667	515	63	0.12233	-3.03115	0.0105225	0.130511
AT1TE76070	44	106	13	0.122642	-3.02748	0.0172943	0.153848
AT1TE44575	76	183	22.5	0.122951	-3.02385	0.0159406	0.150364
AT3TE49510	184	443	54.5	0.123025	-3.02298	0.011043	0.130615
AT3TE50805	131.667	317	39	0.123028	-3.02294	0.012309	0.140053
AT5TE45135	97.6667	235	29	0.123404	-3.01854	0.0142462	0.146576
AT2TE05530	82.3333	198	24.5	0.123737	-3.01465	0.0150619	0.147649
AT3TE62240	58.6667	141	17.5	0.124113	-3.01027	0.0176858	0.153848
AT2TE21805	262.333	630	78.5	0.124603	-3.00459	0.0104979	0.130511
AT2TE24880	307.333	738	92	0.124661	-3.00392	0.0102537	0.12929
AT3TE59695	270	648	81	0.125	-3	0.0107775	0.130511
AT4TE33100	71.6667	172	21.5	0.125	-3	0.0143659	0.146804
AT2TE05980	68.3333	164	20.5	0.125	-3	0.0168762	0.152481
AT4TE16805	79.6667	191	24	0.125654	-2.99247	0.0163742	0.150596
AT2TE15415	287	688	86.5	0.125727	-2.99164	0.010748	0.130511
AT1TE53915	59.6667	143	18	0.125874	-2.98995	0.0184255	0.155778
AT5TE55155	48	115	14.5	0.126087	-2.98751	0.0219832	0.161637
AT4TE24825	86	206	26	0.126214	-2.98606	0.0142111	0.146576
AT4TE20130	95.6667	229	29	0.126638	-2.98122	0.015258	0.147649
AT4TE14525	74	177	22.5	0.127119	-2.97575	0.0157721	0.150214
AT2TE21530	399	954	121.5	0.127358	-2.97303	0.0107506	0.130511
AT1TE53415	155.667	372	47.5	0.127688	-2.9693	0.0124677	0.14033
AT2TE30240	37.6667	90	11.5	0.127778	-2.96829	0.0217986	0.161637
AT1TE63790	81.6667	195	25	0.128205	-2.96347	0.0150106	0.147649
AT2TE24410	106	253	32.5	0.128458	-2.96063	0.0151132	0.147649
AT2TE21605	354.667	846	109	0.128842	-2.95633	0.0112168	0.131839
AT5TE44955	94.3333	225	29	0.128889	-2.9558	0.0162191	0.150364
AT1TE66860	117	279	36	0.129032	-2.9542	0.0133556	0.142597
AT2TE34310	168.667	402	52	0.129353	-2.95061	0.0125597	0.140702
AT1TE52740	113.333	270	35	0.12963	-2.94753	0.0151976	0.147649
AT1TE53300	89	212	27.5	0.129717	-2.94656	0.0162001	0.150364
AT3TE61630	108	257	33.5	0.13035	-2.93954	0.0152241	0.147649
AT4TE03110	48.3333	115	15	0.130435	-2.9386	0.0198149	0.157708
AT3TE52215	112.667	268	35	0.130597	-2.93681	0.0148215	0.147649
AT2TE17205	212.333	505	66	0.130693	-2.93575	0.0128955	0.141166
AT1TE40955	138.333	329	43	0.130699	-2.93568	0.0145037	0.146804
AT3TE58780	62.6667	149	19.5	0.130872	-2.93377	0.0199006	0.157708
AT5TE37290	286	680	89	0.130882	-2.93366	0.0125589	0.140702
AT2TE16915	61	145	19	0.131034	-2.93198	0.0193343	0.157708
AT2TE26780	51.3333	122	16	0.131148	-2.93074	0.021108	0.160692
AT1TE59155	33.6667	80	10.5	0.13125	-2.92961	0.024105	0.164565
AT3TE59235	80	190	25	0.131579	-2.926	0.0181773	0.155778
AT4TE20995	88	209	27.5	0.131579	-2.926	0.0170671	0.153363
AT5TE32355	339	805	106	0.131677	-2.92492	0.0124428	0.14033
AT2TE20810	129.333	307	40.5	0.131922	-2.92224	0.0155629	0.148784
AT3TE51095	52.6667	125	16.5	0.132	-2.92139	0.0229838	0.163407
AT1TE52810	52.6667	125	16.5	0.132	-2.92139	0.0229838	0.163407
AT5TE55265	103.667	246	32.5	0.132114	-2.92015	0.015495	0.148784
AT5TE37275	95.6667	227	30	0.132159	-2.91966	0.0173862	0.153848
AT5TE40920	57.3333	136	18	0.132353	-2.91754	0.0221698	0.161637
AT4TE32315	84.3333	200	26.5	0.1325	-2.91594	0.0158835	0.150364
AT1TE57695	46	109	14.5	0.133028	-2.9102	0.0241091	0.164565
AT4TE18865	934.667	2214	295	0.133243	-2.90787	0.0117589	0.135922
AT2TE21110	88.6667	210	28	0.133333	-2.90689	0.0165616	0.151116
AT2TE13560	50.6667	120	16	0.133333	-2.90689	0.0246567	0.165432
AT1TE44945	207.333	491	65.5	0.133401	-2.90616	0.0136225	0.14363
AT3TE49445	109	258	34.5	0.133721	-2.9027	0.0166388	0.151116
AT2TE28345	131	310	41.5	0.133871	-2.90108	0.0148532	0.147649
AT3TE48860	91.3333	216	29	0.134259	-2.89691	0.0183103	0.155778
AT3TE60865	516.667	1221	164.5	0.134726	-2.8919	0.0128222	0.141166
AT4TE13250	75.3333	178	24	0.134831	-2.89077	0.0201208	0.157708
AT5TE62865	142.333	336	45.5	0.135417	-2.88452	0.0152183	0.147649
AT1TE31985	34.3333	81	11	0.135802	-2.88042	0.0270248	0.168724
AT1TE51910	255.667	603	82	0.135987	-2.87846	0.0135737	0.14363
AT4TE29920	168.333	397	54	0.13602	-2.87811	0.0149685	0.147649
AT1TE39915	57.6667	136	18.5	0.136029	-2.87801	0.019763	0.157708
AT3TE47645	90.3333	213	29	0.13615	-2.87673	0.0190709	0.157035
AT5TE49700	381.333	899	122.5	0.136263	-2.87554	0.0135456	0.14363
AT2TE22065	253.667	598	81.5	0.136288	-2.87527	0.0141654	0.14652
AT2TE17795	96.3333	227	31	0.136564	-2.87235	0.01823	0.155778
AT3TE51110	257.667	607	83	0.136738	-2.87051	0.0146631	0.146804
AT1TE34445	35.6667	84	11.5	0.136905	-2.86876	0.0256473	0.166857
AT3TE48825	89.6667	211	29	0.137441	-2.86312	0.0184998	0.155778
AT2TE16180	160.667	378	52	0.137566	-2.8618	0.0162899	0.150364
AT2TE08050	41.6667	98	13.5	0.137755	-2.85982	0.0286058	0.171567
AT3TE59255	91	214	29.5	0.13785	-2.85882	0.0193087	0.157708
AT1TE45120	61.6667	145	20	0.137931	-2.85798	0.0238798	0.164565
AT5TE82140	150.667	354	49	0.138418	-2.8529	0.0163289	0.150451
AT2TE12225	599.333	1408	195	0.138494	-2.8521	0.013711	0.144023
AT2TE18915	89	209	29	0.138756	-2.84938	0.0197696	0.157708
AT3TE50375	1027.67	2413	335	0.138831	-2.84859	0.013414	0.142727
AT4TE08390	95	223	31	0.139013	-2.8467	0.0199544	0.157708
AT2TE13595	131.667	309	43	0.139159	-2.8452	0.0179404	0.154724
AT4TE24720	85.6667	201	28	0.139303	-2.8437	0.0194416	0.157708
AT1TE51405	52	122	17	0.139344	-2.84327	0.0235693	0.164565
AT2TE09010	44.3333	104	14.5	0.139423	-2.84246	0.0275528	0.169262
AT1TE40020	65.6667	154	21.5	0.13961	-2.84052	0.0202173	0.157708
AT3TE57645	360	843	118.5	0.140569	-2.83065	0.0152083	0.147649
AT5TE48150	95.6667	224	31.5	0.140625	-2.83007	0.0206585	0.159181
AT1TE73480	41	96	13.5	0.140625	-2.83007	0.0239543	0.164565
AT4TE14345	71.3333	167	23.5	0.140719	-2.82912	0.0211686	0.160692
AT2TE11500	138	323	45.5	0.140867	-2.8276	0.016879	0.152481
AT5TE48020	75.6667	177	25	0.141243	-2.82375	0.0231088	0.163465
AT2TE17155	173.667	406	57.5	0.141626	-2.81985	0.0172374	0.153848
AT3TE50970	120.667	282	40	0.141844	-2.81762	0.0190392	0.157035
AT3TE62620	72.3333	169	24	0.142012	-2.81592	0.0222903	0.161637
AT3TE60915	265	619	88	0.142165	-2.81436	0.0162371	0.150364
AT4TE24735	90.3333	211	30	0.14218	-2.81421	0.0199356	0.157708
AT1TE72465	46.6667	109	15.5	0.142202	-2.81399	0.0250505	0.165516
AT3TE51345	552.333	1290	183.5	0.142248	-2.81352	0.0150444	0.147649
AT4TE18995	258.667	604	86	0.142384	-2.81214	0.0162775	0.150364
AT4TE21910	66	154	22	0.142857	-2.80735	0.0241175	0.164565
AT2TE07190	96	224	32	0.142857	-2.80735	0.019907	0.157708
AT3TE58655	494	1152	165	0.143229	-2.8036	0.0154597	0.148784
AT2TE25740	34.3333	80	11.5	0.14375	-2.79837	0.0371933	0.185092
AT4TE20990	175.333	408	59	0.144608	-2.78978	0.018394	0.155778
AT2TE03965	52	121	17.5	0.144628	-2.78958	0.0267753	0.16833
AT2TE33485	75.6667	176	25.5	0.144886	-2.78701	0.022472	0.161946
AT5TE00230	288	669	97.5	0.14574	-2.77853	0.0175739	0.153848
AT3TE47240	144.667	336	49	0.145833	-2.77761	0.019994	0.157708
AT2TE16910	224.333	521	76	0.145873	-2.77721	0.0177564	0.153848
AT2TE13925	76.6667	178	26	0.146067	-2.77529	0.024693	0.165432
AT5TE29680	176.667	410	60	0.146341	-2.77259	0.0188035	0.15654
AT5TE55145	106	246	36	0.146341	-2.77259	0.0219748	0.161637
AT2TE21485	105.667	245	36	0.146939	-2.76671	0.0222409	0.161637
AT3TE59770	149.667	347	51	0.146974	-2.76637	0.0198875	0.157708
AT4TE24795	77.6667	180	26.5	0.147222	-2.76393	0.023509	0.164565
AT2TE21855	252	584	86	0.14726	-2.76356	0.0184447	0.155778
AT3TE49545	104	241	35.5	0.147303	-2.76314	0.0218002	0.161637
AT3TE55095	52.6667	122	18	0.147541	-2.76081	0.0305816	0.173205
AT4TE14520	642	1487	219.5	0.147613	-2.76011	0.01659	0.151116
AT2TE45465	743.667	1722	254.5	0.147793	-2.75835	0.016583	0.151116
AT5TE46250	105	243	36	0.148148	-2.75489	0.0233791	0.164462
AT2TE19010	75.6667	175	26	0.148571	-2.75077	0.0240559	0.164565
AT2TE26610	112	259	38.5	0.148649	-2.75002	0.0224858	0.161946
AT3TE47620	466	1077	160.5	0.149025	-2.74637	0.0177028	0.153848
AT1TE46445	94.3333	218	32.5	0.149083	-2.74582	0.025138	0.165516
AT5TE46120	74	171	25.5	0.149123	-2.74543	0.0268744	0.168699
AT5TE39315	171	395	59	0.149367	-2.74307	0.0206879	0.159181
AT2TE22185	307.667	710	106.5	0.15	-2.73697	0.0184294	0.155778
AT3TE50565	52	120	18	0.15	-2.73697	0.0275619	0.169262
AT4TE31460	73.6667	170	25.5	0.15	-2.73697	0.0233166	0.164462
AT2TE22905	103.667	239	36	0.150628	-2.73094	0.0227332	0.162389
AT5TE48190	406	936	141	0.150641	-2.73081	0.0186367	0.155899
AT4TE09045	46	106	16	0.150943	-2.72792	0.0305261	0.173164
AT3TE58050	352	811	122.5	0.151048	-2.72692	0.0188984	0.157035
AT4TE18890	80.3333	185	28	0.151351	-2.72403	0.0253606	0.166003
AT5TE73495	61.6667	142	21.5	0.151408	-2.72348	0.0269847	0.168724
AT5TE44140	76	175	26.5	0.151429	-2.72329	0.0277224	0.169572
AT4TE14305	63	145	22	0.151724	-2.72048	0.0283419	0.171183
AT5TE39325	63	145	22	0.151724	-2.72048	0.0307495	0.173753
AT3TE59765	63	145	22	0.151724	-2.72048	0.0295544	0.172528
AT2TE21295	694.667	1598	243	0.152065	-2.71724	0.0182534	0.155778
AT2TE17770	110	253	38.5	0.152174	-2.71621	0.0236616	0.164565
AT1TE51700	87	200	30.5	0.1525	-2.71312	0.0248689	0.165516
AT4TE24810	92.6667	213	32.5	0.152582	-2.71234	0.0241304	0.164565
AT5TE43545	74	170	26	0.152941	-2.70895	0.0297821	0.172541
AT3TE62440	182	418	64	0.15311	-2.70736	0.0216272	0.161637
AT5TE43535	118	271	41.5	0.153137	-2.70711	0.0245331	0.165432
AT1TE72415	32.6667	75	11.5	0.153333	-2.70526	0.0344134	0.179883
AT1TE45090	76.6667	176	27	0.153409	-2.70454	0.0286039	0.171567
AT2TE45105	45.3333	104	16	0.153846	-2.70044	0.0325751	0.178147
AT1TE51765	150	344	53	0.15407	-2.69834	0.0230042	0.163407
AT5TE44945	212	486	75	0.154321	-2.69599	0.0218236	0.161637
AT1TE34295	67.6667	155	24	0.154839	-2.69116	0.0273428	0.169262
AT4TE19860	145	332	51.5	0.15512	-2.68854	0.0233538	0.164462
AT1TE63785	50.6667	116	18	0.155172	-2.68806	0.0316315	0.175712
AT2TE19175	116.667	267	41.5	0.155431	-2.68566	0.0241946	0.164565
AT5TE46090	195.333	447	69.5	0.155481	-2.68519	0.0228638	0.163093
AT2TE09170	53.3333	122	19	0.155738	-2.68281	0.0314774	0.175652
AT5TE46855	266.333	609	95	0.155993	-2.68044	0.0218855	0.161637
AT2TE12810	166.667	381	59.5	0.156168	-2.67883	0.023684	0.164565
AT3TE44220	49	112	17.5	0.15625	-2.67807	0.0355845	0.182363
AT1TE62585	64.3333	147	23	0.156463	-2.67611	0.0292474	0.171677
AT4TE22365	254.333	581	91	0.156627	-2.6746	0.021408	0.161637
AT1TE53060	36.3333	83	13	0.156627	-2.6746	0.0442521	0.194398
AT5TE45905	111.667	255	40	0.156863	-2.67243	0.0263855	0.167047
AT5TE51225	22.3333	51	8	0.156863	-2.67243	0.0585148	0.210156
AT4TE32835	75.3333	172	27	0.156977	-2.67138	0.0287486	0.171677
AT2TE17805	85	194	30.5	0.157216	-2.66918	0.028543	0.171567
AT2TE12040	93.3333	213	33.5	0.157277	-2.66862	0.0279708	0.170167
AT4TE20775	94.6667	216	34	0.157407	-2.66742	0.0264726	0.167047
AT3TE59755	122.333	279	44	0.157706	-2.66469	0.026412	0.167047
AT4TE27045	33.3333	76	12	0.157895	-2.66297	0.0405686	0.189247
AT2TE11400	95.6667	218	34.5	0.158257	-2.65966	0.0277783	0.169604
AT2TE13970	209	476	75.5	0.158613	-2.65641	0.0230642	0.163465
AT2TE13585	63.6667	145	23	0.158621	-2.65635	0.0337768	0.178748
AT2TE19770	45.6667	104	16.5	0.158654	-2.65605	0.0391718	0.186948
AT3TE44240	55.3333	126	20	0.15873	-2.65535	0.0350694	0.181632
AT2TE09955	149.333	340	54	0.158824	-2.6545	0.0249266	0.165516
AT2TE18695	159	362	57.5	0.15884	-2.65436	0.0250003	0.165516
AT3TE59450	78.6667	179	28.5	0.159218	-2.65093	0.0303286	0.172838
AT5TE43540	230.333	524	83.5	0.159351	-2.64972	0.0238939	0.164565
AT5TE48005	91	207	33	0.15942	-2.64909	0.0299584	0.172558
AT2TE20095	63.3333	144	23	0.159722	-2.64636	0.0339777	0.178933
AT3TE59200	57.6667	131	21	0.160305	-2.64111	0.0351826	0.182034
AT2TE17170	129	293	47	0.16041	-2.64017	0.0258764	0.167047
AT3TE61035	161.667	367	59	0.160763	-2.63699	0.0260606	0.167047
AT4TE22255	38.3333	87	14	0.16092	-2.63559	0.0453056	0.19644
AT1TE40940	91.6667	208	33.5	0.161058	-2.63435	0.0302052	0.17275
AT2TE49840	42.3333	96	15.5	0.161458	-2.63077	0.0372659	0.185092
AT3TE59315	42.3333	96	15.5	0.161458	-2.63077	0.0420506	0.191162
AT5TE46840	767.667	1740	281.5	0.161782	-2.62788	0.0221649	0.161637
AT2TE12815	130.667	296	48	0.162162	-2.62449	0.0272211	0.169105
AT5TE54615	99.3333	225	36.5	0.162222	-2.62396	0.028109	0.170803
AT4TE49355	34	77	12.5	0.162338	-2.62293	0.0444663	0.194492
AT4TE49240	140	317	51.5	0.162461	-2.62184	0.0260199	0.167047
AT1TE51435	39.3333	89	14.5	0.162921	-2.61775	0.0405955	0.189247
AT3TE49430	130	294	48	0.163265	-2.61471	0.0282999	0.171183
AT1TE51690	213.667	483	79	0.163561	-2.6121	0.0258248	0.167047
AT3TE49715	73	165	27	0.163636	-2.61143	0.0334773	0.17872
AT2TE16620	243	549	90	0.163934	-2.60881	0.0255946	0.166857
AT1TE49285	54	122	20	0.163934	-2.60881	0.0377306	0.185762
AT3TE51135	66	149	24.5	0.16443	-2.60446	0.0366674	0.184077
AT4TE15740	67.3333	152	25	0.164474	-2.60407	0.0342076	0.179327
AT2TE21535	70	158	26	0.164557	-2.60334	0.034661	0.18062
AT3TE54675	36.3333	82	13.5	0.164634	-2.60266	0.0491176	0.199194
AT4TE19065	43	97	16	0.164948	-2.59991	0.0395346	0.186954
AT3TE70530	90	203	33.5	0.165025	-2.59925	0.0327541	0.178164
AT5TE39650	45.6667	103	17	0.165049	-2.59904	0.0431963	0.192424
AT4TE22220	142.333	321	53	0.165109	-2.59851	0.0289582	0.171677
AT2TE29450	200	451	74.5	0.165188	-2.59782	0.026118	0.167047
AT4TE17910	52.3333	118	19.5	0.165254	-2.59724	0.0383518	0.186948
AT4TE49270	212	478	79	0.165272	-2.59709	0.0260707	0.167047
AT2TE12265	57.6667	130	21.5	0.165385	-2.5961	0.0364415	0.183475
AT4TE20920	119.333	269	44.5	0.165428	-2.59573	0.0294392	0.17212
AT4TE16370	61.6667	139	23	0.165468	-2.59538	0.0335199	0.17872
AT5TE46880	131.333	296	49	0.165541	-2.59474	0.0298135	0.172541
AT1TE52765	71	160	26.5	0.165625	-2.59401	0.0356797	0.182363
AT4TE17180	144.667	326	54	0.165644	-2.59384	0.029067	0.171677
AT2TE27670	257	579	96	0.165803	-2.59246	0.0261862	0.167047
AT1TE57655	103	232	38.5	0.165948	-2.59119	0.0308553	0.173753
AT2TE12025	148	333	55.5	0.166667	-2.58496	0.0292654	0.171677
AT3TE57605	60	135	22.5	0.166667	-2.58496	0.0394038	0.186948
AT1TE62825	234.667	528	88	0.166667	-2.58496	0.0263237	0.167047
AT3TE52465	52	117	19.5	0.166667	-2.58496	0.0416075	0.191162
AT5TE40400	54.6667	123	20.5	0.166667	-2.58496	0.0407881	0.189797
AT4TE20520	38.6667	87	14.5	0.166667	-2.58496	0.0475209	0.19827
AT2TE21105	239.667	539	90	0.166976	-2.58229	0.0263525	0.167047
AT2TE13735	126.333	284	47.5	0.167254	-2.57989	0.0305404	0.173164
AT4TE13325	251	564	94.5	0.167553	-2.57731	0.0270618	0.168724
AT4TE20930	71.6667	161	27	0.167702	-2.57603	0.0362284	0.183341
AT3TE50500	419.333	942	158	0.167728	-2.5758	0.0256777	0.166857
AT3TE58960	638.667	1434	241	0.168061	-2.57294	0.025022	0.165516
AT3TE35610	43.6667	98	16.5	0.168367	-2.57032	0.0417424	0.191162
AT3TE44210	232.667	522	88	0.168582	-2.56847	0.027589	0.169262
AT1TE46680	75.3333	169	28.5	0.168639	-2.56799	0.0360843	0.182793
AT3TE59300	56.6667	127	21.5	0.169291	-2.56242	0.0409803	0.190199
AT3TE66630	50	112	19	0.169643	-2.55943	0.0428612	0.19234
AT1TE37170	25	56	9.5	0.169643	-2.55943	0.0538653	0.204843
AT4TE32995	98.6667	221	37.5	0.169683	-2.55908	0.033355	0.17872
AT4TE21735	47.3333	106	18	0.169811	-2.558	0.0462605	0.196805
AT5TE30775	134	300	51	0.17	-2.55639	0.0322053	0.176886
AT3TE54650	89.3333	200	34	0.17	-2.55639	0.035416	0.182186
AT3TE51940	22.3333	50	8.5	0.17	-2.55639	0.0742132	0.227072
AT4TE18945	43.3333	97	16.5	0.170103	-2.55552	0.0449294	0.19569
AT5TE37170	107.667	241	41	0.170124	-2.55534	0.0333856	0.17872
AT4TE19645	128.667	288	49	0.170139	-2.55522	0.0301916	0.17275
AT4TE15520	64.3333	144	24.5	0.170139	-2.55522	0.0368392	0.184436
AT5TE46850	190.333	426	72.5	0.170188	-2.5548	0.0299213	0.172541
AT1TE52220	210	470	80	0.170213	-2.55459	0.0291041	0.171677
AT1TE15170	123.333	276	47	0.17029	-2.55394	0.0318405	0.176013
AT4TE00310	61.6667	138	23.5	0.17029	-2.55394	0.0359223	0.182701
AT3TE49725	288.333	645	110	0.170543	-2.5518	0.0278716	0.16997
AT3TE51035	94.3333	211	36	0.170616	-2.55117	0.0349939	0.181426
AT3TE40690	55	123	21	0.170732	-2.5502	0.0400146	0.188592
AT3TE52390	47	105	18	0.171429	-2.54432	0.0469276	0.197905
AT5TE38675	480.667	1073	184.5	0.171948	-2.53996	0.0274618	0.169262
AT5TE37350	543	1212	208.5	0.17203	-2.53927	0.0272311	0.169105
AT2TE24460	138	308	53	0.172078	-2.53887	0.031727	0.175777
AT4TE15475	401.667	896	154.5	0.172433	-2.53589	0.027507	0.169262
AT2TE08970	62.3333	139	24	0.172662	-2.53398	0.0380326	0.186353
AT2TE27465	158.333	353	61	0.172805	-2.53279	0.031145	0.174838
AT5TE66530	48	107	18.5	0.172897	-2.53201	0.0450924	0.196185
AT2TE24955	103.667	231	40	0.17316	-2.52982	0.033548	0.17872
AT3TE52385	124.333	277	48	0.173285	-2.52878	0.0341735	0.179327
AT5TE40340	119	265	46	0.173585	-2.52629	0.0349596	0.181426
AT4TE25635	117.667	262	45.5	0.173664	-2.52563	0.0345014	0.180158
AT4TE35590	93	207	36	0.173913	-2.52356	0.0342697	0.179327
AT3TE59325	20.6667	46	8	0.173913	-2.52356	0.0780803	0.229844
AT3TE50365	109.667	244	42.5	0.17418	-2.52135	0.0348009	0.181164
AT3TE70375	58	129	22.5	0.174419	-2.51937	0.0420756	0.191162
AT1TE51855	92.6667	206	36	0.174757	-2.51658	0.0357581	0.182363
AT1TE52040	55.3333	123	21.5	0.174797	-2.51625	0.0453846	0.196448
AT1TE44615	55.3333	123	21.5	0.174797	-2.51625	0.0462726	0.196805
AT5TE46910	190.333	423	74	0.174941	-2.51506	0.0322756	0.17689
AT4TE19380	65.3333	145	25.5	0.175862	-2.50748	0.0431097	0.192424
AT1TE76130	48.6667	108	19	0.175926	-2.50696	0.0437532	0.193672
AT3TE60740	88.3333	196	34.5	0.17602	-2.50619	0.0393962	0.186948
AT2TE10160	88.3333	196	34.5	0.17602	-2.50619	0.0392581	0.186948
AT2TE21760	976	2165	381.5	0.176212	-2.50461	0.028328	0.171183
AT3TE51125	62.6667	139	24.5	0.176259	-2.50423	0.0443669	0.194398
AT2TE20960	452.667	1004	177	0.176295	-2.50394	0.0296601	0.172541
AT1TE31970	154.667	343	60.5	0.176385	-2.5032	0.0321983	0.176886
AT2TE54360	237.333	526	93	0.176806	-2.49976	0.0308856	0.173753
AT1TE46835	68.6667	152	27	0.177632	-2.49304	0.041024	0.190199
AT5TE54735	34.3333	76	13.5	0.177632	-2.49304	0.0537433	0.204843
AT1TE44605	224.667	497	88.5	0.178068	-2.4895	0.0329403	0.178164
AT1TE37265	326	721	128.5	0.178225	-2.48823	0.0304801	0.173164
AT3TE52335	71	157	28	0.178344	-2.48727	0.0440202	0.194009
AT2TE09065	31.6667	70	12.5	0.178571	-2.48543	0.0550754	0.205803
AT4TE18805	73.3333	162	29	0.179012	-2.48187	0.0417143	0.191162
AT4TE14185	413.333	913	163.5	0.17908	-2.48132	0.0309143	0.173753
AT1TE25615	24	53	9.5	0.179245	-2.47999	0.0678721	0.220698
AT4TE13030	140	309	55.5	0.179612	-2.47705	0.0360499	0.182793
AT1TE51850	213	470	84.5	0.179787	-2.47564	0.0336017	0.17872
AT4TE51575	34	75	13.5	0.18	-2.47393	0.0541212	0.204843
AT2TE10970	61.6667	136	24.5	0.180147	-2.47275	0.0449403	0.19569
AT3TE63640	39	86	15.5	0.180233	-2.47207	0.0511022	0.201424
AT2TE20045	203.667	449	81	0.180401	-2.47072	0.0339157	0.178933
AT4TE03430	88	194	35	0.180412	-2.47063	0.0392279	0.186948
AT4TE17895	109.333	241	43.5	0.180498	-2.46995	0.0375429	0.185433
AT4TE00230	108	238	43	0.180672	-2.46855	0.0395551	0.186954
AT2TE45095	59	130	23.5	0.180769	-2.46778	0.0444788	0.194492
AT4TE17870	64	141	25.5	0.180851	-2.46713	0.0461418	0.196805
AT2TE12390	119	262	47.5	0.181298	-2.46357	0.0387975	0.186948
AT4TE34695	129	284	51.5	0.181338	-2.46325	0.0356724	0.182363
AT3TE77810	92.6667	204	37	0.181373	-2.46297	0.0391898	0.186948
AT3TE63045	195.333	430	78	0.181395	-2.46279	0.0353744	0.182186
AT2TE20945	70	154	28	0.181818	-2.45943	0.0460574	0.196805
AT1TE51555	75	165	30	0.181818	-2.45943	0.0402307	0.188604
AT5TE44865	65	143	26	0.181818	-2.45943	0.0483427	0.198673
AT4TE20935	60	132	24	0.181818	-2.45943	0.0488963	0.19896
AT3TE49720	65	143	26	0.181818	-2.45943	0.0452172	0.196392
AT3TE62975	58.6667	129	23.5	0.182171	-2.45664	0.0483395	0.198673
AT1TE52420	221.667	487	89	0.182752	-2.45204	0.0355175	0.182283
AT3TE57940	42.3333	93	17	0.182796	-2.4517	0.0592411	0.210172
AT2TE10915	99.3333	218	40	0.183486	-2.44626	0.0411386	0.190383
AT4TE33030	36	79	14.5	0.183544	-2.4458	0.0542386	0.204901
AT4TE17200	142.667	313	57.5	0.183706	-2.44453	0.0385527	0.186948
AT4TE15170	70.6667	155	28.5	0.183871	-2.44323	0.0471814	0.198065
AT4TE19810	213	467	86	0.184154	-2.44101	0.0354086	0.182186
AT5TE49150	43.3333	95	17.5	0.184211	-2.44057	0.059284	0.210172
AT2TE13475	55.6667	122	22.5	0.184426	-2.43888	0.0509344	0.201284
AT5TE69940	47	103	19	0.184466	-2.43857	0.0483677	0.198673
AT1TE41415	68	149	27.5	0.184564	-2.43781	0.047118	0.198065
AT2TE11990	49.3333	108	20	0.185185	-2.43296	0.0536939	0.204843
AT5TE76955	37	81	15	0.185185	-2.43296	0.0551516	0.205803
AT1TE42430	53	116	21.5	0.185345	-2.43172	0.0500942	0.200052
AT2TE17145	740.333	1619	301	0.185917	-2.42727	0.0336041	0.17872
AT1TE43010	221.333	484	90	0.18595	-2.42701	0.0374146	0.185288
AT4TE09760	55.3333	121	22.5	0.18595	-2.42701	0.0499535	0.200052
AT5TE38835	46.6667	102	19	0.186275	-2.4245	0.0595924	0.210533
AT3TE44245	70	153	28.5	0.186275	-2.4245	0.0479117	0.198509
AT2TE19970	389	850	158.5	0.186471	-2.42298	0.0349811	0.181426
AT2TE13635	110.333	241	45	0.186722	-2.42104	0.042563	0.191571
AT2TE05095	131	286	53.5	0.187063	-2.4184	0.0393601	0.186948
AT1TE66675	82	179	33.5	0.187151	-2.41773	0.0427686	0.192156
AT5TE40930	93	203	38	0.187192	-2.41741	0.0459042	0.196805
AT5TE46110	137	299	56	0.187291	-2.41665	0.0415946	0.191162
AT3TE50775	95.3333	208	39	0.1875	-2.41504	0.0451313	0.196186
AT3TE47560	77	168	31.5	0.1875	-2.41504	0.0463025	0.196805
AT4TE18265	110	240	45	0.1875	-2.41504	0.0432199	0.192424
AT4TE23125	876.333	1911	359	0.18786	-2.41227	0.0342717	0.179327
AT3TE43800	131.667	287	54	0.188153	-2.41002	0.0395343	0.186954
AT3TE47880	128	279	52.5	0.188172	-2.40988	0.0425042	0.191557
AT3TE57835	151	329	62	0.18845	-2.40775	0.0417315	0.191162
AT3TE53765	207	451	85	0.18847	-2.40759	0.0388864	0.186948
AT5TE62545	243.333	530	100	0.188679	-2.40599	0.0376112	0.185433
AT1TE79830	69.3333	151	28.5	0.188742	-2.40551	0.0462146	0.196805
AT2TE22260	69.3333	151	28.5	0.188742	-2.40551	0.0491569	0.199194
AT4TE27360	99.6667	217	41	0.18894	-2.404	0.0429639	0.19234
AT1TE51960	520.333	1132	214.5	0.189488	-2.39982	0.0357985	0.182363
AT2TE21765	629.333	1369	259.5	0.189554	-2.39932	0.0357571	0.182363
AT3TE59500	80	174	33	0.189655	-2.39855	0.0487165	0.198856
AT4TE49210	49.6667	108	20.5	0.189815	-2.39734	0.0522293	0.20294
AT5TE35265	87	189	36	0.190476	-2.39232	0.0482758	0.198673
AT1TE42800	268	582	111	0.190722	-2.39046	0.038178	0.186526
AT2TE45475	25.3333	55	10.5	0.190909	-2.38904	0.0697043	0.22263
AT5TE20660	82	178	34	0.191011	-2.38827	0.0459983	0.196805
AT3TE60705	62.6667	136	26	0.191176	-2.38702	0.0549632	0.205803
AT1TE73425	190	412	79	0.191748	-2.38272	0.040084	0.188592
AT3TE61025	101	219	42	0.191781	-2.38247	0.0481246	0.198509
AT2TE25520	81.6667	177	34	0.19209	-2.38014	0.0481066	0.198509
AT3TE67445	434.333	941	181	0.192349	-2.37821	0.0381244	0.186447
AT1TE39880	172.667	374	72	0.192513	-2.37697	0.0409053	0.190169
AT2TE07145	182	394	76	0.192893	-2.37412	0.0419635	0.191162
AT5TE46235	124.333	269	52	0.193309	-2.37102	0.0459533	0.196805
AT1TE45705	57.3333	124	24	0.193548	-2.36923	0.0539119	0.204843
AT2TE27750	51.3333	111	21.5	0.193694	-2.36815	0.05558	0.206652
AT5TE54755	51.3333	111	21.5	0.193694	-2.36815	0.0546743	0.205803
AT1TE45975	39.3333	85	16.5	0.194118	-2.365	0.0643338	0.216317
AT2TE22345	277.667	600	116.5	0.194167	-2.36463	0.0413192	0.190698
AT2TE24850	481.333	1040	202	0.194231	-2.36416	0.0389093	0.186948
AT3TE62955	106	229	44.5	0.194323	-2.36347	0.0487562	0.198856
AT2TE15500	75	162	31.5	0.194444	-2.36257	0.0533842	0.204843
AT5TE86440	69	149	29	0.194631	-2.36119	0.0540219	0.204843
AT3TE53860	52.3333	113	22	0.19469	-2.36075	0.0608732	0.212347
AT3TE57600	379	818	159.5	0.194988	-2.35854	0.0403726	0.189016
AT4TE33130	40.3333	87	17	0.195402	-2.35548	0.0611972	0.212602
AT5TE41300	102	220	43	0.195455	-2.35509	0.0497115	0.200052
AT2TE18980	183.667	396	77.5	0.195707	-2.35323	0.0436156	0.193231
AT4TE32295	90	194	38	0.195876	-2.35199	0.0472976	0.198151
AT1TE52845	60.3333	130	25.5	0.196154	-2.34994	0.058603	0.210156
AT5TE46015	125.333	270	53	0.196296	-2.3489	0.0477566	0.198509
AT2TE10385	276.667	596	117	0.196309	-2.3488	0.0417625	0.191162
AT2TE13490	52	112	22	0.196429	-2.34792	0.0622353	0.213294
AT3TE65520	89.6667	193	38	0.196891	-2.34453	0.0501505	0.200052
AT2TE05540	120.333	259	51	0.196911	-2.34438	0.0480833	0.198509
AT1TE82640	33	71	14	0.197183	-2.34239	0.0676321	0.220698
AT2TE13545	35.3333	76	15	0.197368	-2.34104	0.0774656	0.229598
AT5TE39895	37.6667	81	16	0.197531	-2.33985	0.074591	0.227072
AT4TE27435	44.6667	96	19	0.197917	-2.33703	0.0605548	0.212109
AT2TE19735	152.667	328	65	0.198171	-2.33518	0.0472382	0.198065
AT2TE23965	409	876	175.5	0.200342	-2.31946	0.0429986	0.19234
AT4TE16210	115.333	247	49.5	0.200405	-2.31901	0.0487989	0.198871
AT5TE47130	566	1212	243	0.200495	-2.31836	0.0424086	0.191425
AT2TE25625	167.667	359	72	0.200557	-2.31792	0.0463862	0.196805
AT1TE52700	71	152	30.5	0.200658	-2.31719	0.0585112	0.210156
AT3TE40145	638.333	1366	274.5	0.200952	-2.31508	0.0424034	0.191425
AT3TE54295	139.333	298	60	0.201342	-2.31228	0.0500861	0.200052
AT2TE17430	62.6667	134	27	0.201493	-2.3112	0.0592854	0.210172
AT1TE84070	109	233	47	0.201717	-2.3096	0.0505626	0.200456
AT4TE20300	133.333	285	57.5	0.201754	-2.30933	0.0503776	0.200456
AT3TE52415	126.333	270	54.5	0.201852	-2.30863	0.0515906	0.201683
AT5TE40315	73	156	31.5	0.201923	-2.30812	0.0603837	0.211741
AT5TE55160	41.6667	89	18	0.202247	-2.30581	0.0745346	0.227072
AT1TE37295	39.3333	84	17	0.202381	-2.30485	0.0674618	0.220698
AT3TE49015	115.667	247	50	0.202429	-2.30451	0.052941	0.203957
AT4TE20515	76.3333	163	33	0.202454	-2.30433	0.0583454	0.210156
AT1TE58740	37	79	16	0.202532	-2.30378	0.0687627	0.222007
AT1TE38835	89	190	38.5	0.202632	-2.30307	0.0525987	0.203438
AT1TE53375	104	222	45	0.202703	-2.30256	0.0516704	0.20184
AT5TE73015	34.6667	74	15	0.202703	-2.30256	0.0692315	0.222174
AT3TE59210	75	160	32.5	0.203125	-2.29956	0.0591319	0.210172
AT5TE79440	138.333	295	60	0.20339	-2.29768	0.0487038	0.198856
AT3TE50325	123.333	263	53.5	0.203422	-2.29745	0.0522312	0.20294
AT5TE40330	117.333	250	51	0.204	-2.29336	0.0541027	0.204843
AT5TE57665	87.3333	186	38	0.204301	-2.29123	0.0543819	0.205183
AT2TE20685	43.6667	93	19	0.204301	-2.29123	0.0691939	0.222174
AT1TE43910	252.667	538	110	0.204461	-2.2901	0.0464018	0.196805
AT5TE46760	70	149	30.5	0.204698	-2.28843	0.0619812	0.213262
AT3TE47275	70	149	30.5	0.204698	-2.28843	0.0594235	0.210172
AT5TE78640	166.333	354	72.5	0.204802	-2.2877	0.0500988	0.200052
AT1TE51950	185.667	395	81	0.205063	-2.28586	0.0484768	0.198673
AT1TE43145	36.6667	78	16	0.205128	-2.2854	0.0794802	0.231444
AT5TE37165	36.6667	78	16	0.205128	-2.2854	0.0763584	0.228077
AT4TE19625	160.333	341	70	0.205279	-2.28434	0.0496644	0.200052
AT2TE44620	71	151	31	0.205298	-2.28421	0.0577837	0.20977
AT3TE53745	216.333	460	94.5	0.205435	-2.28325	0.0491131	0.199194
AT5TE86430	69.6667	148	30.5	0.206081	-2.27872	0.0616744	0.213095
AT1TE68785	37.6667	80	16.5	0.20625	-2.27753	0.0714779	0.224405
AT2TE42870	51.3333	109	22.5	0.206422	-2.27633	0.0643581	0.216317
AT2TE09100	274.667	583	120.5	0.20669	-2.27446	0.0479833	0.198509
AT3TE32970	62.6667	133	27.5	0.206767	-2.27392	0.0632685	0.214809
AT4TE18260	152.667	324	67	0.20679	-2.27376	0.0525136	0.203438
AT2TE08165	54.6667	116	24	0.206897	-2.27302	0.0707271	0.223289
AT1TE51315	128.667	273	56.5	0.20696	-2.27258	0.0546346	0.205803
AT3TE54670	115	244	50.5	0.206967	-2.27253	0.0556656	0.206804
AT3TE62245	46.6667	99	20.5	0.207071	-2.2718	0.0722472	0.225291
AT4TE15660	52.3333	111	23	0.207207	-2.27085	0.068084	0.220698
AT3TE67225	52.3333	111	23	0.207207	-2.27085	0.064999	0.216395
AT3TE46670	104.667	222	46	0.207207	-2.27085	0.055584	0.206652
AT5TE07520	71.6667	152	31.5	0.207237	-2.27065	0.059788	0.210583
AT3TE62450	690.333	1464	303.5	0.207309	-2.27015	0.0460817	0.196805
AT3TE53850	178.333	378	78.5	0.207672	-2.26762	0.0520893	0.20294
AT1TE36505	67	142	29.5	0.207746	-2.2671	0.0591667	0.210172
AT3TE59895	123.667	262	54.5	0.208015	-2.26524	0.0560802	0.207738
AT5TE61705	39.6667	84	17.5	0.208333	-2.26303	0.076279	0.228077
AT2TE21610	199.333	422	88	0.208531	-2.26167	0.0511696	0.201424
AT4TE04080	20.3333	43	9	0.209302	-2.25634	0.0995908	0.253147
AT2TE24860	476.667	1008	211	0.209325	-2.25618	0.0480174	0.198509
AT1TE51985	547.667	1158	242.5	0.209413	-2.25558	0.0479533	0.198509
AT2TE21055	228	482	101	0.209544	-2.25468	0.0512821	0.201424
AT1TE53065	44	93	19.5	0.209677	-2.25376	0.0726131	0.22574
AT5TE32810	53	112	23.5	0.209821	-2.25277	0.0689125	0.222174
AT3TE59525	157.667	333	70	0.21021	-2.2501	0.0548502	0.205803
AT2TE23240	41.6667	88	18.5	0.210227	-2.24998	0.0813061	0.232849
AT4TE15500	104.667	221	46.5	0.210407	-2.24874	0.0574561	0.209478
AT5TE94555	57.3333	121	25.5	0.210744	-2.24644	0.0705082	0.222877
AT3TE47505	127	268	56.5	0.210821	-2.24591	0.0569348	0.208844
AT3TE64135	30.3333	64	13.5	0.210938	-2.24511	0.0830343	0.234959
AT4TE33365	42.6667	90	19	0.211111	-2.24393	0.0701622	0.222765
AT3TE65670	33.6667	71	15	0.211268	-2.24286	0.0830625	0.234959
AT2TE15495	46	97	20.5	0.21134	-2.24236	0.075787	0.228077
AT5TE46795	77.3333	163	34.5	0.211656	-2.2402	0.0651978	0.216588
AT5TE37985	121	255	54	0.211765	-2.23947	0.0587579	0.210156
AT4TE40110	40.3333	85	18	0.211765	-2.23947	0.0731142	0.226058
AT4TE19755	825.667	1739	369	0.212191	-2.23657	0.0487542	0.198856
AT4TE15745	38	80	17	0.2125	-2.23447	0.0826895	0.234609
AT1TE34165	57	120	25.5	0.2125	-2.23447	0.0649689	0.216395
AT1TE53860	44.6667	94	20	0.212766	-2.23266	0.0783542	0.230066
AT4TE10185	240	505	107.5	0.212871	-2.23195	0.0524247	0.203381
AT2TE11815	361.333	760	162	0.213158	-2.23001	0.051229	0.201424
AT5TE41245	110.333	232	49.5	0.213362	-2.22862	0.0614101	0.21276
AT5TE48085	42.3333	89	19	0.213483	-2.22781	0.0786982	0.230486
AT3TE52490	42.3333	89	19	0.213483	-2.22781	0.084667	0.237163
AT3TE52590	94.6667	199	42.5	0.213568	-2.22723	0.0624882	0.213729
AT2TE12285	49	103	22	0.213592	-2.22707	0.0746042	0.227072
AT1TE53050	69	145	31	0.213793	-2.22571	0.070072	0.222765
AT2TE24035	148	311	66.5	0.213826	-2.22549	0.0569038	0.208844
AT1TE73080	79	166	35.5	0.213855	-2.22529	0.0619216	0.213262
AT4TE33010	82.3333	173	37	0.213873	-2.22517	0.0630853	0.214809
AT1TE46220	109	229	49	0.213974	-2.22449	0.0612614	0.212679
AT3TE51565	70	147	31.5	0.214286	-2.22239	0.0680585	0.220698
AT1TE13310	46.6667	98	21	0.214286	-2.22239	0.0731822	0.226058
AT1TE42945	36.6667	77	16.5	0.214286	-2.22239	0.0801001	0.231999
AT3TE53305	111	233	50	0.214592	-2.22033	0.0613093	0.212701
AT2TE16660	293.667	616	132.5	0.215097	-2.21694	0.0539921	0.204843
AT2TE20815	58.6667	123	26.5	0.215447	-2.21459	0.0743065	0.227072
AT1TE44895	83	174	37.5	0.215517	-2.21412	0.0649083	0.216395
AT5TE48460	128.333	269	58	0.215613	-2.21348	0.0615122	0.21283
AT3TE64160	101.667	213	46	0.215962	-2.21115	0.0621973	0.213294
AT2TE53160	70.6667	148	32	0.216216	-2.20945	0.0662567	0.219104
AT1TE44965	49.6667	104	22.5	0.216346	-2.20859	0.0718194	0.224646
AT3TE52510	81.6667	171	37	0.216374	-2.2084	0.0674971	0.220698
AT1TE59860	96	201	43.5	0.216418	-2.20811	0.0632209	0.214809
AT3TE59480	396	829	179.5	0.216526	-2.20739	0.0536324	0.204843
AT3TE67580	28.6667	60	13	0.216667	-2.20645	0.0901018	0.243237
AT5TE55470	43	90	19.5	0.216667	-2.20645	0.0782913	0.230035
AT4TE19850	154.333	323	70	0.216718	-2.20611	0.0586712	0.210156
AT3TE73690	36.3333	76	16.5	0.217105	-2.20353	0.0752716	0.227988
AT3TE49275	105.667	221	48	0.217195	-2.20294	0.064043	0.21614
AT3TE53350	62.6667	131	28.5	0.217557	-2.20053	0.0745272	0.227072
AT1TE80035	51.6667	108	23.5	0.217593	-2.2003	0.0753271	0.227988
AT4TE21395	92.3333	193	42	0.217617	-2.20014	0.0632592	0.214809
AT3TE51930	192.333	402	87.5	0.217662	-2.19984	0.058412	0.210156
AT3TE61475	52.6667	110	24	0.218182	-2.1964	0.0808104	0.232849
AT5TE73320	136	284	62	0.21831	-2.19555	0.0597597	0.210583
AT3TE57565	194	405	88.5	0.218519	-2.19417	0.0590015	0.210172
AT1TE27095	87.6667	183	40	0.218579	-2.19377	0.0636943	0.215655
AT4TE21315	53.6667	112	24.5	0.21875	-2.19265	0.0770233	0.229088
AT1TE45360	119.333	249	54.5	0.218876	-2.19182	0.0615559	0.21283
AT2TE11985	370	772	169	0.218912	-2.19158	0.0554504	0.206457
AT2TE42940	50.3333	105	23	0.219048	-2.19068	0.0738446	0.226879
AT4TE39195	70	146	32	0.219178	-2.18982	0.0676392	0.220698
AT5TE40320	134.333	280	61.5	0.219643	-2.18677	0.0638032	0.215655
AT1TE46830	131	273	60	0.21978	-2.18587	0.0620581	0.213262
AT4TE20885	155	323	71	0.219814	-2.18564	0.0610231	0.212432
AT4TE25580	52.3333	109	24	0.220183	-2.18322	0.0764824	0.22828
AT5TE47205	113.333	236	52	0.220339	-2.1822	0.0657058	0.217707
AT1TE47880	223.333	465	102.5	0.22043	-2.18161	0.0581961	0.210156
AT1TE53825	118.667	247	54.5	0.220648	-2.18018	0.0648676	0.216395
AT3TE52180	107.667	224	49.5	0.220982	-2.178	0.0661081	0.218754
AT2TE11540	353.333	735	162.5	0.221088	-2.1773	0.0571176	0.208844
AT1TE46190	50	104	23	0.221154	-2.17688	0.0807556	0.232849
AT4TE19955	372.667	775	171.5	0.22129	-2.17599	0.0565712	0.20864
AT2TE09685	239	497	110	0.221328	-2.17574	0.0596496	0.210533
AT2TE11445	257.333	535	118.5	0.221495	-2.17465	0.058315	0.210156
AT5TE40100	223.333	464	103	0.221983	-2.17148	0.0608383	0.212347
AT2TE07745	70.3333	146	32.5	0.222603	-2.16746	0.0761158	0.228077
AT3TE47890	53	110	24.5	0.222727	-2.16665	0.0813436	0.232849
AT2TE12140	552	1145	255.5	0.223144	-2.16395	0.0570528	0.208844
AT1TE37925	54	112	25	0.223214	-2.1635	0.0777218	0.229844
AT1TE67645	95	197	44	0.22335	-2.16262	0.0698152	0.22263
AT2TE11900	376.667	781	174.5	0.223431	-2.1621	0.0582604	0.210156
AT4TE21900	499	1034	231.5	0.223888	-2.15915	0.0580831	0.210156
AT1TE55070	111	230	51.5	0.223913	-2.15899	0.0690541	0.222174
AT4TE18335	282.333	585	131	0.223932	-2.15887	0.059727	0.210583
AT3TE48285	116.333	241	54	0.224066	-2.158	0.0685647	0.221832
AT2TE13335	409	847	190	0.224321	-2.15636	0.0588483	0.210172
AT2TE27235	240	497	111.5	0.224346	-2.1562	0.0603452	0.211741
AT5TE50605	83.6667	173	39	0.225434	-2.14923	0.0740693	0.227072
AT2TE21705	194	401	90.5	0.225686	-2.14761	0.0643933	0.216317
AT1TE51685	69.6667	144	32.5	0.225694	-2.14756	0.0785638	0.230303
AT5TE28285	76	157	35.5	0.226115	-2.14487	0.0736902	0.226595
AT4TE13560	92	190	43	0.226316	-2.14359	0.0724489	0.225505
AT5TE44670	46	95	21.5	0.226316	-2.14359	0.0921747	0.24596
AT2TE15995	117.667	243	55	0.226337	-2.14345	0.0691142	0.222174
AT3TE52540	250	516	117	0.226744	-2.14086	0.0627055	0.214184
AT1TE76620	146.333	302	68.5	0.226821	-2.14037	0.0677548	0.220698
AT3TE49470	196.333	405	92	0.22716	-2.13822	0.0648005	0.216395
AT1TE62820	341.333	704	160	0.227273	-2.1375	0.0607916	0.212347
AT4TE33065	42.6667	88	20	0.227273	-2.1375	0.0829214	0.234821
AT3TE61685	163	336	76.5	0.227679	-2.13493	0.0667525	0.219948
AT4TE16020	193.667	399	91	0.22807	-2.13245	0.0651302	0.216588
AT1TE46030	50	103	23.5	0.228155	-2.13191	0.0884249	0.24218
AT5TE40355	106.333	219	50	0.228311	-2.13093	0.0731846	0.226058
AT2TE13390	102	210	48	0.228571	-2.12928	0.0717821	0.224646
AT2TE20105	131.667	271	62	0.228782	-2.12795	0.0695003	0.222174
AT3TE49285	75.3333	155	35.5	0.229032	-2.12638	0.0793236	0.231244
AT1TE53470	133.667	275	63	0.229091	-2.12601	0.0703654	0.222765
AT3TE47595	316	650	149	0.229231	-2.12513	0.0636903	0.215655
AT3TE94220	307.333	632	145	0.22943	-2.12387	0.0632339	0.214809
AT2TE12660	283.667	583	134	0.229846	-2.12126	0.0643011	0.216317
AT1TE73500	84.6667	174	40	0.229885	-2.12102	0.0723242	0.225383
AT3TE60925	316	649	149.5	0.230354	-2.11807	0.0647436	0.216395
AT1TE54005	149	306	70.5	0.230392	-2.11784	0.0694348	0.222174
AT3TE57935	105.667	217	50	0.230415	-2.1177	0.0731189	0.226058
AT3TE54385	223.667	459	106	0.230937	-2.11443	0.0674838	0.220698
AT2TE17880	98	201	46.5	0.231343	-2.11189	0.074594	0.227072
AT5TE29740	111.667	229	53	0.231441	-2.11128	0.0711385	0.223893
AT5TE41545	79	162	37.5	0.231481	-2.11103	0.080671	0.232849
AT2TE27275	46.3333	95	22	0.231579	-2.11042	0.0892141	0.242514
AT1TE60665	66.3333	136	31.5	0.231618	-2.11018	0.0744487	0.227072
AT5TE43935	166.333	341	79	0.231672	-2.10985	0.0701229	0.222765
AT4TE23755	453	928	215.5	0.23222	-2.10644	0.0642217	0.216317
AT5TE46790	42	86	20	0.232558	-2.10434	0.0991738	0.252972
AT1TE11380	106	217	50.5	0.232719	-2.10334	0.0731157	0.226058
AT5TE52485	56.6667	116	27	0.232759	-2.10309	0.0835439	0.235732
AT5TE66500	193	395	92	0.232911	-2.10215	0.0694001	0.222174
AT1TE43430	60.6667	124	29	0.233871	-2.09622	0.0890291	0.242514
AT5TE40165	77.3333	158	37	0.234177	-2.09433	0.0835677	0.235732
AT5TE03660	38.6667	79	18.5	0.234177	-2.09433	0.0964756	0.249811
AT3TE54605	94	192	45	0.234375	-2.09311	0.0793278	0.231244
AT2TE16000	55.3333	113	26.5	0.234513	-2.09226	0.091726	0.245536
AT1TE43315	48	98	23	0.234694	-2.09115	0.0899617	0.243188
AT4TE21090	351.333	717	168.5	0.235007	-2.08922	0.0676602	0.220698
AT3TE55410	57.3333	117	27.5	0.235043	-2.08901	0.0899648	0.243188
AT4TE08730	82.3333	168	39.5	0.235119	-2.08854	0.0827542	0.234609
AT4TE08945	116.667	238	56	0.235294	-2.08746	0.0749196	0.227696
AT2TE19475	91.6667	187	44	0.235294	-2.08746	0.0803762	0.232524
AT5TE79270	50	102	24	0.235294	-2.08746	0.0900361	0.243188
AT2TE10975	294.667	601	141.5	0.235441	-2.08656	0.0681302	0.220707
AT4TE19340	93.6667	191	45	0.235602	-2.08558	0.0807867	0.232849
AT3TE52935	315	642	151.5	0.235981	-2.08326	0.06894	0.222174
AT3TE48090	81	165	39	0.236364	-2.08092	0.083995	0.236282
AT2TE16930	524	1067	252.5	0.236645	-2.0792	0.0672746	0.220605
AT5TE81385	273.667	557	132	0.236984	-2.07714	0.0700088	0.222765
AT4TE10210	397.333	808	192	0.237624	-2.07325	0.0686648	0.221957
AT3TE60205	110.667	225	53.5	0.237778	-2.07231	0.0787609	0.230486
AT4TE18845	142.667	290	69	0.237931	-2.07138	0.0757384	0.228077
AT3TE63050	216	439	104.5	0.238041	-2.07072	0.0731662	0.226058
AT1TE52795	152.667	310	74	0.23871	-2.06667	0.0768132	0.228731
AT5TE46060	77.3333	157	37.5	0.238854	-2.0658	0.0874025	0.240546
AT1TE15240	55.6667	113	27	0.238938	-2.06529	0.0898184	0.243188
AT5TE28305	69	140	33.5	0.239286	-2.06319	0.0849119	0.237548
AT2TE17925	116.333	236	56.5	0.239407	-2.06246	0.0794991	0.231444
AT5TE68130	105	213	51	0.239437	-2.06228	0.0822089	0.234439
AT5TE41105	261.333	530	127	0.239623	-2.06116	0.0731775	0.226058
AT1TE52085	161.333	327	78.5	0.240061	-2.05853	0.0761273	0.228077
AT4TE13880	130.333	264	63.5	0.24053	-2.05571	0.0771536	0.229259
AT4TE09445	68.6667	139	33.5	0.241007	-2.05285	0.0888492	0.242514
AT2TE13440	345.333	699	168.5	0.241059	-2.05254	0.0715982	0.224506
AT4TE19675	184.333	373	90	0.241287	-2.05118	0.0766837	0.228479
AT3TE48365	149.333	302	73	0.241722	-2.04858	0.0791807	0.231244
AT1TE53815	142.667	288	70	0.243056	-2.04064	0.0805013	0.23263
AT1TE34580	163	329	80	0.243161	-2.04002	0.0779697	0.229844
AT1TE49740	239.333	483	117.5	0.243271	-2.03936	0.0760903	0.228077
AT5TE40080	222.667	449	109.5	0.243875	-2.03578	0.0773876	0.2295
AT1TE66585	41.6667	84	20.5	0.244048	-2.03477	0.0977042	0.251734
AT5TE68420	43.6667	88	21.5	0.244318	-2.03317	0.0995417	0.253147
AT2TE20735	213	429	105	0.244755	-2.03059	0.0778666	0.229844
AT2TE20940	145	292	71.5	0.244863	-2.02995	0.0822969	0.234439
AT4TE19935	275.667	555	136	0.245045	-2.02888	0.0757531	0.228077
AT1TE38985	59.6667	120	29.5	0.245833	-2.02425	0.0981894	0.251836
AT4TE19655	260.333	523	129	0.246654	-2.01944	0.0780153	0.229844
AT2TE13420	76.6667	154	38	0.246753	-2.01886	0.0898734	0.243188
AT2TE17390	234	470	116	0.246809	-2.01854	0.0780281	0.229844
AT5TE38710	551.333	1107	273.5	0.247064	-2.01704	0.0753708	0.227988
AT2TE47130	339.667	682	168.5	0.247067	-2.01702	0.0763613	0.228077
AT5TE41680	247.667	497	123	0.247485	-2.01459	0.0800718	0.231999
AT1TE58455	105.667	212	52.5	0.247642	-2.01367	0.0860985	0.239157
AT5TE47195	126.667	254	63	0.248031	-2.0114	0.0870604	0.240284
AT2TE27335	150.667	302	75	0.248344	-2.00959	0.082605	0.234609
AT2TE16885	76.3333	153	38	0.248366	-2.00946	0.0946719	0.247944
AT5TE45115	483	968	240.5	0.24845	-2.00897	0.0771863	0.229259
AT5TE40310	107.333	215	53.5	0.248837	-2.00673	0.0903487	0.243645
AT4TE23410	200.333	401	100	0.249377	-2.0036	0.0813552	0.232849
AT3TE48110	86	172	43	0.25	-2	0.0950579	0.248313

## Sheet: 3. TEs losing H3K27me3 ddm1clf
TEs hypomarked by H3K27me3 in ddm1clf VS ddm1 (log2FC<-2 ; pval<0,1)
AT2TE21295
AT5TE37350
AT2TE16930
AT1TE51985
AT2TE45465
AT3TE50375
AT4TE23125
AT2TE21760
AT4TE21900
AT5TE47130
AT4TE19755
AT3TE62450
AT2TE23965
AT4TE18865
AT2TE12225
AT2TE13335
AT5TE46840
AT3TE58655
AT1TE43355
AT4TE10210
AT3TE40145
AT3TE58960
AT5TE38710
AT3TE50570
AT3TE67445
AT2TE20960
AT4TE14520
AT3TE52935
AT3TE57600
AT3TE50500
AT5TE38675
AT2TE11900
AT4TE21090
AT2TE11985
AT3TE59480
AT2TE16660
AT2TE18920
AT2TE10385
AT2TE21765
AT2TE21605
AT2TE11815
AT5TE48190
AT2TE13440
AT2TE17145
AT1TE50795
AT2TE21530
AT3TE50875
AT3TE57645
AT2TE10975
AT5TE40100
AT3TE51350
AT3TE51345
AT2TE22185
AT2TE11540
AT5TE37360
AT5TE40080
AT3TE51930
AT2TE18980
AT3TE52540
AT3TE47595
AT2TE20735
AT5TE45115
AT2TE09685
AT1TE49740
AT1TE52795
AT4TE19675
AT4TE13325
AT2TE21055
AT2TE27670
AT2TE12140
AT3TE54385
AT5TE43215
AT5TE00230
AT4TE15475
AT3TE94220
AT2TE21705
AT3TE47235
AT5TE32355
AT1TE52220
AT2TE11445
AT1TE50890
AT5TE49700
AT2TE21610
AT5TE41105
AT2TE15415
AT3TE58050
AT1TE52420
AT1TE50700
AT4TE19655
AT3TE53745
AT1TE49755
AT2TE16620
AT1TE43010
AT3TE63050
AT5TE43935
AT2TE21105
AT1TE53815
AT1TE51850
AT2TE20940
AT1TE44605
AT5TE37290
AT2TE22345
AT5TE44945
AT2TE22065
AT3TE57935
AT3TE59695
AT3TE48365
AT2TE29450
AT1TE54005
AT2TE54360
AT4TE23410
AT1TE52085
AT1TE51690
AT2TE21855
AT5TE81385
AT3TE49725
AT1TE34580
AT3TE51110
AT2TE12660
AT5TE39230
AT2TE17390
AT2TE09100
AT2TE13445
AT2TE13080
AT4TE10185
AT3TE59525
AT1TE46830
AT1TE42800
AT1TE50345
AT1TE50800
AT2TE18695
AT2TE21510
AT2TE07145
AT2TE20045
AT3TE53850
AT5TE62545
AT4TE17200
AT4TE19850
AT1TE53470
AT1TE50115
AT1TE50560
AT1TE50145
AT4TE16020
AT5TE66500
AT1TE49960
AT2TE17565
AT2TE19735
AT4TE19810
AT3TE57565
AT4TE18995
AT2TE15995
AT5TE46090
AT2TE20105
AT1TE49715
AT1TE50220
AT3TE54295
AT5TE39315
AT1TE51315
AT1TE58455
AT4TE14815
AT4TE18335
AT3TE59360
AT3TE63045
AT5TE41680
AT1TE52020
AT2TE26785
AT4TE19935
AT3TE61685
AT2TE42940
AT1TE43910
AT2TE16910
AT5TE46015
AT1TE50740
AT1TE50270
AT2TE24035
AT3TE53765
AT3TE50805
AT4TE14185
AT2TE19970
AT4TE20990
AT2TE09570
AT5TE29680
AT5TE47195
AT3TE59770
AT1TE51910
AT1TE53825
AT5TE73320
AT2TE27465
AT1TE50495
AT3TE61035
AT3TE60865
AT4TE19625
AT3TE44210
AT2TE09955
AT3TE50550
AT2TE12390
AT5TE46850
AT1TE55070
AT1TE37265
AT5TE44880
AT1TE49480
AT2TE18375
AT1TE51700
AT5TE47205
AT1TE62820
AT1TE53350
AT2TE24880
AT2TE13735
AT5TE45905
AT5TE46910
AT3TE59895
AT5TE37985
AT5TE55145
AT3TE52385
AT2TE17925
AT3TE60750
AT2TE17205
AT4TE23755
AT3TE49015
AT1TE39880
AT1TE40955
AT1TE46220
AT3TE50775
AT5TE46855
AT3TE54605
AT5TE43540
AT4TE18260
AT3TE52415
AT4TE18845
AT2TE05540
AT2TE25400
AT1TE53330
AT2TE17880
AT2TE24460
AT1TE50175
AT5TE40310
AT3TE47240
AT1TE46030
AT4TE20300
AT3TE60740
AT3TE59430
AT2TE24850
AT3TE48285
AT1TE51765
AT5TE20660
AT2TE12025
AT3TE57835
AT1TE49570
AT2TE21265
AT2TE13970
AT3TE62955
AT4TE14555
AT5TE46880
AT4TE14840
AT3TE53305
AT2TE13390
AT4TE08945
AT4TE19875
AT3TE47880
AT3TE47620
AT3TE62230
AT5TE46235
AT4TE13880
AT2TE13635
AT5TE46060
AT5TE40355
AT5TE46110
AT2TE11500
AT5TE41545
AT3TE49275
AT2TE11400
AT3TE60925
AT2TE13595
AT5TE50605
AT1TE50615
AT3TE52590
AT1TE50415
AT2TE12810
AT5TE40340
AT4TE14895
AT2TE27235
AT4TE19340
AT3TE54670
AT3TE49430
AT1TE49780
AT5TE44955
AT4TE25635
AT2TE24860
AT3TE60845
AT2TE12815
AT1TE57655
AT3TE59210
AT3TE47875
AT3TE60205
AT2TE21680
AT2TE27275
AT4TE15355
AT3TE59755
AT1TE42430
AT5TE46795
AT2TE10915
AT1TE50020
AT1TE76620
AT4TE32315
AT4TE19860
AT4TE32995
AT2TE19475
AT1TE49920
AT5TE41300
AT1TE50650
AT1TE37925
AT4TE33010
AT5TE41245
AT2TE16180
AT1TE50105
AT5TE82140
AT3TE62440
AT1TE15170
AT2TE16885
AT1TE50365
AT3TE59230
AT4TE20515
AT4TE08390
AT1TE50275
AT1TE50745
AT1TE53375
AT3TE60915
AT1TE49765
AT1TE45955
AT1TE50250
AT1TE49870
AT5TE78640
AT2TE07745
AT1TE50535
AT1TE53415
AT2TE21455
AT1TE50575
AT4TE14990
AT1TE49510
AT1TE80035
AT5TE48085
AT1TE51960
AT1TE53300
AT4TE13030
AT1TE84070
AT5TE44140
AT2TE12375
AT2TE21485
AT3TE51035
AT1TE50750
AT4TE33365
AT3TE49470
AT2TE34310
AT2TE18935
AT5TE43535
AT1TE44945
AT1TE52010
AT1TE50280
AT2TE09070
AT5TE44960
AT1TE51685
AT4TE23700
AT3TE51690
AT1TE38835
AT1TE36505
AT3TE52180
AT1TE66860
AT1TE50260
AT3TE52510
AT2TE24935
AT1TE52740
AT1TE50765
AT2TE24955
AT1TE45360
AT4TE24825
AT2TE26610
AT2TE47130
AT1TE49370
AT2TE20810
AT1TE40940
AT2TE20945
AT1TE50985
AT1TE50975
AT1TE53370
AT2TE11125
AT1TE47880
AT1TE52845
AT3TE51565
AT5TE86430
AT1TE67645
AT1TE82640
AT5TE37330
AT3TE64160
AT2TE21805
AT3TE47560
AT4TE22220
AT5TE40165
AT1TE50140
AT2TE24410
AT1TE52055
AT1TE49385
AT3TE67695
AT4TE13560
AT3TE52215
AT5TE40320
AT3TE60755
AT1TE49990
AT5TE40930
AT2TE05095
AT4TE14970
AT1TE53650
AT3TE48110
AT2TE21535
AT2TE24905
AT4TE21395
AT3TE52335
AT5TE35265
AT1TE50665
AT5TE48005
AT5TE86440
AT4TE23735
AT2TE24415
AT2TE13115
AT3TE49545
AT2TE28345
AT3TE57605
AT3TE61455
AT1TE51555
AT4TE18805
AT1TE49285
AT3TE50860
AT1TE51855
AT5TE48020
AT2TE15500
AT1TE49885
AT4TE18265
AT5TE37355
AT1TE79830
AT1TE47715
AT2TE17795
AT5TE46120
AT1TE37275
AT1TE52765
AT3TE34525
AT3TE50985
AT3TE50970
AT3TE59255
AT3TE70530
AT2TE12265
AT3TE48090
AT2TE17770
AT1TE40020
AT1TE49605
AT3TE60705
AT5TE62865
AT5TE64505
AT3TE59500
AT2TE17485
AT4TE17180
AT4TE20920
AT3TE55410
AT2TE17805
AT3TE53350
AT2TE20060
AT4TE33030
AT4TE20930
AT2TE08300
AT5TE44935
AT3TE59235
AT1TE50385
AT3TE47645
AT1TE76130
AT5TE46760
AT2TE15385
AT2TE21280
AT1TE15240
AT5TE51225
AT4TE16210
AT4TE13250
AT1TE73425
AT1TE62825
AT2TE20815
AT2TE22260
AT2TE18940
AT3TE49045
AT4TE08730
AT1TE50620
AT1TE50830
AT5TE46765
AT2TE10970
AT2TE16645
AT1TE49595
AT1TE45090
AT1TE60665
AT1TE53665
AT5TE73015
AT4TE35590
AT3TE51125
AT4TE32835
AT4TE20130
AT1TE53050
AT5TE37420
AT4TE00230
AT4TE15170
AT2TE17335
AT3TE47275
AT4TE18890
AT1TE52780
AT2TE17455
AT3TE59450
AT3TE50575
AT2TE08050
AT4TE19645
AT1TE49375
AT1TE43640
AT4TE21325
AT3TE59300
AT1TE46835
AT1TE43145
AT3TE66230
AT5TE37310
AT4TE19955
AT4TE15740
AT1TE50710
AT1TE50895
AT2TE12040
AT2TE21110
AT2TE21525
AT2TE26635
AT4TE26330
AT3TE51070
AT5TE38010
AT1TE50905
AT2TE16665
AT2TE17155
AT3TE49715
AT1TE44895
AT2TE21925
AT2TE17430
AT5TE50960
AT5TE46250
AT1TE38985
AT2TE16000
AT4TE39225
AT1TE46215
AT2TE12285
AT5TE45895
AT4TE09445
AT4TE24735
AT4TE24810
AT4TE40110
AT2TE45095
AT2TE13420
AT3TE63640
AT3TE65670
AT5TE94555
AT2TE13570
AT5TE40330
AT3TE60830
AT1TE45965
AT4TE21315
AT4TE20995
AT3TE48860
AT2TE21815
AT2TE15495
AT5TE37170
AT4TE03110
AT4TE17695
AT1TE53860
AT3TE59385
AT2TE27460
AT5TE79270
AT1TE46190
AT2TE27335
AT1TE43430
AT5TE48460
AT1TE52700
AT3TE43800
AT4TE16805
AT4TE19380
AT3TE50560
AT2TE13585
AT2TE20095
AT1TE49830
AT1TE50435
AT2TE17170
AT4TE20885
AT3TE51135
AT1TE45120
AT5TE48150
AT2TE18915
AT1TE52745
AT3TE35610
AT3TE49510
AT2TE13070
AT4TE15500
AT4TE23705
AT5TE39645
AT2TE05530
AT3TE32970
AT1TE72465
AT2TE08970
AT3TE52465
AT2TE17535
AT4TE17870
AT5TE37335
AT2TE49840
AT1TE45705
AT1TE50450
AT4TE15660
AT2TE12350
AT1TE63790
AT5TE55265
AT1TE41415
AT3TE73690
AT1TE50470
AT5TE44975
AT3TE50905
AT3TE61025
AT5TE37275
AT2TE13560
AT2TE10160
AT1TE59155
AT5TE57665
AT1TE49500
AT2TE19175
AT4TE33100
AT3TE59350
AT5TE68130
AT5TE37165
AT1TE50185
AT4TE19885
AT4TE09095
AT3TE41670
AT1TE45970
AT5TE44130
AT1TE46445
AT4TE14305
AT5TE32810
AT4TE22365
AT5TE43545
AT5TE44865
AT5TE54735
AT5TE54615
AT5TE79440
AT5TE61705
AT5TE28305
AT2TE13490
AT2TE27750
AT1TE53065
AT4TE51575
AT1TE66675
AT3TE49500
AT4TE49210
AT4TE04080
AT2TE05980
AT1TE49945
AT3TE59325
AT4TE15745
AT4TE17895
AT4TE25580
AT1TE52040
AT1TE68785
AT5TE45135
AT3TE65520
AT3TE58055
AT1TE63950
AT3TE57940
AT1TE46230
AT5TE39325
AT4TE27360
AT2TE25095
AT1TE49450
AT1TE50945
AT5TE69990
AT1TE49650
AT5TE38835
AT2TE09170
AT4TE19065
AT4TE00310
AT3TE59200
AT5TE52485
AT3TE66125
AT2TE13475
AT1TE34295
AT3TE50565
AT1TE52715
AT2TE07805
AT1TE50000
AT1TE49695
AT4TE14345
AT5TE40920
AT4TE21910
AT5TE44670
AT2TE17490
AT3TE59315
AT1TE62875
AT4TE14525
AT5TE50070
AT2TE09065
AT5TE61515
AT3TE47890
AT1TE34445
AT3TE66215
AT1TE39950
AT3TE58780
AT2TE24445
AT3TE67225
AT3TE62240
AT4TE33130
AT3TE62245
AT4TE09760
AT3TE59240
AT3TE59420
AT3TE59765
AT5TE40315
AT4TE39195
AT4TE29920
AT4TE49240
AT2TE26780
AT2TE07190
AT1TE51525
AT3TE54675
AT4TE14545
AT3TE44220
AT3TE61475
AT2TE21050
AT2TE53160
AT3TE59250
AT5TE44920
AT5TE39895
AT1TE51435
AT2TE25740
AT1TE50635
AT5TE39650
AT3TE48825
AT3TE50325
AT1TE50165
AT1TE13310
AT3TE59720
AT2TE06465
AT1TE55855
AT4TE22255
AT1TE44615
AT2TE20685
AT1TE52050
AT5TE55155
AT3TE60860
AT3TE44245
AT1TE45425
AT3TE62975
AT1TE50900
AT4TE22245
AT1TE11380
AT1TE49615
AT5TE40400
AT2TE45105
AT5TE40150
AT2TE19770
AT2TE13200
AT2TE21795
AT3TE52390
AT4TE33065
AT1TE37295
AT2TE21515
AT5TE45900
AT3TE66630
AT5TE49150
AT3TE47400
AT2TE22120
AT1TE73080
AT1TE31985
AT2TE21670
AT5TE73495
AT1TE42945
AT4TE18945
AT1TE43315
AT3TE44240
AT1TE37170
AT3TE50785
AT2TE25520
AT3TE61630
AT4TE49270
AT3TE53860
AT1TE51405
AT5TE54755
AT1TE53915
AT5TE03660
AT3TE62235
AT3TE49445
AT5TE68420
AT2TE11990
AT3TE51095
AT3TE77810
AT1TE45975
AT1TE52810
AT3TE59225
AT1TE73480
AT4TE27435
AT2TE32645
AT3TE51355
AT1TE57695
AT4TE20520
AT1TE73500
AT5TE29740
AT4TE20935
AT1TE25615
AT1TE49630
AT4TE34695
AT3TE46670
AT1TE27095
AT1TE51950
AT5TE46790
AT5TE54635
AT4TE16370
AT1TE52070
AT5TE30775
AT5TE49710
AT2TE13925
AT1TE31970
AT4TE27045
AT3TE70375
AT1TE44180
AT3TE54650
AT3TE67580
AT3TE50955
AT1TE66585
AT3TE55095
AT2TE44620
AT1TE49950
AT1TE62585
AT5TE69940
AT2TE08165
AT2TE23240
AT3TE62620
AT4TE31460
AT2TE19010
AT3TE51940
AT1TE63785
AT3TE40690
AT2TE33485
AT5TE07520
AT4TE09045
AT5TE39865
AT1TE50915
AT3TE50365
AT5TE55160
AT1TE50790
AT4TE17910
AT5TE76955
AT3TE52470
AT4TE24720
AT4TE24795
AT4TE32295
AT4TE20270
AT1TE53060
AT4TE21735
AT1TE45330
AT2TE42870
AT5TE55470
AT2TE16615
AT1TE50305
AT3TE47505
AT2TE03965
AT4TE03430
AT2TE30240
AT3TE49520
AT3TE51025
AT3TE60800
AT1TE44575
AT1TE76070
AT3TE59260
AT1TE46680
AT4TE23130
AT1TE72415
AT4TE08315
AT1TE34165
AT1TE56565
AT1TE39915
AT1TE58740
AT3TE64135
AT1TE74100
AT2TE16915
AT2TE22905
AT2TE45475
AT1TE50300
AT4TE15520
AT4TE49355
AT1TE59860
AT1TE39795
AT3TE49285
AT2TE25625
AT5TE28285
AT1TE51970
AT2TE12820
AT5TE66530
AT5TE46610
AT2TE21250
AT4TE20775
AT4TE21005
AT4TE33740
AT2TE09010
AT1TE66245
AT3TE49720
AT1TE44965
AT1TE50015
AT3TE52490
AT2TE13545
AT4TE23690
AT1TE44030
AT1TE83355
AT1TE30875
AT5TE45130
AT1TE43820
AT5TE69960
AT4TE51610
AT3TE61030
AT3TE62115
AT4TE27630
AT3TE63750
AT1TE62575
AT4TE33665
AT2TE24450
AT5TE48175
AT2TE11140
AT4TE33685
AT2TE06590
AT5TE70175
AT3TE38920
AT4TE39305
AT1TE59805
AT4TE33725
AT4TE33705
AT2TE19160
AT5TE54340
AT5TE90745
AT1TE64185
AT3TE61135
AT2TE04010
AT1TE44175
AT1TE41930
AT1TE66660
AT1TE51545
AT1TE70875
AT3TE59745
AT4TE18875
AT1TE41935
AT5TE36300
AT2TE25645
AT3TE48300
AT5TE28290
AT2TE13170
AT5TE48145
AT2TE13105
AT4TE52390
AT2TE16650
AT4TE26315
AT5TE54855
AT2TE24920
AT5TE44120
AT2TE11535
AT5TE50790
AT5TE33425
AT3TE77785
AT5TE68445
AT2TE19745
AT1TE57045
AT1TE44985
AT5TE45535
AT2TE05855
AT2TE16900
AT1TE45960
AT5TE37250
AT2TE19020
AT3TE49535
AT4TE16205
AT1TE51100
AT1TE43250
AT5TE56620
AT3TE57575
AT1TE51900
AT5TE45015
AT3TE50770
AT5TE31970
AT1TE54600
AT3TE27270
AT5TE08535
AT5TE39125
AT5TE55270
AT1TE49590
AT3TE41655
AT2TE21545
AT5TE56155
AT4TE80380
AT1TE24955
AT5TE49570
AT2TE09575
AT5TE28355
AT5TE06100
AT3TE59400
AT1TE80690
AT2TE32265
AT3TE61045
AT2TE10910
AT5TE50845
AT1TE65030
AT5TE65820
AT2TE06470
AT5TE13400
AT1TE31905
AT3TE50950
AT1TE39940
AT5TE57395
AT3TE43930
AT3TE30635
AT3TE63670
AT2TE06205
AT5TE56630
AT5TE54045
AT1TE50340
AT2TE42375
AT1TE42190
AT3TE43820
AT5TE20840
AT3TE50410
AT3TE87760
AT4TE33660
AT5TE04425
AT1TE76520
AT4TE16615
AT2TE12415
AT5TE65300
AT4TE29750
AT4TE14965
AT3TE23330
AT5TE39880
AT1TE63715
AT1TE37260
AT4TE50080
AT3TE48305
AT1TE58390
AT5TE70025
AT3TE60810
AT3TE52485
AT3TE52330
AT2TE20135
AT4TE20225
AT5TE45110
AT4TE15000
AT5TE37465
AT1TE62915
AT2TE25410
AT4TE18920
AT1TE52015
AT2TE12710
AT5TE29650
AT5TE70150
AT3TE57505
AT2TE25395
AT4TE08360
AT2TE25510
AT1TE39005
AT3TE50820
AT1TE59800
AT3TE70525
AT2TE10375
AT2TE15425
AT5TE32860
AT3TE48905
AT5TE29655
AT3TE50900
AT4TE50035
AT2TE21870
AT5TE54730
AT2TE54695
AT3TE30315
AT2TE11325
AT1TE81440
AT2TE21865
AT2TE08045
AT3TE48910
AT1TE49925
AT4TE14210
AT4TE20315
AT2TE13230
AT1TE71405
AT2TE18105
AT2TE13465
AT3TE48865
AT2TE28350
AT2TE20955
AT1TE74220
AT1TE46430
AT5TE62965
AT4TE23420
AT3TE55130
AT3TE47625
AT3TE64130
AT1TE52385
AT1TE53405
AT3TE59365
AT4TE79710
AT5TE56960
AT5TE54785
AT2TE12725
AT1TE73865
AT4TE20875
AT2TE61710
AT3TE58775
AT1TE54590
AT3TE60890
AT2TE25660
AT1TE51945
AT1TE63745
AT3TE49265
AT1TE37645
AT4TE32395
AT1TE50955
AT3TE65370
AT5TE55860
AT4TE22350
AT1TE58005
AT2TE12340
AT1TE50540
AT2TE07160
AT4TE12955
AT4TE19970
AT1TE80170
AT3TE47615
AT1TE50925
AT4TE15640
AT2TE65220
AT1TE41130
AT1TE46960
AT1TE39820
AT2TE20050
AT3TE49055
AT3TE51050
AT1TE34300
AT1TE79980
AT5TE33380
AT1TE53310
AT2TE46725
AT1TE55910
AT3TE67615
AT5TE54765
AT5TE46255
AT1TE16595
AT1TE50935
AT2TE12335
AT1TE50510
AT1TE52005
AT2TE16625
AT1TE80830
AT1TE12775
AT4TE15525
AT4TE67780
AT2TE12570
AT1TE35460
AT1TE49875
AT5TE32605
AT5TE65905
AT3TE58860
AT1TE63045
AT1TE35465
AT4TE32260
AT2TE20065
AT3TE14800
AT4TE68770
AT5TE54665
AT2TE23765
AT1TE50335
AT3TE53555
AT5TE27105
AT4TE14845
AT3TE62225
AT1TE39335
AT2TE27380
AT2TE13580
AT4TE18345
AT1TE50590
AT4TE61525
AT5TE44640
AT3TE47985
AT3TE49825
AT4TE19670
AT4TE26240
AT5TE38170
AT2TE73350
AT2TE40345
AT5TE29670
AT3TE45120
AT4TE40675
AT4TE27110
AT3TE50335
AT4TE19710
AT4TE32305
AT2TE07415
AT5TE56385
AT1TE41945
AT3TE61665
AT5TE13605
AT2TE40050
AT4TE28225
AT3TE50910
AT4TE08400
AT2TE17450
AT2TE05630
AT1TE72510
AT5TE46605
AT3TE46980
AT2TE13590
AT5TE82050
AT3TE59095
AT1TE59150
AT1TE55850
AT2TE48900
AT4TE67400
AT2TE05640
AT3TE68850
AT5TE31480
AT2TE25515
AT4TE15325
AT2TE06275
AT1TE52775
AT1TE50805
AT1TE56560
AT4TE21345
AT5TE48015
AT2TE21585
AT1TE65250
AT2TE16845
AT4TE29670
AT4TE27490
AT4TE23645
AT4TE57430
AT3TE54450
AT2TE13235
AT2TE20230
AT4TE37020
AT1TE49475
AT4TE14200
AT4TE26350
AT1TE54940
AT1TE75260
AT1TE67200
AT3TE67780
AT1TE50390
AT1TE49865
AT1TE43020
AT1TE52075
AT4TE16955
AT5TE38190
AT4TE20610
AT2TE21490
AT5TE68440
AT2TE45780
AT4TE20600
AT4TE27485
AT2TE21460
AT1TE73490
AT2TE18100
AT4TE16140
AT3TE50350
AT3TE58965
AT1TE50550
AT3TE62270
AT2TE44050
AT1TE76285
AT4TE14320
AT4TE19870
AT4TE22690
AT2TE12405
AT3TE53025
AT3TE49530
AT1TE43380
AT5TE47010
AT5TE71880
AT1TE63680
AT2TE21915
AT1TE39030
AT3TE47870
AT1TE52875
AT4TE32990
AT1TE49720
AT1TE57675
AT3TE45125
AT2TE16090
AT3TE65065
AT5TE53670
AT5TE32785
AT3TE47980
AT3TE34485
AT2TE06165
AT1TE77025
AT3TE33680
AT1TE41835
AT2TE25430
AT2TE26495
AT5TE56615
AT2TE11225
AT2TE21695
AT1TE43460
AT4TE34395
AT5TE38115
AT2TE28745
AT1TE37490
AT1TE50855
AT5TE45915
AT5TE52885
AT3TE53785
AT5TE70005
AT3TE59390
AT2TE41700
AT3TE48830
AT1TE35735
AT2TE19325
AT5TE70000
AT5TE56790
AT2TE26735
AT2TE45460
AT3TE62320
AT3TE59280
AT3TE67230
AT2TE89320
AT5TE45185
AT2TE34535
AT1TE42810
AT1TE58100
AT2TE13915
AT1TE32325
AT5TE41675
AT4TE13260
AT4TE24905
AT4TE24790
AT4TE24715
AT5TE46925
AT5TE54780
AT2TE13645
AT1TE57035
AT2TE11980
AT1TE53275
AT3TE54660
AT1TE68320
AT2TE17440
AT3TE60910
AT4TE37230
AT4TE14310
AT1TE84040
AT1TE55895
AT5TE37370
AT2TE43005
AT5TE44970
AT1TE36665
AT5TE55255
AT2TE03240
AT2TE22190
AT2TE22135
AT3TE44325
AT5TE50860
AT1TE88950
AT3TE59710
AT4TE15135
AT3TE49110
AT3TE50965
AT3TE65855
AT4TE38955
AT3TE59700
AT4TE20280
AT5TE54835
AT5TE49765
AT4TE39120
AT1TE41115
AT3TE77800
AT3TE59515
AT4TE18925
AT4TE07390
AT5TE32795
AT4TE19890
AT4TE23475
AT2TE24870
AT2TE13225
AT1TE68345
AT1TE42550
AT4TE79310
AT1TE42820
AT1TE35530
AT2TE43460
AT1TE39855
AT1TE51740
AT2TE17195
AT2TE17550
AT5TE39075
AT3TE54640
AT4TE33750
AT4TE33735
AT3TE66225
AT1TE50370
AT1TE34265
AT5TE66080
AT5TE40365
AT5TE32340
AT4TE20275
AT5TE20650
AT3TE44320
AT1TE41140
AT4TE22210
AT2TE23560
AT1TE96570
AT1TE71400
AT5TE32625
AT1TE45335
AT5TE51170
AT5TE17710
AT5TE39585
AT3TE47695
AT2TE24435
AT3TE50960
AT5TE47450
AT3TE79145
AT5TE46930
AT3TE53550
AT1TE43705
AT3TE49030
AT4TE21000
AT3TE47245
AT5TE38250
AT4TE54010
AT5TE35275
AT3TE60795
AT1TE52965
AT2TE12355
AT4TE17915
AT3TE48410
AT3TE50830
AT2TE21700
AT1TE73085
AT1TE11630
AT2TE08965
AT4TE14550
AT1TE51695
AT1TE49895
AT4TE12375
AT2TE12715
AT3TE45145
AT5TE67090
AT5TE40915
AT1TE53430
AT4TE33695
AT4TE33715
AT5TE39590
AT3TE60885
AT1TE60425
AT4TE00215
AT4TE18340
AT1TE49700
AT2TE12360
AT1TE37195
AT1TE50380
AT5TE64510
AT4TE77690
AT5TE40155
AT4TE17900
AT1TE13980
AT2TE46125
AT2TE29500
AT5TE41505
AT3TE66730
AT2TE17015
AT2TE12575
AT4TE52380
AT4TE29335
AT4TE71330
AT2TE03075
AT2TE21270
AT1TE53195
AT2TE26720
AT3TE51935
AT5TE41510
AT5TE54335
AT2TE21645
AT2TE19290
AT3TE65055
AT1TE80685
AT2TE08055
AT2TE24910
AT3TE66340
AT1TE45295
AT4TE33360
AT1TE51520
AT3TE50360
AT1TE37190
AT1TE35625
AT5TE37530
AT5TE46065
AT2TE13940
AT1TE49725
AT4TE39320
AT3TE64955
AT1TE35980
AT1TE58750
AT1TE58055
AT1TE51090
AT3TE51105
AT1TE63020
AT4TE27355
AT1TE50130
AT5TE44135
AT1TE46130
AT1TE37905
AT2TE26225
AT4TE25175
AT3TE42095
AT4TE33690
AT4TE21330
AT2TE13565
AT3TE59705
AT4TE21810
AT2TE48905
AT1TE42250
AT3TE57850
AT1TE13690
AT3TE50155
AT2TE05885
AT5TE65870
AT1TE42160
AT3TE58890
AT2TE18985
AT4TE47500
AT1TE52035
AT4TE31465
AT1TE45995
AT4TE51570
AT4TE38290
AT5TE38260
AT5TE54440
AT5TE46070
AT2TE08035
AT2TE27480
AT2TE57270
AT1TE57685
AT2TE20100
AT5TE56710
AT2TE07800
AT1TE17300
AT5TE37255
AT5TE46895
AT5TE43930
AT5TE61465
AT3TE44095
AT1TE53645
AT2TE13210
AT5TE79235
AT3TE58970
AT3TE65250
AT3TE42640
AT4TE23675
AT5TE46900
AT5TE51230
AT2TE21255
AT3TE59910
AT3TE30955
AT2TE10170
AT2TE23490
AT5TE30780
AT2TE20895
AT3TE59270
AT2TE09225
AT5TE53300
AT4TE23680
AT1TE52790
AT2TE26625
AT2TE23495
AT4TE32365
AT4TE20915
AT3TE70025
AT5TE62360
AT3TE51020
AT1TE43825
AT4TE09090
AT3TE37695
AT5TE61525
AT1TE37495
AT2TE21660
AT2TE30540
AT2TE20695
AT1TE80300
AT3TE44945
AT4TE39295
AT3TE45405
AT1TE90815
AT1TE79995
AT2TE09130
AT1TE42535
AT3TE49745
AT2TE06090
AT1TE23840
AT5TE32025
AT3TE60825
AT1TE44950
AT4TE33700
AT3TE66460
AT1TE22115
AT4TE26560
AT1TE54010
AT2TE42875
AT3TE47655
AT2TE43010
AT4TE04200
AT1TE50440
AT3TE70020
AT1TE39800
AT4TE39170
AT5TE06105
AT1TE50330
AT2TE09220
AT3TE41675
AT5TE54050
AT5TE65150
AT2TE54725
AT1TE49390
AT1TE41940
AT4TE21830
AT5TE39870
AT1TE46970
AT1TE64210
AT1TE39790
AT2TE20130
AT1TE52425
AT2TE57235
AT2TE16610
AT5TE34350
AT5TE54645
AT4TE22215
AT4TE10660
AT5TE52970
AT3TE94215
AT3TE69030
AT3TE48685
AT1TE41895
AT1TE52760
AT2TE17530
AT5TE74470
AT1TE57180
AT5TE66085
AT2TE25200
AT1TE53435
AT3TE49750
AT2TE54720
AT2TE27470
AT2TE12370
AT1TE27350
AT4TE13255
AT5TE39875
AT1TE46290
AT1TE57680
AT1TE51035
AT5TE54845
AT3TE58765
AT5TE34340
AT4TE38235
AT1TE79070
AT4TE22360
AT2TE15400
AT5TE43920
AT2TE11405
AT5TE39660
AT3TE65515
AT1TE55340
AT4TE39230
AT5TE40910
AT1TE41030
AT2TE36135
AT1TE27345
AT4TE24725
AT2TE20690
AT5TE44930
AT2TE23955
AT5TE56690
AT1TE49640
AT1TE55125
AT2TE13215
AT1TE66670
AT2TE13965
AT2TE39600
AT5TE32610
AT5TE37475
AT1TE80055
AT4TE10575
AT1TE41040
AT1TE67660
AT4TE27635
AT5TE31960
AT5TE45145
AT5TE46200
AT4TE14190
AT1TE39970
AT3TE49035
AT1TE49915
AT1TE49485
AT1TE39805
AT5TE53050
AT2TE24950
AT3TE34535
AT5TE73520
AT5TE54605
AT4TE10560
AT1TE66655
AT5TE39320
AT3TE65360
AT3TE47730
AT1TE62565
AT2TE13450
AT4TE10190
AT1TE44600
AT1TE76120
AT1TE52815
AT5TE82820
AT4TE10655
AT1TE27100
AT4TE27025
AT1TE39960
AT5TE56970
AT3TE47440
AT1TE42165
AT3TE65390
AT2TE13205
AT5TE38240
AT4TE40705
AT2TE34505
AT5TE35280
AT3TE41680
AT5TE46835
AT3TE48415
AT3TE64280
AT4TE32335
AT5TE45050
AT2TE50890
AT1TE49610
AT2TE08315
AT3TE75645
AT4TE20305
AT2TE13410
AT2TE23500
AT3TE50505
AT1TE31980
AT1TE49910
AT1TE45990
AT5TE39610
AT1TE58060
AT1TE42025
AT4TE03045
AT4TE13330
AT3TE50800
AT3TE47250
AT2TE15410
AT3TE59495
AT5TE46845
AT2TE10380
AT1TE72455
AT4TE21350
AT1TE49790
AT1TE72505
AT3TE60760
AT2TE08310
AT5TE37480
AT5TE66075
AT5TE54830
AT1TE37290
AT3TE48680
AT4TE03100
AT1TE72410
AT4TE23640
AT1TE46000
AT5TE54675
AT5TE44850
AT4TE26250
AT4TE25300
AT3TE62095
AT1TE41025
AT1TE51530
AT3TE51525
AT2TE30950
AT1TE49635
AT2TE05535
AT4TE33730
AT3TE47545
AT1TE49775
AT5TE69985
AT5TE55005
AT4TE13270
AT3TE59265
AT1TE51540
AT5TE65800
AT5TE37320
AT1TE46225
AT2TE03165
AT1TE34290
AT1TE55770
AT2TE08960
AT2TE03285
AT1TE50965
AT3TE59750
AT3TE61230
AT5TE04420
AT2TE17510
AT3TE65400
AT5TE65420
AT1TE53205
AT4TE32340
AT4TE19865
AT1TE42825
AT1TE38445
AT1TE51550
AT5TE45140
AT1TE43920
AT5TE32955
AT1TE55120
AT5TE68455
AT5TE61530
AT4TE51620
AT3TE59395
AT3TE50280
AT2TE04840
AT3TE49525
AT5TE13390
AT1TE72460
AT2TE13395
AT1TE38865
AT1TE51655
AT2TE17915
AT5TE71895
AT2TE23960
AT2TE13180
AT2TE12965
AT5TE46890
AT2TE12740
AT4TE39310
AT5TE37240
AT5TE65155
AT5TE32870
AT4TE14960
AT5TE61605
AT2TE07490
AT3TE49405
AT4TE75620
AT1TE41225
AT2TE09185
AT5TE78580
AT3TE51335
AT2TE58040
AT4TE03140
AT2TE40350
AT5TE29300
AT2TE11505
AT1TE62960
AT1TE75010
AT1TE41075
AT1TE43915
AT1TE50910
AT2TE21320
AT3TE66660
AT5TE61520
AT3TE43810
AT1TE39965
AT2TE24945
AT3TE49765
AT5TE37245
AT3TE79030
AT1TE50135
AT5TE30770
AT4TE10555
AT2TE50555
AT5TE50785
AT5TE47455
AT1TE53285
AT1TE36495
AT5TE55150
AT2TE11205
AT2TE27255
AT4TE31930
AT1TE57665
AT1TE50290
AT3TE65365
AT2TE25005
AT2TE30350
AT2TE18595
AT5TE53290
AT3TE60790
AT1TE72500
AT3TE30630
AT2TE58390
AT1TE63730
AT3TE59725
AT4TE23480
AT3TE69170
AT5TE54685
AT1TE49620
AT3TE47445
AT3TE87755
AT3TE49775
AT1TE40970
AT3TE50920
AT3TE50915
AT5TE56135
AT4TE49350
AT4TE39315
AT4TE12950
AT1TE62870
AT1TE85100
AT1TE49505
AT1TE49645
AT3TE30310
AT4TE19010
AT1TE87045
AT3TE54645
AT2TE17515
AT4TE51615
AT5TE54680
AT3TE47550
AT2TE24875
AT2TE07405
AT2TE18370
AT1TE46440
AT2TE06160
AT4TE34025
AT2TE11055
AT5TE37590
AT4TE39005
AT3TE47740
AT5TE52590
AT2TE12365
AT1TE49890
AT3TE39260
AT1TE79835
AT3TE59220
AT1TE72160
AT1TE61105
AT4TE71335
AT2TE25665
AT1TE49625
AT3TE52480
AT4TE11990
AT2TE05100
AT5TE20655
AT3TE37700
AT5TE56715
AT2TE41660
AT2TE08040
AT1TE51450
AT3TE63615
AT2TE13535
AT4TE34650
AT2TE17200
AT2TE33480
AT1TE49940
AT4TE25575
