# Supplementary material for: Polycomb mutant partially suppresses DNA hypomethylation–associated phenotypes in Arabidopsis
Source: Life Sci Alliance. 2020 Dec 21;4(2):e202000848. doi: 10.26508/lsa.202000848 (PMC7756957; doi:10.26508/lsa.202000848)
Supplement: Supplementary file 3 [file LSA-2020-00848_TableS3.xlsx]

## Sheet: Legends
Table summarizing DEseq2 on RNA-seq data
1. DEseq2 raw data on genes
1. DEseq2 raw data on TEs
3. Lists of interest containing TEs UP-regulated in genotypes of interest (padj<0,05 Log2FC>4)
NB : to analyse those raw data, 1 read was added to all basemeans in order to remove all 0, recalculate Log2FC and prevent having "inf" or " -inf"
Table S3. Table summarizing DEseq2 on RNA-seq data. Tab 1. DEseq2 raw data on genes. Tab 2. DEseq2 raw data on transposable elements. Tab 3. Lists containing transposable elements up-regulated in genotypes of interest (padj < 0,05 Log2FC > 4). Note: To analyze the raw data, 1 read was added to all basemeans in order to remove all 0 and recalculate Log2FC (no “inf” or “ −inf”).

## Sheet: 1. Genes DEseq2 raw data
	base mean								Log2FoldChange							Adjusted Pvalue (padj)
id	WT	clf	ddm1clf-BR4	ddm1clf-BR3	ddm1clf-BR1	ddm1clf-BR2	ddm1-BR4	ddm1	clf	ddm1clf-BR4	ddm1clf-BR3	ddm1clf-BR1	ddm1clf-BR2	ddm1-BR4	ddm1	clf	ddm1clf-BR4	ddm1clf-BR3	ddm1clf-BR1	ddm1clf-BR2	ddm1-BR4	ddm1
AT1G01010	7.46129106723774	4.16911581178876	4.39246308994764	6.19942881293667	8.07124549564983	7.20616595092252	-0.346037599597337	8.8428969013516	-0.839683840737914	-0.76439512608945	-0.267289991057739	0.113366027495791	-0.0501934133500832	-0.346037599597337	0.245093779429355	1	1	1	1	1	1	1
AT1G01020	53.3208626299285	51.5308385883973	54.5920412607778	53.4700735115788	42.1498375883936	52.6050114417344	0.377474428664926	48.635117976827	-0.049264050255698	0.0339905214894584	0.00403153950821425	-0.339173048481099	-0.0194998755696438	0.377474428664926	-0.132701703241207	1	1	1	1	1	1	1
AT1G01030	67.7849087341157	76.6125796049313	47.6895992622886	48.8205019018763	99.5453611130146	65.576110153395	-0.807038495947519	64.7947490612333	0.176617183443843	-0.507289455524742	-0.473476988379096	0.554389971582312	-0.0477937888600223	-0.807038495947519	-0.0650872128231364	1	1	1	1	1	1	0.99456068165554
AT1G01040	254.161864748079	265.089409996872	201.425807410456	214.655222647932	263.660686191228	263.745673803764	-0.13609235549961	256.156937776333	0.060731457381071	-0.335499041496038	-0.243726305479838	0.0529348904185564	0.0533998495753099	-0.13609235549961	0.0112803863536649	1	1	1	1	1	1	1
AT1G01046	0	0	0	0	0	0	Inf	0	NA	NA	NA	NA	NA	Inf	NA	NA	NA	NA	NA	NA	NA	1
AT1G01050	145.845063716045	159.378263708844	156.873681783844	182.108221380015	175.773790794152	195.28709727	0.18271819999814	151.18720448914	0.12801832793976	0.105166778599078	0.320359497591306	0.269283412252733	0.421160075200471	0.18271819999814	0.0518994868248185	1	1	1	1	1	1	1
AT1G01060	3920.52817002419	4457.51868704526	117.341513974315	108.490004226392	3846.39688120468	2829.86136892728	-10.120410215089	3442.28335190488	0.185192819995127	-5.06226260958483	-5.17541399543819	-0.0275403946363792	-0.470316646896463	-10.120410215089	-0.187682168154793	1	2.37426287890904e-08	1.11988715957228e-08	1	1	1	2.51589029195536e-18
AT1G01070	20.5123910472793	15.7064025326617	10.6674103613014	22.4729294468954	34.0785920927437	37.4720629447971	-0.542001670107418	15.9363525799571	-0.385142893902604	-0.94328568324059	0.131692527725958	0.73237006315319	0.869319733559772	-0.542001670107418	-0.364174199376045	1	1	1	1	1	1	1
AT1G01073	0	0	0	0	0	0	NA	0	NA	NA	NA	NA	NA	NA	NA	NA	NA	NA	NA	NA	NA	NA
AT1G01080	143.361945716204	134.430614983913	132.401387425564	185.9828643881	93.2677257275091	115.29865521476	0.227812618888412	101.247572337252	-0.0928003906962409	-0.114743882845147	0.375507581145501	-0.620212279210707	-0.314286436755361	0.227812618888412	-0.50177480677269	1	1	1	1	1	1	1
AT1G01090	539.360032541433	600.483514437482	525.840581339446	567.247736383706	553.328718979549	420.119474938783	0.259642594021954	539.091221845523	0.154876019516268	-0.0366231343530716	0.0727303273209344	0.0368881852975282	-0.360448954942318	0.259642594021954	-0.000719201474116006	1	1	1	1	1	1	1
AT1G01100	3074.20668513389	2724.45742410459	3389.7265159853	2444.12480950028	2549.61677157027	3214.67063070654	-0.935632122137327	2924.90112453072	-0.174245217923308	0.140954717451385	-0.330896205177757	-0.269933749179521	0.0644567656256013	-0.935632122137327	-0.0718263079796631	1	1	1	1	1	1	0.783058629755086
AT1G01110	19.4018968713747	14.6692956723669	9.41242090703065	4.6495716097025	12.5552707710108	9.36801573619928	0.0407966334959245	21.5658094374662	-0.403398104228262	-1.04355996580825	-2.0610280036063	-0.627904565158633	-1.05038230336607	0.0407966334959245	0.152548158563623	1	1	0.578571370897806	1	1	1	1
AT1G01115	0	0.44116309904121	0	0	0	0	NA	0	Inf	NA	NA	NA	NA	NA	NA	1	NA	NA	NA	NA	NA	NA
AT1G01120	296.39943890253	242.801956685838	586.080075144442	339.418727508283	281.596787292672	261.583824018488	-1.71315277077741	326.179523305092	-0.287762668567533	0.983555074574994	0.19552345155582	-0.0739118420425074	-0.180269387229308	-1.71315277077741	0.138123499722286	1	0.792403024946952	1	1	1	1	0.214129412815955
AT1G01130	28.0267048975091	32.3389985216113	31.3747363567688	17.8233578371929	23.3169314318773	23.0597310429521	-1.57727063656595	20.7716461297175	0.206472865391547	0.162801199546418	-0.653032977081979	-0.265424197886681	-0.281426450318698	-1.57727063656595	-0.432186583859612	1	1	1	1	1	1	0.745690554780771
AT1G01140	260.138517891539	267.426827266694	190.758397049154	189.857507396186	278.906372127455	349.499048619742	-0.252517814215409	277.657323394172	0.0398641680916769	-0.44753346554221	-0.45436298289391	0.10050086534534	0.426008497998303	-0.252517814215409	0.0940254180493754	1	1	1	1	1	1	1
AT1G01150	0	2.40446341562392	0.627494727135377	0.774928601617084	0.896805055072203	0.720616595092252	NA	1.14502952902605	Inf	Inf	Inf	Inf	Inf	NA	Inf	1	1	1	1	1	1	NA
AT1G01160	650.163699255305	819.705178953718	569.765212238922	568.022664985323	744.348195709929	879.152246012548	0.539645370148397	750.93472440505	0.334302105031058	-0.190435469225022	-0.19485451129281	0.195174643918883	0.43531001584392	0.539645370148397	0.207884497841122	1	1	1	1	1	1	1
AT1G01170	647.658927971895	818.028261073964	576.040159510276	577.321808204728	736.276950214279	879.87286260764	0.538027580661841	747.30825424273	0.33691642912853	-0.169064861995416	-0.165858532970385	0.185014280569114	0.442060819487788	0.538027580661841	0.206469200550978	1	1	1	1	1	1	1
AT1G01180	22.0127137207687	36.1985530089753	10.039915634166	14.7236434307246	27.8009567072383	38.9132961349816	0.578549410825579	31.7770143722931	0.717595017358613	-1.13258986489438	-0.580202294361479	0.336797519693029	0.821926177178698	0.578549410825579	0.529646570602659	1	1	1	1	1	1	1
AT1G01183	0	0	0	0	0	0	NA	0	NA	NA	NA	NA	NA	NA	NA	NA	NA	NA	NA	NA	NA	NA
AT1G01190	7.5143138502298	5.05144200987118	11.2949050884368	17.0484292355758	0	2.16184978527676	-0.0932192786761518	7.66597044311852	-0.572946088667509	0.587958868382649	1.18192554266695	#VALUE!	-1.7973750924289	-0.0932192786761518	0.0288270614411352	1	1	0.889081127321044	1	1	1	1
AT1G01200	2.45174850041787	1.76465239616484	6.27494727135377	5.42450021131959	0.896805055072203	0	-0.062351400557601	2.99016153939324	-0.474426968137277	1.35579234066741	1.14567922492696	-1.45094468001942	#VALUE!	-0.062351400557601	0.286412430738175	1	1	1	1	1	1	1
AT1G01210	15.3094263651315	10.3015319401602	17.5698523597905	10.8490004226392	11.6584657159386	24.5009642331366	0.295111273027631	13.5187058050769	-0.571561330496868	0.198681841422879	-0.496858101487805	-0.393042288293099	0.678418300525224	0.295111273027631	-0.179463183164933	1	1	1	1	1	1	1
AT1G01220	36.9509806049557	28.5001324048568	32.6297258110396	32.5470012679175	31.3881769275271	26.6628140184133	-0.806156149696818	23.6980138106967	-0.374644029401912	-0.179425786660394	-0.18308802493341	-0.235391413655986	-0.470783599262927	-0.806156149696818	-0.640846502772469	1	1	1	1	1	1	1
AT1G01225	6.94973225395734	7.89706852453632	8.1574314527599	10.8490004226392	5.38083033043322	7.20616595092252	-0.565497802638937	5.88463229116539	0.184359811486967	0.2311575618398	0.642532822845627	-0.369128581379602	0.0522744784956791	-0.565497802638937	-0.24000512808036	1	1	1	1	1	1	1
AT1G01230	41.8201238394397	38.7577970868116	67.1419358034853	53.4700735115788	51.1178881391156	45.3988454908119	0.430296666595296	45.29572017737	-0.109710760825713	0.683016798612931	0.354534326079269	0.28963090057706	0.11845827562131	0.430296666595296	0.11517740776962	1	1	1	1	1	1	1
AT1G01240	239.750841426884	184.527050871179	303.079953206387	155.760648925034	260.970271026011	321.395001411145	0.0675345129698142	295.185262512053	-0.377703553848097	0.338162551742085	-0.622205078825444	0.12234959001513	0.422811612736226	0.0675345129698142	0.300084816350004	1	1	0.961393164348033	1	1	1	1
AT1G01250	129.409458425298	57.1343571013166	50.1995781708301	14.7236434307246	83.4028701217149	82.870908435609	-2.78433966142837	76.6613343923987	-1.17951260647218	-1.36619592020336	-3.13573644455782	-0.633774129782158	-0.643005424236738	-2.78433966142837	-0.755372051021804	1	0.707213126952252	0.00730717202694788	1	1	1	0.020527735774114
AT1G01260	19.5079424373588	26.4052303136577	10.6674103613014	18.59828643881	16.1424909912997	20.1772646625831	-0.247175198458983	19.148162662586	0.436762104554524	-0.870851632928602	-0.0688919163684705	-0.273198398536096	0.048668987788271	-0.247175198458983	-0.0268556536541667	1	1	1	1	1	1	1
AT1G01270	0	0	0	0	0	0	NA	0	NA	NA	NA	NA	NA	NA	NA	NA	NA	NA	NA	NA	NA	NA
AT1G01280	0	0	0	0	0	0	NA	0	NA	NA	NA	NA	NA	NA	NA	NA	NA	NA	NA	NA	NA	NA
AT1G01290	44.3248951228496	55.2587913011448	44.5521256266117	35.6467156743859	56.4987184695488	38.1926795398894	-0.331695121983448	45.0421747049272	0.318086788251496	0.00737704825036033	-0.314348058107993	0.350100926446129	-0.214821076781514	-0.331695121983448	0.0231592670510571	1	1	1	1	1	1	1
AT1G01300	26.158207010004	28.8096937292816	69.0244199848914	74.3931457552401	17.0392960463719	24.5009642331366	0.94853259864311	23.0617051877696	0.139290667511738	1.39984320380332	1.50790604808913	-0.618397922077225	-0.0944251285613954	0.94853259864311	-0.181764465898034	1	0.606341615605717	0.367249051245808	1	1	1	0.856177752556935
AT1G01305	0	0	0	2.32478580485125	2.69041516521661	0.720616595092252	NA	1.7494412227461	NA	NA	Inf	Inf	Inf	NA	Inf	NA	NA	0.948983849382692	1	1	1	NA
AT1G01310	28.1857732464853	23.4486903949856	30.1197469024981	48.0455733002592	25.1105415420217	41.0751459202584	-0.0618736907827099	27.5780294454597	-0.265459796074659	0.0957425002190782	0.769436366974112	-0.16667400424394	0.543298553572273	-0.0618736907827099	-0.0314477722986808	1	1	0.923856889167461	1	1	1	1
AT1G01320	1297.09745045182	1039.55592818675	1243.06705445518	1184.0909032709	1166.74337664894	922.389241718083	-0.528410980681371	1292.36746177239	-0.319319495420931	-0.0613827513791964	-0.131507031143619	-0.152799595350354	-0.491839281471712	-0.528410980681371	-0.0052705396922499	1	1	1	1	1	1	1
AT1G01340	18.7312697091181	12.7059953557842	6.27494727135377	12.3988576258733	8.07124549564983	6.48554935583027	-1.18856227471685	16.2536919108139	-0.559939299822649	-1.57777345554945	-0.595241493347493	-1.21458547479396	-1.53014800908489	-1.18856227471685	-0.204681243441308	1	0.970906887538461	1	1	1	1	1
AT1G01350	77.9414089331626	92.8710586406412	62.1219779864023	42.6210730889396	69.0539892405597	72.0616595092252	0.175960179383076	75.7682203746019	0.252839069258051	-0.327286244695551	-0.870823094161186	-0.174665249879726	-0.113158135090827	0.175960179383076	-0.0407971484662252	1	1	0.876841784762805	1	1	1	1
AT1G01355	1.5346764398412	0.44116309904121	0	0	0	0	#VALUE!	0	-1.79855049291149	#VALUE!	#VALUE!	#VALUE!	#VALUE!	#VALUE!	#VALUE!	1	1	1	1	1	1	1
AT1G01360	37.4095166352441	50.6692007609243	28.8647574482273	22.4729294468954	59.1891336347654	77.8265922699633	-0.470311869053915	47.6495730938361	0.437703747363757	-0.37409622271627	-0.735217126556396	0.661927014785704	1.05685786329979	-0.470311869053915	0.349057963589605	1	1	0.976432197933004	1	1	1	1
AT1G01370	7.24919993526947	8.69166020620782	11.2949050884368	13.9487148291075	10.7616606608664	1.4412331901845	0.180992737393785	5.85273536195836	0.261809995039125	0.639778463116138	0.944238520205453	0.570007036595515	-2.33051799841657	0.180992737393785	-0.308710732469303	1	1	0.982008917828501	1	1	1	1
AT1G01380	18.0606425468615	17.8683507696623	6.90244199848914	10.8490004226392	10.7616606608664	21.6184978527676	-1.94331772078864	13.5187058050769	-0.0154427395027209	-1.3876704558137	-0.735287095304079	-0.746948499529309	0.259417061067129	-1.94331772078864	-0.417892176981207	1	1	1	1	1	1	0.73952466909348
AT1G01390	3.88037937427493	1.96330031658271	7.52993672562452	1.54985720323417	9.86485560579424	9.36801573619928	-0.724738112867053	7.72976430153258	-0.982916835941083	0.956440034191748	-1.32406240944009	1.34610022630842	1.27154579152129	-0.724738112867053	0.994226715968878	1	1	1	1	1	1	1
AT1G01400	0	0	0	0	0	0	NA	0	NA	NA	NA	NA	NA	NA	NA	NA	NA	NA	NA	NA	NA	NA
AT1G01410	0	0	0	0	0	0	NA	0	NA	NA	NA	NA	NA	NA	NA	NA	NA	NA	NA	NA	NA	NA
AT1G01420	110.029214837492	83.0106897995222	23.2173049040089	14.7236434307246	77.1252347362095	74.223509294502	-0.795395730181921	77.8668978574118	-0.406517599141143	-2.24461422037879	-2.90168001547484	-0.512611757105113	-0.567938518914917	-0.795395730181921	-0.498804580495367	1	0.141069021559312	0.0199584256813008	1	1	1	0.983624585351548
AT1G01430	283.903967717975	242.698514832791	240.957975219985	233.253509086742	208.058772776751	215.464361932583	-0.363210754914535	272.570114333182	-0.226237731579183	-0.236621459533371	-0.28350422640551	-0.448411890926421	-0.397953746146813	-0.363210754914535	-0.0587756236631142	1	1	1	1	1	1	1
AT1G01440	11.0235337435603	13.1471584548254	15.059873451249	11.6239290242563	21.5233213217329	21.6184978527676	-0.0611302721369835	16.2855888400209	0.254164244509635	0.450122873479505	0.0765110254561826	0.965313947680039	0.971679508276476	-0.0611302721369835	0.563009110823269	1	1	1	1	1	1	1
AT1G01448	15.4154719311156	17.8683507696623	6.90244199848914	5.42450021131959	15.2456859362275	15.1329484969373	0.607080537901115	25.6372066474715	0.213027424299675	-1.1592002920113	-1.50681693150168	-0.0159779951977293	-0.026685947960233	0.607080537901115	0.733860021868551	1	1	0.824380132655889	1	1	1	1
AT1G01450	5.25598746513993	7.36817090908419	0.627494727135377	1.54985720323417	0.896805055072203	3.60308297546126	-0.577539739437293	3.43508858707814	0.487344690961933	-3.0662865938208	-1.76182653673149	-2.55109551962027	-0.544729959023833	-0.577539739437293	-0.613614530012047	1	1	1	1	1	1	1
AT1G01453	0.5115588132804	0	0	0	0	0	1.19848757538934	1.20882338744011	#VALUE!	#VALUE!	#VALUE!	#VALUE!	#VALUE!	1.19848757538934	1.24063145863221	1	1	1	1	1	1	1
AT1G01460	0	0	0	0	0	0	Inf	0	NA	NA	NA	NA	NA	Inf	NA	NA	NA	NA	NA	NA	NA	1
AT1G01470	50.5136393982777	68.1634345773469	121.106482337128	118.564076047414	91.4741156173647	104.489406288377	2.06471160773871	97.0485874104183	0.432325042462622	1.26153119501476	1.23092205752865	0.856690573918712	1.04861178767123	2.06471160773871	0.942034225395191	1	0.648761233856674	0.492870665864058	1	1	1	0.0273889554835629
AT1G01471	0	0	0	0	0	0	NA	0	NA	NA	NA	NA	NA	NA	NA	NA	NA	NA	NA	NA	NA	NA
AT1G01480	1.48165365684913	3.24292235550088	1.25498945427075	1.54985720323417	3.58722022028881	2.88246638036901	#VALUE!	1.71754429353907	1.13008623145945	-0.239533009452458	0.0649270476368574	1.27565806474808	0.960095530457151	#VALUE!	0.2131390543563	1	1	1	1	1	1	1
AT1G01490	1377.52648848188	1588.38772856388	926.182217251816	661.78902578099	1608.86826879953	1862.07328171838	-0.755535582861398	1488.70649910994	0.205483059490296	-0.572712098074226	-1.05763678742482	0.223966144985173	0.434829790468911	-0.755535582861398	0.111979291625114	1	1	0.641766641738843	1	1	1	0.921682867660574
AT1G01500	51.327650159799	59.582687775146	59.6119990778608	51.1452877067275	42.1498375883936	61.2524105828415	0.193651475965195	57.3504271613505	0.215156991246786	0.215866540859063	-0.0051348910241164	-0.284209141593714	0.255030408575426	0.193651475965195	0.160068018076095	1	1	1	1	1	1	1
AT1G01510	125.195257603359	163.020972422167	88.4767565260881	68.1937169423034	122.862292544892	97.2832403374541	-0.00865605436353483	150.963925984691	0.380877663099405	-0.500809510190296	-0.876469186862477	-0.0271377054280292	-0.36391672562865	-0.00865605436353483	0.2700239334128	1	1	0.858157496780974	1	1	1	1
AT1G01520	9.4014807543752	14.7802090763738	1.25498945427075	1.54985720323417	17.9361011014441	4.32369957055351	#VALUE!	5.34401445585939	0.652706770042046	-2.90521276120228	-2.60075270411297	0.931906407885615	-1.12062172057152	#VALUE!	-0.814964092013669	1	0.815337030248815	0.73286869473799	1	1	1	0.466700468621481
AT1G01530	0	0	0	0	0	0	NA	0	NA	NA	NA	NA	NA	NA	NA	NA	NA	NA	NA	NA	NA	NA
AT1G01540	241.42890146599	320.526160847825	168.796081599416	162.735006339588	237.653339594134	232.759160214798	-0.0692851423246263	314.877302932372	0.408843720652661	-0.516316977545566	-0.569073765346752	-0.0227397164510947	-0.052760445498656	-0.0692851423246263	0.383191376974825	1	1	0.986150713221613	1	1	1	1
AT1G01550	268.167374821978	241.74665197192	293.667532299356	269.675153362745	267.247906411517	344.454732454097	0.0892821787050069	308.542853709881	-0.149637820500984	0.131050041020275	0.00808887437491438	-0.0049550839004338	0.361180669327228	0.0892821787050069	0.20233715011936	1	1	1	1	1	1	1
AT1G01560	0.970094843568733	1.52213721754151	0	0	0	0	#VALUE!	0.572514764513024	0.649900712967326	#VALUE!	#VALUE!	#VALUE!	#VALUE!	#VALUE!	-0.760812903441807	1	1	1	1	1	1	1
AT1G01570	0.5115588132804	3.92660063316543	6.27494727135377	2.32478580485125	3.58722022028881	4.32369957055351	2.7834500761105	3.46698551628517	2.94030885231531	3.61663131661435	2.18412577953746	2.80989429592752	3.07929426235775	2.7834500761105	2.7607097900627	1	0.769414650901554	1	1	1	1	0.971077526157267
AT1G01580	3.82735659128287	3.04427443508301	17.5698523597905	19.3732150404271	4.48402527536102	4.32369957055351	0.295111273027631	5.98032307878648	-0.33024990113799	2.19868184142288	2.33964316622932	0.228446088453171	0.17591795999604	0.295111273027631	0.643875104323406	1	0.707213126952252	0.448084319898983	1	1	1	1
AT1G01590	2.75121618173	1.52213721754151	0	1.54985720323417	0.896805055072203	1.4412331901845	#VALUE!	0.604411693720054	-0.853971085753695	#VALUE!	-0.827934208161115	-1.6172031910499	-0.932765725340821	#VALUE!	-2.18646602834521	1	1	1	1	1	1	1
AT1G01600	3.20975221201833	5.05144200987118	9.41242090703065	20.1481436420442	5.38083033043322	3.60308297546126	-0.451002332924523	2.95826461018621	0.654233357805277	1.55210390902164	2.65011308864353	0.745366888334812	0.166769948210093	-0.451002332924523	-0.117710823716998	1	1	0.348391132600105	1	1	1	1
AT1G01610	79.3543550573081	65.5603232413051	127.381429608481	96.0911466005184	66.3635740753431	70.6204263190407	0.0911470994383157	86.807115507598	-0.275486434401101	0.682773661518824	0.276094111809838	-0.257917815836869	-0.168223871641535	0.0911470994383157	0.129503902059482	1	1	1	1	1	1	1
AT1G01620	1489.54815237444	1670.82316297276	2191.83908188387	1246.86012000189	1944.27335939654	2305.97310429521	0.438993397686504	1972.05029006053	0.165684287033615	0.557267121829554	-0.25657513775255	0.384356309989094	0.630500924119022	0.438993397686504	0.404821580837879	1	1	1	1	1	1	1
AT1G01630	76.9026065568903	49.8746090792528	146.833766149678	136.387433884607	60.9827437449098	57.6493276073802	0.566411844066226	48.2539847875562	-0.624726964663125	0.933079367800148	0.826606323943356	-0.334631436332384	-0.415728716986285	0.566411844066226	-0.672384413831603	1	0.918097142954118	0.817506327649442	1	1	1	1
AT1G01640	6.27910509170073	4.61027891082998	2.50997890854151	6.19942881293667	5.38083033043322	5.04431616564577	-1.41909936365533	5.31211752665236	-0.445704925628715	-1.32288371731769	-0.0184236602283714	-0.222730142395997	-0.315900255350473	-1.41909936365533	-0.241271892923958	1	1	1	1	1	1	1
AT1G01650	150.913597599715	116.673177618257	104.164124704473	82.1424317714109	158.73449474778	98.0038569325463	-0.70233864800019	145.208511371567	-0.371249868024241	-0.534864318492723	-0.877523238187133	0.0728928744438831	-0.6228123686797	-0.70233864800019	-0.0555967821344268	1	1	0.858898207900518	1	1	1	1
AT1G01660	5.309010248132	7.16952298866632	1.88248418140613	2.32478580485125	7.17444044057763	3.60308297546126	#VALUE!	4.13519106841929	0.433434208657921	-1.49580518441826	-1.19134512732894	0.434423389061118	-0.559211050342445	#VALUE!	-0.360488935009754	1	1	1	1	1	1	0.876702740334049
AT1G01670	3.2627749950104	19.104105550375	0	4.6495716097025	16.1424909912997	4.32369957055351	0.525360094032207	0	2.54971130669939	#VALUE!	0.510998298180323	2.3066918160127	0.406166781000616	0.525360094032207	#VALUE!	1	0.918097142954118	1	1	1	1	1
AT1G01680	0.458536030288333	1.52213721754151	1.25498945427075	1.54985720323417	0	1.4412331901845	#VALUE!	1.20882338744011	1.73099141496746	1.45256823547073	1.75702829256004	#VALUE!	1.65219677538034	#VALUE!	1.39849647237595	1	1	1	1	1	1	1
AT1G01690	6.3321278746928	16.3900808103263	16.3148629055198	17.8233578371929	12.5552707710108	7.92678254601478	1.37612412652324	9.47920552427868	1.37206067206853	1.36542456894437	1.49300686394961	0.98753084706142	0.324045009350189	1.37612412652324	0.582075757944937	1	0.970906887538461	0.71378482651385	1	1	1	0.855039270574286
AT1G01695	1.0231176265608	0.44116309904121	1.88248418140613	2.32478580485125	0.896805055072203	0	#VALUE!	0	-1.21358799219033	0.879665722448145	1.18412577953746	-0.190105704072477	#VALUE!	#VALUE!	#VALUE!	1	1	1	1	1	1	1
AT1G01700	1.48165365684913	6.33106404878935	4.39246308994764	3.87464300808542	0	0	2.24921384493105	5.43970524348048	2.09523974013946	1.56782191260515	1.38685514252422	#VALUE!	#VALUE!	2.24921384493105	1.87632022889508	1	1	1	1	1	1	0.874198782215404
AT1G01710	42.7185268833761	53.7366540836033	52.7095570793716	62.7692167309838	37.6658123130325	49.7225450613654	1.10007182121913	46.949470612495	0.331044597025508	0.303202671473289	0.555195308668469	-0.181606254326177	0.219038245382307	1.10007182121913	0.136246992976086	1	1	0.995521963070072	1	1	1	0.685676485656404
AT1G01720	235.904815818961	326.147877214367	79.0643356190575	86.0170747794963	455.576967976679	404.986526441846	-1.34682071714506	251.73467434505	0.467321368130735	-1.5771058954846	-1.45550989554509	0.949489941988184	0.779669041146019	-1.34682071714506	0.0936990789469394	1	0.400660087084002	0.387543295343481	1	1	1	0.45795857056274
AT1G01725	140.785482633162	176.1217731018	50.1995781708301	58.8945737228984	241.240559814423	215.464361932583	-0.883527357244609	148.101352162126	0.323074698398402	-1.48775142904806	-1.25729195340252	0.776973912821739	0.613950690172295	-0.883527357244609	0.0730862371007709	1	0.545083342648893	0.56379357815244	1	1	1	0.890739430340595
AT1G01730	103.341612231566	121.967134806752	67.7694305306207	76.7179315600913	106.719801553592	108.81310585893	-0.601836896308396	114.225660307023	0.239071155864132	-0.608714742934855	-0.429785567929399	0.046406592410153	0.0744310341363638	-0.601836896308396	0.144465485869014	1	1	1	1	1	1	1
AT1G01740	3.01633009669033	3.68408545454209	2.50997890854151	3.87464300808542	1.79361011014441	0.720616595092252	-0.361334725919103	1.17692645823308	0.288512205201279	-0.265119079581458	0.361269072395219	-0.749928005380925	-2.06549053967185	-0.361334725919103	-1.35777014624789	1	1	1	1	1	1	1
AT1G01750	41.1838504435349	28.1698827098226	20.7073259954674	24.7977152517467	29.5945668173827	25.9421974233211	-0.274566224525528	21.7252940835014	-0.547925162812784	-0.991937453957002	-0.73187151622614	-0.476746379756468	-0.666778031963534	-0.274566224525528	-0.922703013477156	1	1	0.98268510925911	1	1	1	1
AT1G01760	35.1168364838024	20.7139772843274	10.6674103613014	20.9230722436613	23.3169314318773	20.1772646625831	-0.654703871469191	12.8505002529428	-0.76155829330578	-1.71895289732479	-0.747068179322348	-0.590784946233506	-0.799432276607919	-0.654703871469191	-1.45033836216942	1	0.729693654939966	0.995521963070072	1	1	1	1
AT1G01770	45.223298166786	73.348968878821	58.9845043507254	55.79485931643	64.5699639651986	70.6204263190407	1.20819871825574	64.6352644151982	0.697710472315242	0.383269785304626	0.303065992158616	0.513797009269834	0.643019317651805	1.20819871825574	0.515255288390336	1	1	1	1	1	1	0.551202167729439
AT1G01780	37.3221400859002	37.2356598692701	45.1796203537471	31.7720726663004	45.7370578086824	46.1194620859042	0.435764540652429	36.5804109928465	-0.00334678962347504	0.275640433730288	-0.232272506004626	0.293331848460005	0.305343972197584	0.435764540652429	-0.0289604296975073	1	1	1	1	1	1	1
AT1G01790	311.874665565563	324.82687843423	155.618692329573	197.606793412356	304.016913669477	216.184978527676	-1.030995145281	288.758382424368	0.058704652683394	-1.00295100158494	-0.658333818023641	-0.0368147746349363	-0.528700081566324	-1.030995145281	-0.111103535979742	1	0.918097142954118	0.944724172365113	1	1	1	0.740501699123312
AT1G01800	178.369752367094	180.200663880191	193.895870684831	243.327580907764	197.297112115885	223.391144478598	0.635375468169854	207.169323617015	0.0147333399380626	0.120411093050032	0.4480288711266	0.145498852870851	0.324701010329504	0.635375468169854	0.215939406986026	1	1	1	1	1	1	0.977897987999375
AT1G01810	1.0231176265608	5.88990094974814	1.25498945427075	4.6495716097025	4.48402527536102	2.88246638036901	1.7834500761105	2.32195598725913	2.52527135303647	0.294703221726989	2.18412577953746	2.13182239081489	1.4943317616366	1.7834500761105	1.18236860666488	1	1	0.900199091101156	1	1	1	1
AT1G01820	247.336847076746	335.146608228013	174.443534143635	158.085434729885	262.763881136156	343.013499263912	0.788920863645599	287.072735060036	0.438315151824072	-0.503717057491945	-0.645772731154641	0.0872897984073292	0.4717881730021	0.788920863645599	0.214939134409454	1	1	0.950384559331979	1	1	1	0.847079255935222
AT1G01830	74.0453448091761	108.092430816056	47.6895992622886	47.2706446986421	121.068682434747	104.489406288377	-1.22399003476915	57.0011909012867	0.545784559716094	-0.634734377151392	-0.647464495942776	0.709344780656387	0.496875739329566	-1.22399003476915	-0.377416975710152	1	1	0.986150713221613	1	1	1	0.728296588783992
AT1G01840	36.4924445746674	29.3385913447338	40.1596625366641	48.8205019018763	38.5626173681047	44.6782288957196	-0.373103797461878	29.8680885035118	-0.314798194656881	0.138149348154611	0.419889328743842	0.0796051770572423	0.291974198451095	-0.373103797461878	-0.288992887082461	1	1	1	1	1	1	1
AT1G01860	33.9346505082654	26.2943169096508	38.9046730823934	47.2706446986421	37.6658123130325	40.3545293251661	-0.329665698905457	28.7230589744858	-0.36800813687354	0.19718430176205	0.478185386027376	0.150496488354468	0.249971453342388	-0.329665698905457	-0.240549752144189	1	1	1	1	1	1	1
AT1G01870	0	0	0	0	0	0	NA	0	NA	NA	NA	NA	NA	NA	NA	NA	NA	NA	NA	NA	NA	NA
AT1G01880	5.76754627842033	4.16911581178876	5.64745254421839	6.97435741455376	6.27763538550542	6.48554935583027	-0.296498080184766	6.39335319726435	-0.468216226437981	-0.0303574324048091	0.274102624684506	0.122263562411016	0.1692711075048	-0.296498080184766	0.148615121886749	1	1	1	1	1	1	1
AT1G01890	0	0	0	0	0	0	NA	0	NA	NA	NA	NA	NA	NA	NA	NA	NA	NA	NA	NA	NA	NA
AT1G01900	7.24919993526947	9.37533848387237	26.9822732668212	36.421644276003	7.17444044057763	9.36801573619928	1.18099273739378	12.2779854884297	0.371048998456722	1.89611821637592	2.32890237044078	-0.0149554641256409	0.369921719724527	1.18099273739378	0.760180185168272	1	0.540541561691041	0.17845402177532	1	1	1	0.926210001178527
AT1G01910	69.3352699236684	63.1997270838866	131.773892698429	104.615361218306	69.9507942956319	74.223509294502	0.639504037293627	82.478912902723	-0.133671090329037	0.926403245240382	0.593433381714405	0.0127510206370412	0.0982867946670865	0.639504037293627	0.250435898931654	1	0.928737121687072	0.958716580214942	1	1	1	0.992310676933992
AT1G01920	34.5179011211781	20.559196622115	25.7272838125504	26.3475724549809	28.6977617623105	30.2658969938746	0.122186756608741	25.8285882227136	-0.747560852955627	-0.424045592435531	-0.38967469871396	-0.266406522853081	-0.189651634365245	0.122186756608741	-0.418375954720541	1	1	1	1	1	1	1
AT1G01930	41.9261694054238	44.4490501161419	48.317093989424	44.1709302921738	41.2530325333214	44.6782288957196	0.542120194090655	44.3101752943791	0.0843015647176995	0.204682662982109	0.0752461935412642	-0.0233508474552462	0.0917209725836914	0.542120194090655	0.0797870102197933	1	1	1	1	1	1	1
AT1G01940	26.54505124066	30.6182133836519	36.3946941738518	46.495716097025	24.2137364869495	33.8689799693359	0.960520192272875	21.7252940835014	0.205947175644631	0.455285215100794	0.808654872671056	-0.132617203662776	0.351521611560468	0.960520192272875	-0.289067220188479	1	1	0.909242394564538	1	1	1	0.874995570491221
AT1G01950	97.8048261017543	76.5455334591298	80.3193250733282	95.3162179989013	86.0932852869315	104.489406288377	-0.0405241527197752	82.7978821947933	-0.353587458707984	-0.284158509266755	-0.0371839468382001	-0.184004934345065	0.0953791206577883	-0.0405241527197752	-0.240311788653415	1	1	1	1	1	1	1
AT1G01960	75.0154396527449	54.7067147980967	82.8293039818697	92.9914321940501	87.8868953970759	75.6647424846865	0.428608693494969	72.0460594246605	-0.455469638376767	0.14295370448897	0.30991023782835	0.228460503446258	0.0124336427062477	0.428608693494969	-0.0582680371520466	1	1	1	1	1	1	1
AT1G01970	73.3030258472872	75.3329575660132	96.634187978848	117.01421884418	69.9507942956319	74.9441258895942	-0.131451237900007	71.7925139522177	0.0394084184972131	0.398660934967797	0.67473919068729	-0.067532312664322	0.0319426523235971	-0.131451237900007	-0.0300393348306479	1	1	0.923856889167461	1	1	1	1
AT1G01980	0.458536030288333	0	0	0	0.896805055072203	0	#VALUE!	0	#VALUE!	#VALUE!	#VALUE!	0.96775930967126	#VALUE!	#VALUE!	#VALUE!	1	1	1	1	1	1	1
AT1G01990	118.139479783417	120.334084185203	68.3969252577561	75.1680743568571	115.687852104314	97.2832403374541	0.128471954302794	127.935747687342	0.026554174133723	-0.788487788107294	-0.652299213607778	-0.030253783260433	-0.280227975923781	0.128471954302794	0.114928272743252	1	1	0.969657776679584	1	1	1	1
AT1G02000	42.5781275510401	30.5743461254465	33.8847152653103	20.9230722436613	34.9753971478159	34.5895965644281	-1.27369041051911	41.0648383213296	-0.477790861042725	-0.329477857626512	-1.0250178005372	-0.283772066727199	-0.299774319159216	-1.27369041051911	-0.0522088881307517	1	1	0.868074903867862	1	1	1	0.810250791328992
AT1G02010	44.1658267738734	33.5077071565225	13.8048839969783	10.8490004226392	34.0785920927437	36.0308297546126	-1.14593617743151	28.3100288560079	-0.398437548529836	-1.67775175370691	-2.02536839319729	-0.374064784700089	-0.293698642659874	-1.14593617743151	-0.641617298893779	1	0.694722001406729	0.348850097325106	1	1	1	0.88562763145728
AT1G02020	24.9573520178267	22.9197927795335	30.1197469024981	21.6980008452784	17.0392960463719	31.7071301840591	0.233922817785172	24.8111464105157	-0.122870871381329	0.271244775069248	-0.201902746504988	-0.550599138007789	0.345342432894998	0.233922817785172	-0.00847647480108913	1	1	1	1	1	1	1
AT1G02030	1.94018968713747	2.64697859424726	0.627494727135377	8.52421461778792	13.452075826083	2.88246638036901	-0.724738112867053	5.75704457433727	0.448148820274427	-1.62852246652941	2.1353692091972	2.79355920327964	0.571106073380201	-0.724738112867053	1.56913067474002	1	1	0.78702801465498	1	1	1	1
AT1G02040	13.9338182742665	10.5001798605781	5.64745254421839	8.52421461778792	17.0392960463719	12.9710987116605	-0.109627534195752	24.7792494813087	-0.4081766123696	-1.30291850505309	-0.708951830768792	0.290275081148715	-0.103289965143483	-0.109627534195752	0.830541838706546	1	1	1	1	1	1	1
AT1G02050	61.6088649414703	64.1490994277705	15.6873681783844	16.2735006339588	60.0859386898376	49.0019284662732	-0.713606456252455	84.3256748743037	0.058291055616029	-1.97353462014009	-1.92061333004673	-0.0361105452565041	-0.330299428754862	-0.713606456252455	0.452834003223285	1	0.326378218106842	0.283578280137814	1	1	1	1
AT1G02060	24.4644622211866	25.7215520359932	4.39246308994764	8.52421461778792	23.3169314318773	21.6184978527676	-0.293693228512748	25.2241765289936	0.0722901276354328	-2.47758550136784	-1.52104874769883	-0.0693096310838168	-0.178421287907315	-0.293693228512748	0.0441196019949918	1	0.405520601175364	0.73864194446015	1	1	1	1
AT1G02065	2.85726174771413	11.0961236218317	1.88248418140613	9.29914321940501	4.48402527536102	7.20616595092252	1.30178889100938	5.31211752665236	1.95735065623199	-0.601995462652971	1.70246459443634	0.650161205713769	1.33459867142284	1.30178889100938	0.894653861019601	1	1	0.846439233831862	1	1	1	1
AT1G02070	0.917072060576666	0	0	0	0.896805055072203	0.720616595092252	#VALUE!	0	#VALUE!	#VALUE!	#VALUE!	-0.0322406903287402	-0.347803224619665	#VALUE!	#VALUE!	1	1	1	1	1	1	1
AT1G02074	0	0	0	0	0	0	NA	0	NA	NA	NA	NA	NA	NA	NA	NA	NA	NA	NA	NA	NA	NA
AT1G02080	161.441257279706	139.569791510195	171.306060507958	168.159506550907	152.456859362275	145.564552208635	0.518645909455827	184.428217682529	-0.210022596710172	0.085566877256948	0.0588210258708899	-0.0826082533246692	-0.149350241001501	0.518645909455827	0.192050091200956	1	1	1	1	1	1	1
AT1G02090	110.662503966468	123.468583653684	128.636419062752	134.837576681373	100.442166168087	102.3275565031	-0.166245645335313	95.2991461876722	0.157977524293699	0.217132677729017	0.285056131161614	-0.139801425518291	-0.112971762362138	-0.166245645335313	-0.21563127941354	1	1	1	1	1	1	1
AT1G02100	174.720133141427	156.465591048377	128.636419062752	86.7920033811134	191.019476730379	242.847792546089	-0.322624692347777	207.805632239942	-0.15920043733546	-0.44174670981263	-1.00941183017116	0.128673885108296	0.475006511773392	-0.322624692347777	0.250188895975009	1	1	0.736022826668595	1	1	1	1
AT1G02110	149.341583126593	138.666776941503	70.9069041662976	76.7179315600913	147.076029031841	128.990370521513	0.0202147306872508	180.037851180454	-0.10699375487367	-1.07461791598317	-0.960980201229434	-0.0220537995797413	-0.211352561224493	0.0202147306872508	0.269684321006888	1	0.902715520131806	0.796068364714606	1	1	1	1
AT1G02120	434.427736820105	493.650017289734	176.326018325041	184.433007184866	439.43447698538	388.412344754724	-0.514704524768279	438.832454313689	0.18437236017052	-1.30087084589626	-1.23601934571993	0.0165318470859156	-0.161527163455074	-0.514704524768279	0.0145540081669504	1	0.670789656149597	0.533132632637641	1	1	1	1
AT1G02130	195.463284337315	160.572641748337	213.975701953163	151.886005916948	180.257816069513	172.947982822141	-0.651373778679758	170.780294199411	-0.283671529884935	0.13054934211886	-0.363908685700789	-0.116835821525851	-0.176559451387185	-0.651373778679758	-0.19475612180825	1	1	1	1	1	1	1
AT1G02140	265.593896005865	280.377828318089	251.625385581286	206.131008030144	268.144711466589	261.583824018488	-0.631794026455124	214.581748587691	0.0781502781833279	-0.0779445125425764	-0.365660446406992	0.0137898094011416	-0.0219486610921371	-0.631794026455124	-0.307694618623587	1	1	1	1	1	1	1
AT1G02145	164.878785373404	182.168945230747	80.9468198004636	92.9914321940501	176.670595849224	142.682085828266	-0.848400158054815	139.164394434366	0.143871258473691	-1.02635947515616	-0.826236077881585	0.099656163077491	-0.2086015705902	-0.848400158054815	-0.244615640815832	1	0.923640254338811	0.869193817429452	1	1	1	0.907945444098628
AT1G02150	555.084688369715	623.60444565442	497.603318618354	529.276234904468	515.662906666517	507.314082944946	-0.110317433206896	684.682496367574	0.16792331509968	-0.157711790766446	-0.0686870210910188	-0.106279626438153	-0.129828687923518	-0.110317433206896	0.302727233087976	1	1	1	1	1	1	1
AT1G02160	148.989092662289	169.042475146531	109.184082521556	107.715075624775	110.307021773881	154.211951349742	0.447024916385818	129.080777216368	0.182179080369717	-0.448444169064534	-0.467986535100439	-0.433682085373488	0.049707861397494	0.447024916385818	-0.206932546673035	1	1	1	1	1	1	1
AT1G02170	36.7045357066357	38.2727667295649	52.0820623522363	64.319073934218	35.8722022028881	49.7225450613654	1.12103598831621	67.6573228837984	0.0603598439622875	0.504828224750441	0.809288281839756	-0.0330920375085876	0.437941790091295	1.12103598831621	0.882287739702166	1	1	0.87324590762718	1	1	1	0.672238315852078
AT1G02180	30.8839666452233	32.5376464420292	35.7671994467165	44.1709302921738	30.4913718724549	29.5452803987823	1.18956403559789	46.3131619895679	0.0752518397892448	0.211779100491762	0.516239157581078	-0.0184569982221065	-0.0639303691452868	1.18956403559789	0.584564199127884	1	1	1	1	1	1	0.64692631925658
AT1G02190	0	2.6031113360418	3.76496836281226	3.09971440646834	2.69041516521661	0	NA	1.7494412227461	Inf	Inf	Inf	Inf	NA	NA	Inf	1	0.91490651717627	0.811838078355361	1	NA	1	NA
AT1G02205	32.4716658680565	53.0091085477333	79.0643356190575	82.1424317714109	71.7444044057763	52.6050114417344	0.380275101457869	41.8606315902918	0.707058879104995	1.28384566985312	1.33894625800572	1.1436849154411	0.696018845142828	0.380275101457869	0.366412679080838	1	0.673661541895145	0.438983164211084	1	1	1	1
AT1G02210	0	0	0	0	0	0	NA	0	NA	NA	NA	NA	NA	NA	NA	NA	NA	NA	NA	NA	NA	NA
AT1G02220	3.933402157267	3.68408545454209	5.01995781708301	9.29914321940501	4.48402527536102	4.32369957055351	-0.744318102385875	4.16708799762632	-0.0944711712654929	0.35189754395177	1.24132010176224	0.189016713039666	0.136488584582535	-0.744318102385875	0.0832618689308267	1	1	0.968199798502278	1	1	1	1
AT1G02230	0	0	0.627494727135377	0	0	0	NA	1.20882338744011	NA	Inf	NA	NA	NA	NA	Inf	NA	1	NA	NA	NA	1	NA
AT1G02250	0	0.44116309904121	0	0	0	0	NA	0	Inf	NA	NA	NA	NA	NA	NA	1	NA	NA	NA	NA	NA	NA
AT1G02260	11.2169558588883	9.86036884111903	8.78492617989527	9.29914321940501	11.6584657159386	16.5741816871218	0.91377530168848	16.953794392155	-0.185967680943746	-0.352579131358584	-0.270511495605716	0.0556967389254381	0.563256442550434	0.91377530168848	0.595926996235994	1	1	1	1	1	1	1
AT1G02270	45.8409025460505	72.0693468399029	71.5343988934329	69.7435741455376	59.1891336347654	41.0751459202584	0.619786646473362	47.2684399045653	0.652750321238048	0.64200171136723	0.605424850621479	0.368696890761476	-0.158369748723161	0.619786646473362	0.0442418002050033	1	1	0.970543916640549	1	1	1	1
AT1G02280	154.26076487714	132.178441713514	161.266144873792	164.284863542822	122.862292544892	195.28709727	-0.269583439529594	150.042174960114	-0.222884276733155	0.0640724312250026	0.0908283936836389	-0.328328960807815	0.340225463294605	-0.269583439529594	-0.0400030883158526	1	1	1	1	1	1	1
AT1G02290	16.7037034726367	27.7287196107813	21.3348207226028	27.897429658215	23.3169314318773	22.3391144478598	1.027344488855	8.77910304293754	0.731212994413363	0.353041981315412	0.739964198596701	0.481209932406699	0.419403990361557	1.027344488855	-0.9280225533569	1	1	0.960369427071059	1	1	1	0.879024666092468
AT1G02300	57.7815083501875	40.8320108074013	74.0443778019744	95.3162179989013	40.3562274782492	49.7225450613654	2.01554825547134	56.5881607828088	-0.500907248979633	0.35778233062718	0.722113843693893	-0.517816548204453	-0.216707722046884	2.01554825547134	-0.0301076170528216	1	1	0.905010211567278	1	1	1	0.0362260758754222
AT1G02305	432.905760863046	455.302732863408	333.199700108885	289.823297004789	495.933195454928	603.156090092215	-0.0266037070704484	515.812757998158	0.0727731196298889	-0.377665897011855	-0.578879430839057	0.196092796619232	0.478478404643944	-0.0266037070704484	0.252794457625975	1	1	0.977574924094171	1	1	1	1
AT1G02310	22.1000902701126	25.7654192941986	18.8248418140613	24.0227866501296	31.3881769275271	24.5009642331366	1.3801890816236	32.5409107120483	0.221383807949612	-0.231414520545441	0.120351251322231	0.50616897499154	0.148786265005989	1.3801890816236	0.558202365353217	1	1	1	1	1	1	0.551949331361058
AT1G02320	0	0	1.25498945427075	0.774928601617084	0	0	NA	0	NA	Inf	Inf	NA	NA	NA	NA	NA	1	1	NA	NA	NA	NA
AT1G02330	77.872701400459	60.9500443304751	63.376967440673	74.3931457552401	60.0859386898376	64.1348769632105	0.157867191442699	75.7044265161878	-0.353490404007365	-0.297159045096811	-0.0659479700381342	-0.3740902631903	-0.280008556972599	0.157867191442699	-0.0407400156112153	1	1	1	1	1	1	1
AT1G02335	7.14315436928533	14.9556781091957	87.8492617989527	89.1167891859647	25.1105415420217	27.3834306135056	3.09533801354196	11.2924406054388	1.06606012096825	3.62039695868348	3.6410640497722	1.81365993799665	1.93866999509171	3.09533801354196	0.660724121115249	1	0.00032229975229688	0.000245395150564718	1	1	1	0.00416862377420807
AT1G02340	128.632785697057	111.926315898838	19.4523365411967	4.6495716097025	98.6485560579424	203.934496411107	-1.82145868562239	98.1281931198168	-0.200709121233002	-2.72524303928475	-4.79001679186115	-0.38288856194643	0.664847433069868	-1.82145868562239	-0.39051880061423	1	0.0261190689883748	3.68502717773148e-05	1	1	1	0.229924974320425
AT1G02350	5.1499418991558	6.97087506824844	6.27494727135377	32.5470012679175	2.69041516521661	12.9710987116605	0.188831533623089	10.5604411948907	0.436783615803693	0.285047179960734	2.65989656494145	-0.936727340004939	1.33267262642529	0.188831533623089	1.03604204773616	1	1	0.201202194278664	1	1	1	1
AT1G02360	8.32534034482233	9.22055782165995	10.6674103613014	13.1737862274904	11.6584657159386	11.529865521476	1.34387534469103	16.985691321362	0.147344781275334	0.357628830836702	0.662088887926017	0.485796781927988	0.469794529495972	1.34387534469103	1.02873878069058	1	1	1	1	1	1	0.828127409737556
AT1G02370	8.11324921285407	12.3086995149484	10.6674103613014	17.0484292355758	8.96805055072203	12.2504821165683	1.21117979083995	7.15724953701956	0.601326631692657	0.394858278427933	1.07128711290421	0.144514606265489	0.594486818337541	1.21117979083995	-0.180874524025952	1	1	0.923283260764424	1	1	1	0.926264329398765
AT1G02380	9.7539712186794	7.94093578274178	26.3547785396858	26.3475724549809	8.96805055072203	6.48554935583027	0.267397974370776	20.7397492005105	-0.29668068665395	1.43400294859982	1.43360842416071	-0.121195305091046	-0.58876093282702	0.267397974370776	1.0883368276922	1	0.858744167790404	0.661796595280747	1	1	1	1
AT1G02390	13.3348829116422	3.92660063316543	1.88248418140613	1.54985720323417	8.07124549564983	2.88246638036901	#VALUE!	16.0320433675782	-1.76385238030645	-2.82449551017361	-3.10499795380546	-0.724341935251924	-2.20982947098516	#VALUE!	0.265753159014999	1	0.703123548307837	0.488188435843513	1	1	1	0.254145007890722
AT1G02391	0	0	0	0	0	0	NA	0	NA	NA	NA	NA	NA	NA	NA	NA	NA	NA	NA	NA	NA	NA
AT1G02400	3.36882056099453	3.28678961370635	4.39246308994764	1.54985720323417	1.79361011014441	2.88246638036901	0.801144103871508	4.10329413921226	-0.0355644729269234	0.382786577379395	-1.12010828758889	-0.909377270477676	-0.224939804768601	0.801144103871508	0.284538989744823	1	1	1	1	1	1	1
AT1G02405	1.8871669041454	3.48543753412422	0.627494727135377	0	0	2.16184978527676	-0.684762428041533	2.35385291646616	0.885117749026434	-1.58854678170389	#VALUE!	#VALUE!	0.196044258926877	-0.684762428041533	0.318802151629682	1	1	1	1	1	1	1
AT1G02410	31.4829020078475	17.8013046238608	34.5122099924457	49.5954305034934	28.6977617623105	36.7514463497049	-0.221475074628237	29.486955314241	-0.822585553209812	0.132538329177055	0.65563867274171	-0.133630310147071	0.2232324975335	-0.221475074628237	-0.0944916665450525	1	1	0.978922240259684	1	1	1	1
AT1G02420	1.0231176265608	3.04427443508301	1.88248418140613	1.54985720323417	1.79361011014441	0.720616595092252	0.198487575389345	3.53077937469923	1.57312640122372	0.879665722448145	0.599163278816304	0.809894295927523	-0.505668238363402	0.198487575389345	1.78701465578172	1	1	1	1	1	1	1
AT1G02430	16.2451674423484	13.9417501364969	10.6674103613014	9.29914321940501	7.17444044057763	18.7360314723986	0.0168758081279445	18.2264116380092	-0.220598936861693	-0.606800626341675	-0.804840909781543	-1.17907239339148	0.205804790458686	0.0168758081279445	0.166019941898108	1	1	1	1	1	1	1
AT1G02440	1.48165365684913	2.6031113360418	0.627494727135377	0	0.896805055072203	0	#VALUE!	2.99016153939324	0.813028767013853	-1.23953300945246	#VALUE!	-0.724341935251924	#VALUE!	#VALUE!	1.01301517550567	1	1	1	1	1	1	1
AT1G02450	0.5115588132804	0	0	0.774928601617084	0	0	1.19848757538934	1.81323508116016	#VALUE!	#VALUE!	0.599163278816304	#VALUE!	#VALUE!	1.19848757538934	1.82559395935337	1	1	1	1	1	1	1
AT1G02460	2.34570293443373	0.44116309904121	3.76496836281226	2.32478580485125	0	0.720616595092252	1.00143927636188	2.32195598725913	-2.41063629121779	0.682617423420684	-0.0129225194900011	#VALUE!	-1.70271653739086	1.00143927636188	-0.0146796923625768	1	1	1	1	1	1	1
AT1G02470	2.45174850041787	6.13241612837148	0.627494727135377	0.774928601617084	7.17444044057763	6.48554935583027	#VALUE!	0.604411693720054	1.32264460209367	-1.96613575421996	-1.66167569713064	1.54905531998058	1.40341778713197	#VALUE!	-2.02020751731473	1	1	1	1	1	1	1
AT1G02475	124.980182204462	138.26699058368	156.873681783844	179.008506973546	130.933538040542	133.314070092067	-0.194937132275682	88.6825144859587	0.145757424753372	0.327903987616019	0.518328801459304	0.0671353360344823	0.0931297033798525	-0.194937132275682	-0.494977766691905	1	1	0.986790609501178	1	1	1	1
AT1G02480	0	0	0	0	0	0	NA	0	NA	NA	NA	NA	NA	NA	NA	NA	NA	NA	NA	NA	NA	NA
AT1G02490	0	0	0	0	0	0	NA	0	NA	NA	NA	NA	NA	NA	NA	NA	NA	NA	NA	NA	NA	NA
AT1G02500	409.710861166741	419.305318291837	513.918181523873	504.478519652722	401.768664672347	399.9422102762	0.301190116450555	445.51450983503	0.0333949906095474	0.326932554839748	0.300186703453691	-0.0282410905431227	-0.034814585654183	0.301190116450555	0.120866281009438	1	1	1	1	1	1	1
AT1G02510	0	0	0	0	0	0	NA	0	NA	NA	NA	NA	NA	NA	NA	NA	NA	NA	NA	NA	NA	NA
AT1G02520	2.29268015144167	7.41203816728965	3.76496836281226	6.97435741455376	6.27763538550542	0	2.20434949568803	13.3911180882488	1.69283520973118	0.71560264130452	1.60502519911499	1.4531861368415	#VALUE!	2.20434949568803	2.54616941744465	1	1	0.923283260764424	1	1	1	0.734374757635424
AT1G02530	0	0	0	0	1.79361011014441	0	NA	0	NA	NA	NA	Inf	NA	NA	NA	NA	NA	NA	1	NA	NA	NA
AT1G02540	0	0	0	0	0	0	NA	0	NA	NA	NA	NA	NA	NA	NA	NA	NA	NA	NA	NA	NA	NA
AT1G02550	0	0	0	0	0	0	NA	0	NA	NA	NA	NA	NA	NA	NA	NA	NA	NA	NA	NA	NA	NA
AT1G02560	367.129749348772	373.463242215784	603.022432777097	785.002673438106	436.744061820163	496.504834018562	0.553663724505129	372.35042792691	0.0246762300421241	0.715921648202716	1.09640754331942	0.250498063711841	0.435517740042865	0.553663724505129	0.020370991584666	1	1	0.514681250052881	1	1	1	1
AT1G02570	0.5115588132804	3.48543753412422	1.25498945427075	0	0	1.4412331901845	#VALUE!	0	2.76836775245731	1.29470322172699	#VALUE!	#VALUE!	1.4943317616366	#VALUE!	#VALUE!	1	1	1	1	1	1	1
AT1G02575	1.0231176265608	0.88232619808242	0.627494727135377	1.54985720323417	2.69041516521661	0.720616595092252	#VALUE!	1.71754429353907	-0.213587992190332	-0.705296778273011	0.599163278816304	1.39485679664868	-0.505668238363402	#VALUE!	0.747375285535746	1	1	1	1	1	1	1
AT1G02580	0.5115588132804	7.41203816728965	3.13747363567688	4.6495716097025	5.38083033043322	0.720616595092252	1.19848757538934	0.572514764513024	3.85689829087481	2.61663131661435	3.18412577953746	3.39485679664868	0.494331761636598	1.19848757538934	0.16241278481459	1	1	0.78138969230601	1	1	1	1
AT1G02590	0	0	0	0	0	0	NA	0.604411693720054	NA	NA	NA	NA	NA	NA	Inf	NA	NA	NA	NA	NA	1	NA
AT1G02600	0	0	0	0	0	0	NA	0	NA	NA	NA	NA	NA	NA	NA	NA	NA	NA	NA	NA	NA	NA
AT1G02610	90.0724525856988	51.1980983763764	143.068797786866	159.635291933119	45.7370578086824	225.552994263875	1.08717370904087	117.372046570024	-0.814995719195964	0.667551215312179	0.825621785419971	-0.977722382680533	1.32430858798966	1.08717370904087	0.381931005557653	1	1	0.841460909527075	1	1	1	0.620082367601329
AT1G02620	4.03944772325113	6.13241612837148	1.88248418140613	0.774928601617084	3.58722022028881	7.92678254601478	1.0246564569604	5.15263288061721	0.602297537554074	-1.1015203180384	-2.38202276167024	-0.171291744559021	0.972577339787352	1.0246564569604	0.351151745770359	1	1	0.987011438684726	1	1	1	1
AT1G02630	2.45174850041787	10.2576646819548	3.76496836281226	4.6495716097025	17.0392960463719	19.4566480674908	0.937648599442399	2.95826461018621	2.06481941567051	0.6188267465012	0.923286803590515	2.79698283342416	2.98838028785312	0.937648599442399	0.270940108649924	1	1	1	1	1	1	1
AT1G02640	11.5881153398327	22.5224969386977	58.35700962359	37.9715014792371	32.2849819825993	37.4720629447971	1.98228776948744	19.8163682147201	0.958720830172688	2.33226000807087	1.71227109816736	1.47821727260568	1.69316945501354	1.98228776948744	0.774046631806719	1	0.0927002290475947	0.369814441517857	1	1	1	0.194076494003909
AT1G02650	3.01633009669033	1.52213721754151	26.9822732668212	8.52421461778792	2.69041516521661	3.60308297546126	0.223627774802053	10.5604411948907	-0.986695900084724	3.16114567512064	1.49877259614515	-0.164965504659769	0.256437555215513	0.223627774802053	1.80780388308133	1	0.153617483331942	0.872423752358526	1	1	1	1
AT1G02660	45.5757886310902	56.9795764391042	348.259573560134	172.034149558993	45.7370578086824	94.4007739570851	2.59778082605553	130.924279265521	0.322177276862403	2.93382348706564	1.91635544926759	0.00509594200020246	1.05053106727523	2.59778082605553	1.52239313721657	1	0.000237962571794595	0.0664169050721528	1	1	0.366204848595867	0.00134445996223443
AT1G02670	0.970094843568733	6.33106404878935	8.1574314527599	10.8490004226392	3.58722022028881	2.88246638036901	#VALUE!	1.81323508116016	2.70625028306251	3.07191725161168	3.48329251261751	1.88666860767113	1.5711060733802	#VALUE!	0.902368271096971	1	0.755521003526351	0.410927349719897	1	1	1	1
AT1G02680	48.4330503788043	68.8471128550114	64.6319568949438	47.2706446986421	57.395523524621	79.98844205524	1.04293056743295	82.0020889258311	0.507404286667017	0.416255804816111	-0.0350473277149064	0.244946351833426	0.723799683892607	1.04293056743295	0.759668792814015	1	1	1	1	1	1	0.717602472239569
AT1G02690	3.52788890997073	1.96330031658271	10.6674103613014	13.9487148291075	4.48402527536102	2.88246638036901	0.734582557300115	1.78133815195313	-0.845524260661278	1.59633295000074	1.98325516728202	0.345989277838293	-0.291501351339994	0.734582557300115	-0.985843722782147	1	1	0.68849994835117	1	1	1	1
AT1G02700	0	1.0809741185003	0.627494727135377	0.774928601617084	3.58722022028881	0.720616595092252	Inf	0.604411693720054	Inf	Inf	Inf	Inf	Inf	Inf	Inf	1	1	1	1	1	1	0.871486784249725
AT1G02710	0	1.96330031658271	1.88248418140613	2.32478580485125	0.896805055072203	0	Inf	2.99016153939324	Inf	Inf	Inf	Inf	NA	Inf	Inf	1	1	0.884302463020373	1	NA	1	1
AT1G02720	72.2268854377343	80.5391802380968	48.317093989424	61.9942881293667	74.4348195709929	63.4142603681182	-0.0361138643511502	62.9496170508661	0.157154828062515	-0.580002272927123	-0.220400661645347	0.0434416919254342	-0.187728655075118	-0.0361138643511502	-0.198338358487324	1	1	1	1	1	1	1
AT1G02730	28.9437769580858	30.7291267876589	150.59873451249	121.663790453882	41.2530325333214	38.9132961349816	0.546203305768714	32.4452199244272	0.0863535756100881	2.37938454627257	2.07157475664499	0.511246980921593	0.427009992737124	0.546203305768714	0.164752749469765	1	0.0207677814520178	0.0635796500113446	1	1	1	1
AT1G02740	24.6235305701628	37.4136194190785	30.7472416296335	22.4729294468954	19.7297112115885	23.0597310429521	-0.220581131684214	31.9683959475353	0.603525906841728	0.320419357326327	-0.131849434571994	-0.31966779395105	-0.0946619468792724	-0.220581131684214	0.376608723885661	1	1	1	1	1	1	1
AT1G02750	59.8434283530206	65.4494098372981	53.9645465336424	29.4472868614492	51.1178881391156	117.460505000037	0.000764014210335898	67.6237959933779	0.129187355593601	-0.149180926721417	-1.02305811089061	-0.22736459305824	0.972911012717171	0.000764014210335898	0.17633817499507	1	1	0.801395727721252	1	1	1	1
AT1G02760	0	0	0	0	0	0	NA	0	NA	NA	NA	NA	NA	NA	NA	NA	NA	NA	NA	NA	NA	NA
AT1G02770	2.557794066402	1.0809741185003	1.25498945427075	1.54985720323417	0.896805055072203	1.4412331901845	#VALUE!	0	-1.24256813296962	-1.02722487316037	-0.722764816071058	-1.51203379895984	-0.827596333250764	#VALUE!	#VALUE!	1	1	1	1	1	1	1
AT1G02780	2838.47960668054	2548.42089500222	4283.90650215322	3966.85951167785	2465.31709639349	2866.61281527698	-0.0453018274107821	2868.82168465401	-0.155514804929423	0.593808616603956	0.482878928144424	-0.203345154222786	0.0142286808070802	-0.0453018274107821	0.0153399218312095	1	1	0.982080406984695	1	1	1	1
AT1G02790	0	0	0.627494727135377	0.774928601617084	0.896805055072203	0.720616595092252	NA	0.572514764513024	NA	Inf	Inf	Inf	Inf	NA	Inf	NA	1	1	1	1	1	NA
AT1G02800	0.458536030288333	0.44116309904121	1.88248418140613	5.42450021131959	0.896805055072203	0.720616595092252	1.35635258913308	0.604411693720054	-0.0557229784465945	2.03753073619188	3.56438321461765	0.96775930967126	0.652196775380335	1.35635258913308	0.398496472375949	1	1	0.862697747707967	1	1	1	1
AT1G02810	1.94018968713747	1.76465239616484	4.39246308994764	2.32478580485125	0.896805055072203	3.60308297546126	2.59718998202031	2.92636768097918	-0.136813680446729	1.1788324555282	0.260900091281063	-1.11333139232887	0.893034168267563	2.59718998202031	0.592913339327463	1	1	1	1	1	1	0.669794631002329
AT1G02813	0.5115588132804	0	0.627494727135377	0	0	0	1.19848757538934	0	#VALUE!	0.294703221726989	#VALUE!	#VALUE!	#VALUE!	1.19848757538934	#VALUE!	1	1	1	1	1	1	1
AT1G02816	42.3130136360798	61.037778846886	54.5920412607778	77.4928601617084	70.8475993507041	59.0905607975647	0.38301891003769	55.5707189706109	0.528601022115934	0.367589200546426	0.872961951561737	0.743617527075333	0.48182624922539	0.38301891003769	0.393223464295862	1	1	0.832718416557671	1	1	1	1
AT1G02820	36.6515129236436	48.7290793319376	130.518903244158	139.487148291075	46.6338628637546	34.5895965644281	-2.64241315717739	31.7451174430861	0.410910213035428	1.83231411241399	1.92818754769189	0.347505186614522	-0.083534565096339	-2.64241315717739	-0.207338036763323	1	0.169515106627383	0.0962633184451967	1	1	1	0.138333531378122
AT1G02830	0	0	0	0	0	0	NA	0	NA	NA	NA	NA	NA	NA	NA	NA	NA	NA	NA	NA	NA	NA
AT1G02840	272.930472490478	290.191839384015	211.465723044622	227.829008875423	283.390397402816	317.071301840591	0.13906992562152	299.38098751646	0.0884734698293519	-0.368109646858977	-0.260582026115156	0.0542573943368009	0.216273825393433	0.13906992562152	0.133449125074522	1	1	1	1	1	1	1
AT1G02850	149.160861494048	154.107485407945	87.8492617989527	150.336148713714	179.361011014441	192.404630889631	-1.90180278834555	156.977775953898	0.0470679043831861	-0.763766966313277	0.0113229160181991	0.265997280717015	0.367274488338919	-1.90180278834555	0.0736912900985005	1	1	1	1	1	1	0.161645109651669
AT1G02860	37.6746305502044	52.7872817397194	60.2394938049962	62.7692167309838	69.9507942956319	90.0770743865315	1.40532907176121	46.7899859664598	0.486597012557142	0.677116282682314	0.736463841935098	0.89274707502394	1.25756660653285	1.40532907176121	0.31260643164506	1	1	0.914632056895626	1	1	1	0.379534902010756
AT1G02870	72.6510677016709	104.715416168952	89.7317459803589	122.438719055499	104.926191443448	112.416188834391	0.979284837248896	76.1812504930797	0.527417945590075	0.304634482802044	0.753003951290072	0.530318939807592	0.629793904795512	0.979284837248896	0.0684519692265309	1	1	0.864078255485457	1	1	1	0.723842962224466
AT1G02880	55.6292275310817	61.1048249926875	33.8847152653103	32.5470012679175	60.0859386898376	61.2524105828415	-0.280909353592265	53.9153385742724	0.135443230989288	-0.7152084239534	-0.773318446248793	0.111184338541438	0.138923549930442	-0.280909353592265	-0.0451473034037497	1	1	0.94127162510667	1	1	1	1
AT1G02890	100.309597385164	117.336167525312	51.4545676251009	60.4444309261326	121.96548748982	89.3564577914393	-0.00746530498001009	127.838426938507	0.226188129879445	-0.963088590161983	-0.730778318828503	0.282013320670806	-0.166815744483583	-0.00746530498001009	0.349861914811247	1	1	0.946380663784247	1	1	1	1
AT1G02900	8.78387637511067	14.581561155956	19.4523365411967	41.8461444873225	11.6584657159386	7.92678254601478	1.55603346360417	9.57489631189977	0.731215533201739	1.14701380169139	2.2521650505573	0.40844828364614	-0.148122350148579	1.55603346360417	0.124399114049064	1	1	0.186402207021955	1	1	1	0.628720076208236
AT1G02910	83.4811793299031	59.6472434039609	70.2794094391622	77.4928601617084	69.9507942956319	80.7090586503323	-0.370559767944465	66.8615296148362	-0.484995516102288	-0.248348913073876	-0.10738758826744	-0.255110542068698	-0.0487203731642668	-0.370559767944465	-0.320274621066869	1	1	1	1	1	1	1
AT1G02920	14.0398638402506	18.1108659482856	10.039915634166	27.897429658215	2.69041516521661	35.3102131595204	0.326893151247643	54.4559564095783	0.36732658425116	-0.483781798023231	0.990603260508396	-2.38362822310154	1.33055658600159	0.326893151247643	1.95556091567311	1	1	0.862357722977116	1	1	0.317019642132042	1
AT1G02930	98.5568612794973	105.927992062069	43.9246308994764	44.1709302921738	53.8083033043322	224.111761073691	-1.30396197032101	672.685063397154	0.104055663255162	-1.16592614828874	-1.15785909397965	-0.873127495424654	1.18519014480651	-1.30396197032101	2.77090300761412	1	0.804425441026905	0.623143742098002	1	1	4.32015420153345e-05	0.55346788167375
AT1G02940	1.42863087385707	0	1.25498945427075	0	1.79361011014441	0.720616595092252	#VALUE!	1.17692645823308	#VALUE!	-0.186957963374127	#VALUE!	0.328233110826407	-0.987329423464518	#VALUE!	-0.279609030040557	1	1	1	1	1	1	1
AT1G02950	66.4063163763219	70.9651938338065	193.268375957696	103.840432616689	95.0613358376536	90.0770743865315	0.717369838013621	81.938295067417	0.0957911290735124	1.54121321393814	0.644975920790321	0.517538202006966	0.43983949781493	0.717369838013621	0.303217401157709	1	0.318178038111098	0.938333600388898	1	1	1	0.95631578012574
AT1G02952	1.375608090865	0.88232619808242	5.64745254421839	5.42450021131959	2.69041516521661	0.720616595092252	0.771390088411925	4.10329413921226	-0.640685479167751	2.03753073619188	1.97942071389649	0.96775930967126	-0.932765725340821	0.771390088411925	1.5767130691726	1	1	0.94377787010927	1	1	1	1
AT1G02960	32.6120652003925	42.9500917861964	33.257220538175	35.6467156743859	36.7690072579603	36.0308297546126	0.663557314139502	38.7747792632775	0.397255409995913	0.028261796403049	0.128363354986178	0.173084420658467	0.143826071524183	0.663557314139502	0.249712763850525	1	1	1	1	1	1	1
AT1G02965	0	0	0	0	0	0	NA	0	NA	NA	NA	NA	NA	NA	NA	NA	NA	NA	NA	NA	NA	NA
AT1G02970	2.45174850041787	0.88232619808242	3.76496836281226	9.29914321940501	0	0.720616595092252	1.25957669432976	1.78133815195313	-1.47442696813728	0.6188267465012	1.92328680359052	#VALUE!	-1.76650721431035	1.25957669432976	-0.4608495857525	1	1	0.863819699286802	1	1	1	1
AT1G02980	2.3987257174258	0	0	2.32478580485125	0	0	#VALUE!	0.572514764513024	#VALUE!	#VALUE!	-0.0451704029177698	#VALUE!	#VALUE!	#VALUE!	-2.06688339764064	1	1	1	1	1	1	1
AT1G02990	94.6981351887914	113.783683845387	61.4944832592669	61.2193595277496	104.926191443448	77.8265922699633	-0.552444802686598	101.851984030972	0.264885774105175	-0.622879025758405	-0.629348064607195	0.147966923910325	-0.283072827800536	-0.552444802686598	0.105066162331246	1	1	0.982080406984695	1	1	1	1
AT1G03000	10.3715755979439	22.2799817600744	22.5898101768736	17.8233578371929	10.7616606608664	19.4566480674908	1.61178392431576	16.0001464383712	1.10311297376655	1.12303706993225	0.781134081636266	0.0532656434116282	0.907628110563016	1.61178392431576	0.62545003134922	1	0.992782135186088	0.971673006601592	1	1	1	0.504215244251603
AT1G03010	1.0231176265608	4.32389647400118	0.627494727135377	1.54985720323417	0.896805055072203	0.720616595092252	1.7834500761105	1.20882338744011	2.07935996191774	-0.705296778273011	0.599163278816304	-0.190105704072477	-0.505668238363402	1.7834500761105	0.240631458632212	1	1	1	1	1	1	1
AT1G03020	0	0	0.627494727135377	0	0	0.720616595092252	NA	0	NA	Inf	NA	NA	Inf	NA	NA	NA	1	NA	NA	1	NA	NA
AT1G03022	0	0	0	0	0	0	NA	0	NA	NA	NA	NA	NA	NA	NA	NA	NA	NA	NA	NA	NA	NA
AT1G03030	40.2854473995985	45.00112661919	35.1397047195811	43.3960016905567	46.6338628637546	43.2369957055351	-0.146530967447287	39.28513013059	0.159702342468315	-0.197156709438914	0.107303347650402	0.211119160845108	0.10200750402161	-0.146530967447287	-0.0362754385155812	1	1	1	1	1	1	1
AT1G03040	213.998147664177	191.234722390195	141.813808332595	99.9657896086038	234.066119373845	206.816962791476	-1.10060396770377	193.23758769346	-0.162253812429724	-0.593600295088641	-1.09809194499126	0.129317813266589	-0.049243790918532	-1.10060396770377	-0.147222561004886	1	1	0.657431524812887	1	1	1	0.691920154074949
AT1G03050	13.7403961589385	15.0665915132026	13.8048839969783	12.3988576258733	13.452075826083	15.1329484969373	-2.54889210012714	11.8968522991589	0.132929475547464	0.00675516484780623	-0.148216396700176	-0.0305947839804392	0.139269508898878	-2.54889210012714	-0.207843688173604	1	1	1	1	1	1	0.662950110656343
AT1G03055	17.109216719933	19.6768704240326	15.6873681783844	15.4985720323417	18.8329061565163	16.5741816871218	-3.86524221308837	12.9461910405639	0.201727067432955	-0.125170376976004	-0.142638414774051	0.138481930228565	-0.0458360707841071	-3.86524221308837	-0.402246014779862	1	1	1	1	1	1	0.251754610716837
AT1G03060	71.6652881083906	79.3936504907816	38.277178355258	53.4700735115788	71.7444044057763	46.8400786809964	-0.317033158379556	69.4705579649586	0.147749129939579	-0.904790018594233	-0.422542842289635	0.00159181293077694	-0.613531003219056	-0.317033158379556	-0.0448728178339906	1	1	1	1	1	1	1
AT1G03070	0.5115588132804	3.92660063316543	3.13747363567688	5.42450021131959	1.79361011014441	2.88246638036901	3.19848757538934	2.95826461018621	2.94030885231531	2.61663131661435	3.40651820087391	1.80989429592752	2.4943317616366	3.19848757538934	2.53177908459687	1	1	0.673202849354963	1	1	1	0.835350201909663
AT1G03080	355.1420892955	370.844423543106	300.569974297845	257.276295736872	403.562274782491	317.791918435683	0.1255292693389	366.059285362121	0.0624177251086169	-0.240695452833091	-0.465077810133032	0.184394966848299	-0.160313913102142	0.1255292693389	0.0436809700217254	1	1	1	1	1	1	1
AT1G03090	49.9677268186455	118.39147223923	81.574314527599	61.2193595277496	104.029386388376	157.815034325203	4.11209686897787	173.862886603998	1.24449667493836	0.707118372286954	0.292991364524918	1.05792262858661	1.65916615876928	4.11209686897787	1.79888151047949	1	1	1	1	0.786734230299324	0.0697991464582495	3.51631402937249e-09
AT1G03100	52.4194753190634	110.935566813735	70.9069041662976	58.1196451212813	95.9581408927258	147.726401993912	3.97680946563992	162.316900526117	1.0815471604998	0.435823195320218	0.148922980490226	0.872302293506711	1.49475287232009	3.97680946563992	1.63063840339804	1	1	1	1	1	0.179684221613468	1.27307641048028e-08
AT1G03103	0	0	0	0	0	0	NA	0	NA	NA	NA	NA	NA	NA	NA	NA	NA	NA	NA	NA	NA	NA
AT1G03106	1.42863087385707	2.6031113360418	0.627494727135377	0	0.896805055072203	0.720616595092252	#VALUE!	1.78133815195313	0.865603813092184	-1.18695796337413	#VALUE!	-0.671766889173593	-0.987329423464518	#VALUE!	0.318328205093329	1	1	1	1	1	1	1
AT1G03110	9.34845797138314	9.22055782165995	21.9623154497382	26.3475724549809	12.5552707710108	6.48554935583027	-0.185913895084951	16.2536919108139	-0.0198743791159391	1.23222984614006	1.49486972753474	0.425492825453227	-0.527499629452989	-0.185913895084951	0.797967136190589	1	0.980940417646886	0.628520187614148	1	1	1	1
AT1G03120	1.48165365684913	3.92660063316543	2.50997890854151	1.54985720323417	1.79361011014441	2.88246638036901	1.6642513442099	2.29005905805209	1.40607262113587	0.760466990547543	0.0649270476368574	0.275658064748076	0.960095530457151	1.6642513442099	0.628176553635143	1	1	1	1	1	1	1
AT1G03130	1087.16491489152	1053.63004433258	2863.25843991872	2960.22725817726	1147.91047049242	1439.79195699432	1.48662333029281	1581.2853288428	-0.0452024133113851	1.39708709183086	1.44513713339763	0.0784393224731046	0.405289561087236	1.48662333029281	0.540526909493626	1	0.323965422550199	0.207249182600897	1	1	1	0.149894075145033
AT1G03140	311.837327532283	406.24838487041	216.485680861705	216.980008452784	380.245343350614	342.29288266882	0.268737868210808	563.868841365618	0.381568445525205	-0.526522028673378	-0.523231506304628	0.286136948424823	0.134437662789009	0.268737868210808	0.854565992000782	1	1	0.999374701372574	1	1	1	1
AT1G03150	26.1395379933637	23.8021189776159	55.8470307150485	56.5697879180471	26.9041516521661	46.8400786809964	1.43018845332422	33.5902494534533	-0.135143627447787	1.09524693501974	1.11379812002268	0.0415951738623951	0.841509856991406	1.43018845332422	0.361808867333088	1	0.897246541749153	0.686112349028379	1	1	1	0.429382544014969
AT1G03160	40.9904283282069	44.2297138251146	60.8669885321315	73.618217153623	37.6658123130325	39.6339127300739	0.428833286203965	56.8417062552515	0.109728842299677	0.570372923051101	0.844775746284236	-0.122031422156733	-0.0485516657017587	0.428833286203965	0.47166279611753	1	1	0.85058353885365	1	1	1	1
AT1G03170	0.5115588132804	1.0809741185003	1.25498945427075	0	0.896805055072203	1.4412331901845	#VALUE!	0	1.07935996191774	1.29470322172699	#VALUE!	0.809894295927523	1.4943317616366	#VALUE!	#VALUE!	1	1	1	1	1	1	1
AT1G03180	2.3987257174258	2.40446341562392	7.52993672562452	1.54985720323417	0.896805055072203	1.4412331901845	0.55415389365527	1.17692645823308	0.00344677356840882	1.65036953999292	-0.630132903638926	-1.41940188652771	-0.734964420818632	0.55415389365527	-1.02724402739467	1	1	1	1	1	1	1
AT1G03190	5.36203303112407	5.25008993028906	9.41242090703065	5.42450021131959	4.48402527536102	1.4412331901845	1.13060758313098	4.64391197451825	-0.0304379712929281	0.811785730189786	0.0167101137281866	-0.257985696330837	-1.89547632550912	1.13060758313098	-0.207439480480837	1	1	1	1	1	1	1
AT1G03200	0.917072060576666	0.44116309904121	0	3.87464300808542	2.69041516521661	0	0.356352589133082	0.572514764513024	-1.05572297844659	#VALUE!	2.0789563874474	1.55272181039242	#VALUE!	0.356352589133082	-0.679722201441673	1	1	1	1	1	1	1
AT1G03210	34.5179011211781	43.3242087394361	17.5698523597905	15.4985720323417	46.6338628637546	36.7514463497049	-0.555885148503897	27.1968962561889	0.327828657303518	-0.97424267499601	-1.15520944507694	0.434033195288011	0.0904562848274901	-0.555885148503897	-0.343902724658741	1	1	0.837341496807523	1	1	1	1
AT1G03220	91.8408734410773	94.3907053411961	207.70075468181	176.683721168695	133.623953205758	129.710987116605	0.808427220286701	189.483529814312	0.0395084416593647	1.17729819047104	0.943960854917876	0.540970378326514	0.498092419903103	0.808427220286701	1.04486418492075	1	0.676717781919941	0.701752956302243	1	1	1	0.861184952218546
AT1G03230	27.4091005182446	36.2655991547768	38.277178355258	46.495716097025	26.9041516521661	31.7071301840591	1.31285751094306	35.497545361021	0.403946700139934	0.481829499716018	0.762442814850965	-0.0268261680378162	0.210152320700038	1.31285751094306	0.373064282206794	1	1	0.926586292113347	1	1	1	0.548474960376576
AT1G03240	0	0.44116309904121	0	1.54985720323417	0	0	NA	0	Inf	NA	Inf	NA	NA	NA	NA	1	NA	1	NA	NA	NA	NA
AT1G03250	42.0478997211195	38.1179860673525	45.8071150808825	59.6695023245155	38.5626173681047	51.1637782515499	0.046951125470501	58.9101167700679	-0.141561842485489	0.123537965059213	0.504960003963413	-0.124830764918172	0.283089065593487	0.046951125470501	0.486481672541916	1	1	1	1	1	1	1
AT1G03260	17.6551292995652	9.22055782165995	13.8048839969783	17.8233578371929	13.452075826083	20.1772646625831	0.176906954329902	23.3790445186264	-0.937161448893822	-0.354908621945496	0.013681772563535	-0.392258570773741	0.19264322138442	0.176906954329902	0.405128582477888	1	1	1	1	1	1	1
AT1G03270	5.71452349542827	8.0957164449542	10.039915634166	22.4729294468954	3.58722022028881	6.48554935583027	1.30178889100938	7.72976430153258	0.502525555490123	0.813042036625873	1.97548308884276	-0.671766889173593	0.182595577977794	1.30178889100938	0.435791219124159	1	1	0.502034353376619	1	1	1	0.948441569487425
AT1G03280	117.415829838169	120.09156900658	97.2616827059834	72.0683599503888	112.997436939098	109.533722454022	-0.201080022754462	119.442087046054	0.0325079469253866	-0.271683466991308	-0.7041890040682	-0.055336874565096	-0.100251818912352	-0.201080022754462	0.024684355741489	1	1	0.943769061389603	1	1	1	1
AT1G03290	97.0968609062172	93.995900017347	66.5144410763499	59.6695023245155	112.997436939098	124.66667095096	-0.180068595922127	106.942453014388	-0.0468268251530538	-0.5457570539013	-0.702430910680282	0.218793489235951	0.360579259081835	-0.180068595922127	0.139338114451712	1	1	0.949526367655343	1	1	1	1
AT1G03300	17.4617071842372	18.3972483851144	21.9623154497382	25.5726438533638	9.86485560579424	14.412331901845	-0.0873081922517614	18.3539993548373	0.0752953890630646	0.330835548973246	0.550406708476048	-0.82382477513389	-0.276890833174749	-0.0873081922517614	0.0718998477334948	1	1	1	1	1	1	1
AT1G03310	88.4003610804504	62.8694773888523	131.773892698429	180.558364176781	92.3709206724369	58.3699442024724	0.14051866885532	84.4213656619248	-0.491692491900428	0.575940401512163	1.03034108558964	0.0633864852297921	-0.598826573359726	0.14051866885532	-0.0664440948889704	1	1	0.641190626537631	1	1	1	1
AT1G03320	0.970094843568733	1.0809741185003	1.25498945427075	2.32478580485125	0.896805055072203	0	1.27526188713295	0.604411693720054	0.156134273661342	0.371477533470592	1.26090009128106	-0.113331392328875	#VALUE!	1.27526188713295	-0.682594229624185	1	1	1	1	1	1	1
AT1G03330	68.7176655444039	81.8833579058298	106.674103613014	128.638147868436	93.2677257275091	103.048173098192	0.801275815433776	80.2207507738779	0.252889239683168	0.634457055937627	0.904565608236165	0.440696912141551	0.584565996487924	0.801275815433776	0.223294441667874	1	1	0.759914790400244	1	1	1	0.884594887589346
AT1G03340	14.4983998705389	6.97087506824844	9.41242090703065	14.7236434307246	11.6584657159386	13.6917153067528	0.0740775334772729	13.5506027342839	-1.05648200759585	-0.623255942717656	0.0222410322067261	-0.314515745984549	-0.08259048497298	0.0740775334772729	-0.0975366601869101	1	1	1	1	1	1	1
AT1G03350	143.327591949852	151.527552959499	146.206271422543	105.390289819923	148.869639141986	121.784204570591	-0.57416095940175	124.2135867374	0.0802637803916484	0.0286888269720908	-0.443574419342535	0.0547331878652689	-0.234989341490396	-0.57416095940175	-0.206493381969122	1	1	1	1	1	1	1
AT1G03360	40.2854473995985	22.2799817600744	44.5521256266117	36.421644276003	23.3169314318773	18.0154148773063	0.0285557391108043	27.7694110207019	-0.854510726219907	0.145235488008165	-0.145462722729565	-0.788880839154892	-1.16102690181218	0.0285557391108043	-0.536762199374671	1	1	1	1	1	1	1
AT1G03365	169.06161669592	184.926837229002	144.323787241137	148.011362908863	174.87698573908	155.653184539927	-0.0303943937571559	214.073027681592	0.12940545763944	-0.228240048873929	-0.191841214693241	0.0487912881318396	-0.119214057745227	-0.0303943937571559	0.340553882306617	1	1	1	1	1	1	1
AT1G03370	47.1104650709314	56.4068115654466	32.6297258110396	27.1225010565979	36.7690072579603	38.1926795398894	-0.0785885608335881	68.1963107578909	0.259821815647334	-0.529860709798437	-0.796557353905247	-0.357557349120911	-0.302751433466721	-0.0785885608335881	0.533646121078755	1	1	0.943472506337342	1	1	1	1
AT1G03380	122.846570401996	126.665148233993	102.281640523066	86.0170747794963	199.987527281101	134.034686687159	0.399270280381202	166.804587777027	0.0441620417579018	-0.264310375828244	-0.514162606619901	0.703052444061516	0.125748820958318	0.399270280381202	0.441301387586824	1	1	1	1	1	1	1
AT1G03390	0	0	0	0	0	0	NA	0	NA	NA	NA	NA	NA	NA	NA	NA	NA	NA	NA	NA	NA	NA
AT1G03400	73.2843568306469	90.2886356752089	33.257220538175	41.8461444873225	65.4667690202708	93.6801573619928	-0.156618853661244	87.3780003108975	0.301039136300619	-1.139837674818	-0.80841057012842	-0.162742496300653	0.35423822355686	-0.156618853661244	0.253764813670984	1	0.897499636255864	0.912272432630051	1	1	1	1
AT1G03410	110.662503966468	103.613753679843	87.2217670718174	65.0940025358351	104.029386388376	101.606939908008	-0.973600567392917	82.2253674302803	-0.0949509542628533	-0.343406349052921	-0.765569941908353	-0.0891753524483233	-0.123167529468026	-0.973600567392917	-0.428511018221742	1	1	0.927830961666426	1	1	1	0.863980362684005
AT1G03430	44.3248951228496	40.6772301451889	58.9845043507254	51.9202163083446	49.3242780289712	40.3545293251661	-0.0686607161496541	43.3548973793817	-0.123895773175894	0.412218780423316	0.228179176292766	0.154180716470872	-0.135386609287109	-0.0686607161496541	-0.0319222477441721	1	1	1	1	1	1	1
AT1G03440	44.1314730075216	46.6109983531424	65.2594516220792	79.0427173649426	45.7370578086824	40.3545293251661	-0.232276401999913	49.3671173873752	0.0788625120757897	0.564378962478824	0.840824643398542	0.0515556605097609	-0.129077293695055	-0.232276401999913	0.161742504652765	1	1	0.836604058831991	1	1	1	1
AT1G03445	0.970094843568733	0.88232619808242	3.13747363567688	3.09971440646834	0	0.720616595092252	#VALUE!	2.86257382256512	-0.136813680446729	1.69340562835795	1.67593759055991	#VALUE!	-0.428893926619799	#VALUE!	1.56111519144555	1	1	1	1	1	1	1
AT1G03457	11.2356248755285	13.9856173947023	27.6097679939566	32.5470012679175	9.86485560579424	10.8092489263838	1.91137613838063	19.5947196714844	0.31586357991707	1.29709840191326	1.53444426314404	-0.187710523886204	-0.055814081205907	1.91137613838063	0.802384570380719	1	0.894420358994735	0.529162671415994	1	1	1	0.273935625346968
AT1G03470	16.8627718216129	12.4634801771608	33.257220538175	18.59828643881	16.1424909912997	19.4566480674908	0.740652301627223	26.6562784208829	-0.436134730764389	0.97982590180691	0.141328005054183	-0.0629784771134429	0.206421489316789	0.740652301627223	0.660633675562263	1	1	1	1	1	1	1
AT1G03475	865.358954229662	889.754141399183	1009.63901596082	1107.37297171081	756.90346648094	796.281337576939	-0.0198837333570525	819.427887293085	0.0401080504731717	0.222468969784444	0.35577061724613	-0.193189378031283	-0.120020446750599	-0.0198837333570525	-0.0786816999915218	1	1	1	1	1	1	1
AT1G03490	0	0	0	0	0	0	NA	0	NA	NA	NA	NA	NA	NA	NA	NA	NA	NA	NA	NA	NA	NA
AT1G03495	67.3077036871871	70.1267348939296	60.8669885321315	34.8717870727688	51.1178881391156	52.6050114417344	-1.19738394785352	53.5661023142085	0.0591929199816259	-0.14511164910347	-0.948711337871608	-0.396943402925323	-0.355571392500972	-1.19738394785352	-0.329451314040142	1	1	0.862697747707967	1	1	1	0.771469522627423
AT1G03502	1.0231176265608	0	5.01995781708301	3.87464300808542	2.69041516521661	0.720616595092252	0.198487575389345	1.14502952902605	#VALUE!	2.29470322172699	1.92109137370367	1.39485679664868	-0.505668238363402	0.198487575389345	0.16241278481459	1	1	0.99208965623335	1	1	1	1
AT1G03506	3.933402157267	4.36776373220664	0.627494727135377	2.32478580485125	6.27763538550542	7.20616595092252	0.255681897614125	9.35161780745056	0.151117120641422	-2.64810245604823	-0.758679898237758	0.674443540209908	0.873454178748741	0.255681897614125	1.24943827212509	1	1	1	1	1	1	1
AT1G03510	4.4449609705474	3.52930479232968	3.13747363567688	2.32478580485125	2.69041516521661	2.88246638036901	-0.920711156511258	2.38574984567318	-0.332786724090935	-0.502567415286252	-0.935072952363142	-0.724341935251924	-0.624866970264005	-0.920711156511258	-0.897727972098315	1	1	1	1	1	1	1
AT1G03515	0	0.44116309904121	0	0	0	0	NA	0	Inf	NA	NA	NA	NA	NA	NA	1	NA	NA	NA	NA	NA	NA
AT1G03520	34.0406960742495	20.7139772843274	24.4722943582797	21.6980008452784	31.3881769275271	32.4277467791514	0.14227096199319	28.0867503515587	-0.716655946399814	-0.476111172806917	-0.649698412522246	-0.117039300523665	-0.0700317554298816	0.14227096199319	-0.277370824264757	1	1	1	1	1	1	1
AT1G03530	195.556629420517	159.249152451214	87.8492617989527	81.3675031697938	128.243122875325	123.946054355867	-1.13205552610537	159.774925956835	-0.296300750382016	-1.15448437626635	-1.26506181845588	-0.608704982232391	-0.657874098599607	-1.13205552610537	-0.29154542583264	1	0.852872745389956	0.56379357815244	1	1	1	0.699040952372854
AT1G03540	7.24919993526947	8.05184918674873	8.1574314527599	10.0740718210221	10.7616606608664	10.0886323312915	-1.62636218466382	5.88463229116539	0.151498370929105	0.170293179814918	0.474753236904233	0.570007036595515	0.476836923641039	-1.62636218466382	-0.300869510105242	1	1	1	1	1	1	1
AT1G03545	10.9705109605682	10.0151495033315	6.27494727135377	5.42450021131959	12.5552707710108	9.36801573619928	-1.22409922203895	9.35161780745056	-0.131446764557063	-0.805955480813941	-1.01606859655438	0.194662420556834	-0.227815317650603	-1.22409922203895	-0.230342847527985	1	1	1	1	1	1	1
AT1G03550	21.5355086738401	14.8240763345793	6.90244199848914	9.29914321940501	23.3169314318773	19.4566480674908	-1.19718590080767	15.2362500986159	-0.538775185322202	-1.64153863583272	-1.21154769665955	0.114660537871605	-0.146454212396943	-1.19718590080767	-0.499209526154507	1	0.894745165183849	0.893424668436759	1	1	1	0.978807703779932
AT1G03560	40.3728239489423	33.685666706331	33.257220538175	30.2222154630663	25.1105415420217	38.1926795398894	0.218075092644992	45.7406472250549	-0.261249648805599	-0.279716901341527	-0.417775079953162	-0.685091359646588	-0.0800883614319179	0.218075092644992	0.180092277650731	1	1	1	1	1	1	1
AT1G03570	0	0	0	0	0	0	NA	0	NA	NA	NA	NA	NA	NA	NA	NA	NA	NA	NA	NA	NA	NA
AT1G03590	39.2623297730377	57.6632547167687	53.9645465336424	50.3703591051105	44.8402527536102	58.3699442024724	1.1063107185192	53.2471330221382	0.554506487011972	0.458866118116631	0.359429233532303	0.191648627389791	0.572079906208767	1.1063107185192	0.439558065706442	1	1	1	1	1	1	0.672115999918679
AT1G03600	574.976490770801	586.924117039901	992.696658328166	1045.37868358145	619.692293054893	764.57420739288	0.622521148980373	678.765967147202	0.0296710211028085	0.787849966522145	0.862450772086936	0.108049056638146	0.411153562873727	0.622521148980373	0.2394112615938	1	0.987547800907003	0.725361754177238	1	1	1	0.966153464730126
AT1G03610	350.71954502359	283.13073928237	212.720712498893	134.062648079756	346.16675125787	567.845876932695	0.156663940305072	536.695692232569	-0.308849441837193	-0.721357317292201	-1.38741049570251	-0.0188506689599314	0.69518157893744	0.156663940305072	0.613786476567319	1	1	0.401304561780041	1	1	1	1
AT1G03620	2.34570293443373	5.69125302933027	13.1773892698429	13.9487148291075	9.86485560579424	7.92678254601478	1.32336737124925	2.92636768097918	1.27872600365963	2.48997234547829	2.57203998123115	2.07227761553736	1.75671508124643	1.32336737124925	0.319090728556399	1	0.673064999965499	0.451859550463107	1	1	1	1
AT1G03630	1463.48703812963	1263.00053784093	2487.38909836463	2244.19323028308	1261.80471248659	1340.34686687159	-0.711982014380671	1268.3472187472	-0.21255471459596	0.765222235639916	0.616786932625949	-0.213921324109505	-0.126803565641569	-0.711982014380671	-0.206460220878387	1	0.994371649032067	0.914892195024251	1	1	1	0.956531818635522
AT1G03640	0	0	0	0	0	0	NA	0	NA	NA	NA	NA	NA	NA	NA	NA	NA	NA	NA	NA	NA	NA
AT1G03650	19.5953189867027	23.8459862358214	3.13747363567688	10.8490004226392	11.6584657159386	21.6184978527676	-1.47601505766334	24.5240740476524	0.283237393406545	-2.64283381715949	-0.852946932899933	-0.749131119705227	0.141757223471275	-1.47601505766334	0.323689607460217	1	0.409514744524984	0.995521963070072	1	1	1	0.884594887589346
AT1G03660	4.39193818755533	5.00757475166573	6.90244199848914	6.19942881293667	5.38083033043322	2.88246638036901	1.68156434568803	6.52094091409247	0.189254302448755	0.652249109941812	0.49727754839383	0.292971066226204	-0.607553968785877	1.68156434568803	0.57022239771388	1	1	1	1	1	1	0.836450190878137
AT1G03670	0	0	0	0	0	0	NA	0	NA	NA	NA	NA	NA	NA	NA	NA	NA	NA	NA	NA	NA	NA
AT1G03680	752.220064212278	851.545930298433	934.339648704576	1064.75189862187	762.284296811373	757.368041441957	0.856357706733304	690.761770156409	0.178929559064661	0.312792301638114	0.501290608963429	0.0191743682816119	0.00983975692780132	0.856357706733304	-0.122966548484214	1	1	0.978032236536457	1	1	1	0.76149296284308
AT1G03687	14.2332859555786	11.7798018994963	17.5698523597905	21.6980008452784	18.8329061565163	18.7360314723986	0.400262733081941	10.5604411948907	-0.272953489270934	0.303833301477189	0.608293358566505	0.403986876398879	0.396546637470287	0.400262733081941	-0.430598657917628	1	1	1	1	1	1	1
AT1G03700	2.0462352531216	2.64697859424726	5.64745254421839	8.52421461778792	2.69041516521661	0.720616595092252	0.783450076110501	3.53077937469923	0.371374508530825	1.4646282231693	2.0585948974536	0.394856796648679	-1.5056682383634	0.783450076110501	0.787014655781715	1	1	0.80727247111621	1	1	1	1
AT1G03710	0	10.6549605227905	40.1596625366641	37.19657287762	15.2456859362275	18.0154148773063	Inf	0.604411693720054	Inf	Inf	Inf	Inf	Inf	Inf	Inf	0.477927683814423	2.76645127645854e-05	4.01487808006344e-05	0.0379186840513573	0.00896320047079584	1	1
AT1G03720	0	0	0	0	0	0	NA	0	NA	NA	NA	NA	NA	NA	NA	NA	NA	NA	NA	NA	NA	NA
AT1G03730	30.8839666452233	25.4558579697738	52.0820623522363	34.8717870727688	24.2137364869495	43.9576123006274	0.604601534876738	22.2978088480144	-0.278860368656767	0.753928517673946	0.175202239746011	-0.351032337308977	0.509254963799516	0.604601534876738	-0.469956113042438	1	1	1	1	1	1	1
AT1G03740	155.109129405013	187.682238710269	143.068797786866	117.789147445797	156.940884637636	167.183050061403	0.695786788546384	220.271739381187	0.275008524386735	-0.116574537352376	-0.397076980984217	0.0169376345157445	0.108144983520063	0.695786788546384	0.506000807802619	1	1	1	1	1	1	0.931831216022146
AT1G03743	0	0.44116309904121	0	0	0	0	NA	0	Inf	NA	NA	NA	NA	NA	NA	1	NA	NA	NA	NA	NA	NA
AT1G03746	1.0231176265608	1.32348929712363	3.76496836281226	5.42450021131959	0.896805055072203	2.16184978527676	2.52041567027671	1.71754429353907	0.371374508530825	1.87966572244815	2.40651820087391	-0.190105704072477	1.07929426235775	2.52041567027671	0.747375285535746	1	1	0.855236753708236	1	1	1	0.891718872717425
AT1G03750	115.650393249719	143.916866871792	69.0244199848914	62.7692167309838	134.52075826083	118.901738190222	-0.452241765094653	114.415411921051	0.315465512366904	-0.744591406674661	-0.881641060225381	0.218058644497093	0.0399996339561038	-0.452241765094653	-0.0154887733150652	1	1	0.850158480809212	1	1	1	1
AT1G03760	67.4637877692345	65.6041904995105	44.5521256266117	41.8461444873225	74.4348195709929	73.5028926994097	-0.28999296940867	69.2791763897164	-0.0403253504284674	-0.59861905524398	-0.689018615495879	0.141864330798796	0.123687707132442	-0.28999296940867	0.0383084579421407	1	1	0.964894464464844	1	1	1	1
AT1G03770	5.309010248132	4.61027891082998	3.76496836281226	6.97435741455376	3.58722022028881	3.60308297546126	0.630371590580543	5.75704457433727	-0.203588893450444	-0.49580518441826	0.393617373392212	-0.565576610938882	-0.559211050342445	0.630371590580543	0.116885456130009	1	1	1	1	1	1	1
AT1G03780	10.1594844659757	9.41920574207782	26.9822732668212	45.720787495408	10.7616606608664	16.5741816871218	2.09615766991596	4.64391197451825	-0.109149878324755	1.40918470532675	2.17002305707581	0.0830735255463436	0.706110446591276	2.09615766991596	-1.12941466443745	1	0.844307290946859	0.186402207021955	1	1	1	0.204190377908856
AT1G03790	0	0	0	0	2.69041516521661	0.720616595092252	NA	0.604411693720054	NA	NA	NA	Inf	Inf	NA	Inf	NA	NA	NA	1	1	1	NA
AT1G03800	3.82735659128287	1.76465239616484	1.25498945427075	1.54985720323417	0.896805055072203	3.60308297546126	0.617039367914993	4.64391197451825	-1.11696429455205	-1.60867308063472	-1.30421302354541	-2.09348200643419	-0.0871164458377534	0.617039367914993	0.278992304303171	1	1	1	1	1	1	1
AT1G03810	0	0	0	0	0	0	NA	0	NA	NA	NA	NA	NA	NA	NA	NA	NA	NA	NA	NA	NA	NA
AT1G03820	15.8209851784119	27.9273675311992	68.3969252577561	68.9686455439205	26.0073465970939	16.5741816871218	0.707123678867396	14.69563226331	0.819840150032382	2.11209203134467	2.12410119462346	0.717079775895849	0.0670982025343652	0.707123678867396	-0.106452009063081	1	0.151745941717328	0.117623439603153	1	1	1	1
AT1G03830	50.3045325332382	42.81849001158	40.7871572637995	37.19657287762	30.4913718724549	36.0308297546126	-0.777300705681412	23.5066322354545	-0.232454475261351	-0.302573436090037	-0.43551869130802	-0.722287333667619	-0.481456519434158	-0.777300705681412	-1.09762053467217	1	1	1	1	1	1	1
AT1G03840	1.94018968713747	2.64697859424726	5.64745254421839	3.87464300808542	1.79361011014441	2.88246638036901	2.08261680919055	2.35385291646616	0.448148820274427	1.5414025349129	0.997865685447269	-0.113331392328875	0.571106073380201	2.08261680919055	0.278826466804162	1	1	1	1	1	1	0.88562763145728
AT1G03850	43.3017774962888	61.1255133632969	54.5920412607778	41.0712158857055	52.0146931941878	35.3102131595204	1.48160577974762	60.1492071255016	0.497348429195562	0.334264394750777	-0.0762985894454369	0.264492968230154	-0.294340717073134	1.48160577974762	0.474119472806505	1	1	1	1	1	1	0.298967061994241
AT1G03860	118.897483495018	145.503559718148	160.638650146656	254.176581330404	101.338971223159	123.946054355867	0.632505973695128	116.705470979103	0.291336268553414	0.434100871141146	1.09611293284855	-0.230529092243133	0.0599941657528531	0.632505973695128	-0.0268459862531059	1	1	0.549502181225226	1	1	1	0.982643050530868
AT1G03870	427.427966050084	302.382153943997	1275.06928553909	902.016892282286	250.208610365145	293.290954202547	0.489101581298646	666.250735798465	-0.499308307945956	1.57682243347083	1.07747314669627	-0.77254986727161	-0.543348729125475	0.489101581298646	0.640383916439546	1	0.175422575501449	0.506593190668773	1	1	1	1
AT1G03880	0	0	0	0	1.79361011014441	0.720616595092252	NA	0	NA	NA	NA	Inf	Inf	NA	NA	NA	NA	NA	1	1	NA	NA
AT1G03890	0	0	0	0	0	0	NA	0	NA	NA	NA	NA	NA	NA	NA	NA	NA	NA	NA	NA	NA	NA
AT1G03900	275.928133570528	236.981592398878	224.643112314465	223.17943726572	308.500938944838	307.703286104392	0.327881988283588	287.040838130829	-0.219517559255321	-0.296657732363715	-0.306088451096344	0.16098231927466	0.157247289902128	0.327881988283588	0.0569634468496183	1	1	1	1	1	1	1
AT1G03905	4.33891540456327	9.37533848387237	8.78492617989527	6.97435741455376	9.86485560579424	5.04431616564577	-0.885874863473478	9.44730859507165	1.11153631964706	1.01769570492177	0.684725841395794	1.184963475702	0.21732424483138	-0.885874863473478	1.1225689260691	1	1	1	1	1	1	1
AT1G03910	146.995880192159	183.226740461652	149.971239785355	113.914504437711	165.908935188358	187.360314723986	0.16111070036959	195.813089153162	0.317854346816722	0.0289101377430172	-0.367824268312052	0.174615864479114	0.350039682700332	0.16111070036959	0.413701483652679	1	1	1	1	1	1	1
AT1G03920	1.375608090865	1.32348929712363	1.25498945427075	6.97435741455376	0	0.720616595092252	2.77139008841193	2.32195598725913	-0.0557229784465947	-0.13239426525043	2.3419907932812	#VALUE!	-0.932765725340821	2.77139008841193	0.755271119687466	1	1	0.855236753708236	1	1	1	0.764847715421483
AT1G03930	43.7946672929289	55.8986023206039	26.9822732668212	26.3475724549809	37.6658123130325	19.4566480674908	-0.973296195713361	25.9880728687488	0.35205700147981	-0.698743308117204	-0.733085164479647	-0.217499565840008	-1.17049202074622	-0.973296195713361	-0.752905553612535	1	1	0.979591970520748	1	1	1	0.957782957325973
AT1G03935	5.309010248132	5.64738577112481	4.39246308994764	0.774928601617084	3.58722022028881	4.32369957055351	-0.592020830755904	4.67580890372528	0.0891402583852384	-0.273412763081812	-2.7763076280501	-0.565576610938882	-0.296176644508651	-0.592020830755904	-0.183226956966097	1	1	0.895990819393747	1	1	1	1
AT1G03940	39.2809987896779	37.3904405314825	46.4346098080179	31.7720726663004	35.8722022028881	32.4277467791514	-1.06430011324697	32.9539408305262	-0.0711621441962661	0.241368898719628	-0.306072405201923	-0.130965297821426	-0.276602830670038	-1.06430011324697	-0.253380611518148	1	1	1	1	1	1	0.931622312885032
AT1G03950	28.6629782934139	24.331016593068	50.1995781708301	47.2706446986421	34.0785920927437	43.2369957055351	0.599796341631793	45.0086478145067	-0.236391924076268	0.80848671722785	0.721756016992689	0.249677209984606	0.593077757858615	0.599796341631793	0.651013698813986	1	1	0.926357511073084	1	1	1	1
AT1G03960	15.6275630630839	9.17669056345449	20.7073259954674	23.2478580485125	12.5552707710108	9.36801573619928	1.1723292712387	11.7054707239167	-0.768046958241714	0.406048441326281	0.573004974665662	-0.315799681774034	-0.738277419981471	1.1723292712387	-0.416909872175301	1	1	1	1	1	1	0.827519371445331
AT1G03970	110.9246336145	118.481697272627	144.951281968272	96.0911466005184	120.171877379675	152.770718159558	0.0673802372414101	147.209868105542	0.0950844248399813	0.385988304915503	-0.207104369024365	0.115519528157751	0.461788257972253	0.0673802372414101	0.408294596714867	1	1	1	1	1	1	1
AT1G03980	106.479672643952	115.437422837544	141.813808332595	92.9914321940501	112.997436939098	147.726401993912	0.0969382062583891	142.534059201817	0.1165329558435	0.413419972824094	-0.19540833689326	0.0857120081093563	0.472349649823961	0.0969382062583891	0.420728658403847	1	1	1	1	1	1	1
AT1G03982	0	0	0	0	0	0	NA	0	NA	NA	NA	NA	NA	NA	NA	NA	NA	NA	NA	NA	NA	NA
AT1G03990	0.5115588132804	0.44116309904121	0	0.774928601617084	0.896805055072203	0	1.19848757538934	0	-0.213587992190332	#VALUE!	0.599163278816304	0.809894295927523	#VALUE!	1.19848757538934	#VALUE!	1	1	1	1	1	1	1
AT1G04000	73.4994322295439	87.9512184053864	43.297136172341	51.1452877067275	75.3316246260651	41.7957625153506	-0.575884182667776	55.6026158998179	0.258970458350206	-0.763461502330722	-0.523131782661123	0.0355225378704024	-0.814376424071711	-0.575884182667776	-0.402580347348103	1	1	1	1	1	1	1
AT1G04010	10.618020496264	10.698827780996	8.78492617989527	11.6239290242563	4.48402527536102	7.92678254601478	-0.855055236589698	11.8968522991589	0.0109379046898779	-0.273412763081812	0.130582967558418	-1.24364851605152	-0.42170752659251	-0.855055236589698	0.164065080476471	1	1	1	1	1	1	1
AT1G04020	8.060226429862	8.05184918674873	25.0997890854151	41.0712158857055	4.48402527536102	2.16184978527676	0.921078945137019	10.5285442656836	-0.00150021741114906	1.63878296822093	2.34923538498609	-0.846025957578532	-1.89855408603566	0.921078945137019	0.385413702239136	1	0.773704701492578	0.184631480480353	1	1	1	1
AT1G04030	132.531834087972	90.089987754791	245.977933037068	241.002795102913	69.0539892405597	69.1791931288562	0.665080246339242	142.250246761381	-0.556900251377518	0.892189959527839	0.862710942632548	-0.940542269691935	-0.937928843956604	0.665080246339242	0.102092219163445	1	0.928737121687072	0.766694014214523	1	1	1	0.960157984789051
AT1G04040	144.385063342765	99.8626220794991	260.410311761181	255.726438533638	75.3316246260651	72.7822761043175	0.650138939437251	150.61631968584	-0.531904809989727	0.850865074741103	0.824679819841947	-0.93859395451389	-0.988262428831781	0.650138939437251	0.0609565954729971	1	0.959959884572847	0.792014756541128	1	1	1	0.967098467321634
AT1G04050	15.0099586838193	12.2209649985375	13.8048839969783	13.9487148291075	14.3488808811553	17.2947982822141	-0.0914260051280247	12.8186033237357	-0.296561797292742	-0.120741240874239	-0.105787800979909	-0.0649817853110027	0.204418181119229	-0.0914260051280247	-0.227680926994383	1	1	1	1	1	1	1
AT1G04070	26.7041195896362	30.4634327214395	26.3547785396858	45.720787495408	33.1817870376715	43.2369957055351	0.0160311353517762	24.6516617644806	0.190016198005409	-0.0189977515888316	0.775787932083564	0.313329265461891	0.695203961150535	0.0160311353517762	-0.115377418962483	1	1	0.923344099480211	1	1	1	1
AT1G04080	198.835089165239	214.265428573735	190.758397049154	192.957221802654	204.471552556462	171.506749631956	-0.244097635243674	227.655527345083	0.107826714861466	-0.059825812240833	-0.0432913365270225	0.0403277626808567	-0.213307022466866	-0.244097635243674	0.195280110477523	1	1	1	1	1	1	1
AT1G04090	0.970094843568733	0.44116309904121	1.88248418140613	0.774928601617084	0	0.720616595092252	#VALUE!	0	-1.13681368044673	0.956440034191748	-0.324062409440093	#VALUE!	-0.428893926619799	#VALUE!	#VALUE!	1	1	1	1	1	1	1
AT1G04100	11.4290469908565	17.625835591039	13.1773892698429	13.1737862274904	18.8329061565163	7.20616595092252	-0.283173609711772	13.5506027342839	0.624986543539659	0.205359459404633	0.204964934965527	0.720550533605167	-0.665401328577156	-0.283173609711772	0.245651914765137	1	1	1	1	1	1	1
AT1G04110	3.36882056099453	9.57398640429024	15.059873451249	17.8233578371929	4.48402527536102	6.48554935583027	1.28657093104175	3.56267630390626	1.50687617145637	2.16039415604295	2.40345366846812	0.412550824409686	0.944985196673712	1.28657093104175	0.0807178237892469	1	0.699873979904862	0.389823923353059	1	1	1	1
AT1G04120	90.9238013805006	102.179350978712	95.3791985245772	144.911648502395	116.584657159386	74.9441258895942	0.134264433895218	89.0971745656501	0.168373769860464	0.0690166575387466	0.672443661072113	0.358648031324149	-0.278842597854138	0.134264433895218	-0.0292783202428675	1	1	0.914892195024251	1	1	1	1
AT1G04130	30.1789857166149	39.9496846093188	35.1397047195811	37.19657287762	39.4594224231769	38.9132961349816	0.44527019767541	42.3693524963908	0.404639794312729	0.219557749125692	0.301625384878559	0.386825519905919	0.366718869141165	0.44527019767541	0.48947676184397	1	1	1	1	1	1	1
AT1G04140	126.605219460575	127.789989610698	116.71401924718	138.712219689458	150.66324925213	112.416188834391	0.129909571526071	161.047543202689	0.013437944718212	-0.117359020390094	0.131758002855446	0.250990665481168	-0.171487072726268	0.129909571526071	0.347149769499924	1	1	1	1	1	1	1
AT1G04150	0	0	0	0	0	0	NA	0	NA	NA	NA	NA	NA	NA	NA	NA	NA	NA	NA	NA	NA	NA
AT1G04160	8.32534034482233	5.44873785070693	8.78492617989527	13.9487148291075	7.17444044057763	3.60308297546126	-0.826049656751282	3.56267630390626	-0.611587169871845	0.0775209116439667	0.74455104811799	-0.214642936213104	-1.20827737561667	-0.826049656751282	-1.22454784194618	1	1	1	1	1	1	1
AT1G04170	215.803906552836	160.152167019906	195.778354866238	194.507079005888	156.044079582563	159.256267515388	-0.821677857970873	207.327178301837	-0.430277661839703	-0.140499710912072	-0.149898318734233	-0.467767359725059	-0.43837083047328	-0.821677857970873	-0.057811730978929	1	1	1	1	1	1	0.923389292940414
AT1G04171	0.5115588132804	0	0	0	0	0	#VALUE!	0	#VALUE!	#VALUE!	#VALUE!	#VALUE!	#VALUE!	#VALUE!	#VALUE!	1	1	1	1	1	1	1
AT1G04180	10.0721079166318	3.28678961370635	0.627494727135377	0.774928601617084	0.896805055072203	2.16184978527676	1.06909085554742	6.45714705567841	-1.61561462780596	-4.00461849955725	-3.70015844246794	-3.48942742535672	-2.22002745892649	1.06909085554742	-0.641396857224177	1	0.661928687151037	0.574646737018742	1	1	1	1
AT1G04190	65.2614684340655	52.3022513824727	88.4767565260881	95.3162179989013	51.1178881391156	60.5317939877492	0.0106549724709774	62.217617640318	-0.31935840006012	0.439067049149812	0.546490259179573	-0.352403214883707	-0.108538340560613	0.0106549724709774	-0.0689082955168348	1	1	0.980450037471438	1	1	1	1
AT1G04200	25.3285114987712	21.4415228201974	53.337051806507	41.0712158857055	26.9041516521661	20.1772646625831	0.0282008231029351	31.8408082307072	-0.240354922963047	1.07437578694098	0.697365362455797	0.0870665206123344	-0.328031687229505	0.0282008231029351	0.330114661466455	1	0.921102638152299	0.953142102294889	1	1	1	1
AT1G04210	37.7463223498367	33.6186205605295	47.0621045351533	57.3447165196642	42.1498375883936	28.8246638036901	-0.052608278152498	39.8241180046825	-0.167075559398484	0.318229748294153	0.603324480516537	0.159190983676443	-0.389032307404757	-0.052608278152498	0.0773063218400441	1	1	0.973607824375858	1	1	1	1
AT1G04220	21.6415542398243	23.1184406999514	26.3547785396858	37.19657287762	23.3169314318773	14.412331901845	0.319289342561746	28.8187497621069	0.0952399802893346	0.284260455621138	0.781365590652849	0.107573825184004	-0.586500332360651	0.319289342561746	0.413203635257994	1	1	0.938333600388898	1	1	1	1
AT1G04230	15.6805858460759	8.77939472261874	15.6873681783844	15.4985720323417	17.0392960463719	18.0154148773063	-0.932093039298257	16.413176556849	-0.836786076682557	0.000623874756508502	-0.0168441630415389	0.119886272625903	0.200252414666117	-0.932093039298257	0.0658750194048162	1	1	1	1	1	1	1
AT1G04240	176.011348949877	124.4568422218	197.660839047644	115.464361640946	81.6092600115705	84.3121416257935	0.0480593556704428	188.628832570576	-0.500022907633728	0.167358615121129	-0.608220825714673	-1.10886368886692	-1.06185614377314	0.0480593556704428	0.0998817591125296	1	1	0.980450037471438	1	1	1	1
AT1G04250	431.813935703782	200.829397165095	409.754056819401	232.478580485125	204.471552556462	224.832377668783	-0.829319440862412	376.139642657693	-1.10443933874164	-0.0756515704776622	-0.893312004438897	-1.07850966365882	-0.941559993252235	-0.829319440862412	-0.199141438438362	1	1	0.810078487031234	1	1	1	0.891718872717425
AT1G04260	163.097664035243	167.718985849408	116.71401924718	91.4415749908159	127.346317820253	159.256267515388	-0.778282711239593	184.488751618516	0.0403098925314462	-0.482758256678541	-0.834813961335416	-0.356978874081357	-0.0343859684855322	-0.778282711239593	0.177796737838868	1	1	0.863593377898218	1	1	1	0.956466048662288
AT1G04270	1201.74215199862	1231.23506842769	1807.81230887702	2330.98523366419	1002.62805157072	1329.53761794521	0.32247602312993	1153.89339005209	0.0349788467041603	0.589117519740083	0.955812483347165	-0.261340878376064	0.14579721543758	0.32247602312993	-0.0586174445842379	1	1	0.627106506680372	1	1	1	1
AT1G04280	202.696799522873	220.284440781113	112.321556157232	87.5669319827305	173.980180684007	185.198464938709	-0.312778831768771	225.204353679782	0.12004428804349	-0.851688480890377	-1.21086523865013	-0.220400341766972	-0.130251169051146	-0.312778831768771	0.151911408475741	1	1	0.582595750975686	1	1	1	1
AT1G04290	22.1531130531047	32.4267330380222	50.8270728979655	62.7692167309838	34.9753971478159	33.8689799693359	0.0839501479689478	29.3912645266199	0.549674234092548	1.19808770230385	1.50254775939317	0.658830992482012	0.612455091006477	0.0839501479689478	0.407877983788406	1	0.84720799107186	0.4120263865608	1	1	1	1
AT1G04295	5.309010248132	7.49977268370057	10.6674103613014	17.8233578371929	9.86485560579424	14.412331901845	-1.17698333147706	7.12535260781253	0.498403942193603	1.00669515611092	1.74725432800691	0.893855007698415	1.44078894965756	-1.17698333147706	0.42451848332804	1	1	0.652337494258065	1	1	1	1
AT1G04300	207.528604724077	250.133731887676	143.068797786866	108.490004226392	298.636083339044	254.377658067565	0.0811876608077365	280.964824264422	0.269389421706487	-0.536601138577514	-0.935748078707974	0.52507828852954	0.293661760438534	0.0811876608077365	0.437079317610323	1	1	0.792574709554605	1	1	1	1
AT1G04310	47.3225562028997	56.7809285186863	16.3148629055198	23.2478580485125	60.0859386898376	42.5163791104429	-0.0475942864054117	64.1887074062998	0.262878435900729	-1.53634114078892	-1.02543020623218	0.344499405728291	-0.154509269658565	-0.0475942864054117	0.439791503912998	1	0.706959280799111	0.847606330224877	1	1	1	1
AT1G04320	0	0	0	0	0	0	NA	0	NA	NA	NA	NA	NA	NA	NA	NA	NA	NA	NA	NA	NA	NA
AT1G04330	4.85047421784367	4.61027891082998	0.627494727135377	4.6495716097025	5.38083033043322	7.20616595092252	-0.461703707033259	2.38574984567318	-0.0732717697277991	-2.95045056141677	-0.061028003606299	0.149703013504919	0.571106073380201	-0.461703707033259	-1.02368302334147	1	1	1	1	1	1	1
AT1G04340	24.6048615535225	17.2724070084087	38.277178355258	32.5470012679175	19.7297112115885	32.4277467791514	-0.219486897326581	24.0153531415535	-0.510474254086359	0.637541085131637	0.403581227436827	-0.318573559593418	0.398285383808035	-0.219486897326581	-0.034986375434968	1	1	1	1	1	1	1
AT1G04350	266.894828030169	333.472180865246	168.796081599416	163.509934941205	345.269946202798	317.791918435683	-1.89793060611349	219.512732925072	0.321295064214975	-0.66098993478211	-0.706893051542233	0.371453412444063	0.251811088128396	-1.89793060611349	-0.281966722465229	1	1	0.9230903769252	1	1	1	0.126164489151869
AT1G04360	2.80423896472207	10.0590167615369	3.76496836281226	6.19942881293667	9.86485560579424	7.92678254601478	0.743850300246168	5.28022059744533	1.84280809322993	0.425028447304969	1.14452600367313	1.81468863942164	1.49912610513072	0.743850300246168	0.912988909246599	1	1	1	1	1	1	1
AT1G04370	0	0	0.627494727135377	0	0	0	NA	0	NA	Inf	NA	NA	NA	NA	NA	NA	1	NA	NA	NA	NA	NA
AT1G04380	0.458536030288333	1.32348929712363	0	0.774928601617084	0.896805055072203	0	2.94131508985424	1.71754429353907	1.52923952227456	#VALUE!	0.757028292560041	0.96775930967126	#VALUE!	2.94131508985424	1.90524029927948	1	1	1	1	1	1	1
AT1G04390	42.8432414660005	41.6704697472782	25.7272838125504	26.3475724549809	63.6731589101264	36.0308297546126	-0.382181214685399	30.7276756308881	-0.0400422732204217	-0.735768485787275	-0.701397592065704	0.571617703299857	-0.249835760721025	-0.382181214685399	-0.479528997109345	1	1	0.993969233216389	1	1	1	1
AT1G04400	238.531317418067	234.378481062836	265.430269578264	299.122440224194	248.415000255	331.483633742436	1.35579252413829	307.142648747199	-0.0253385759625696	0.154154210567433	0.326557451804879	0.0585735976972052	0.474758948301467	1.35579252413829	0.364730159801619	1	1	1	1	1	1	0.272024169070812
AT1G04410	885.07600353206	990.713444933818	1116.31311957384	1451.4412708288	883.35297924612	873.38731325181	0.86596834581642	891.027389708847	0.162666482930165	0.334868498603125	0.713612944668325	-0.00281130811976299	-0.0191797732814754	0.86596834581642	0.00966843201925153	1	1	0.849910277769448	1	1	1	0.745048663330625
AT1G04420	230.402383455501	258.007621524617	198.915828501914	253.401652728786	267.247906411517	263.025057208672	-0.031589735371159	242.700395868457	0.163258042195013	-0.211997559615263	0.137270292832727	0.214023004908025	0.191044603922318	-0.031589735371159	0.0750208204901712	1	1	1	1	1	1	1
AT1G04425	12.7172785323777	18.9931921463681	22.5898101768736	34.0968584711517	13.452075826083	19.4566480674908	0.26318124780151	14.0593236403829	0.578692426311136	0.828882177440375	1.42284885172468	0.081038845807115	0.61347321807114	0.26318124780151	0.144737221241443	1	1	0.604690729840405	1	1	1	1
AT1G04430	49.8116427365981	30.6620806418574	92.2417248889004	88.3418605843476	33.1817870376715	21.6184978527676	0.293488227726458	59.8972916142723	-0.700027392875998	0.888936500759375	0.826614227177068	-0.586091404247506	-1.20421670855886	0.293488227726458	0.266007779519525	1	0.970247723227536	0.833270819882583	1	1	1	1
AT1G04440	69.3539389403087	65.2946291750857	112.321556157232	137.162362486224	101.338971223159	62.693643773026	1.19236927463141	91.6105121281514	-0.0870134949584276	0.695585101182478	0.983834931090534	0.547139360533943	-0.145658640323441	1.19236927463141	0.401535331877769	1	1	0.673396229295009	1	1	1	0.488239019080234
AT1G04445	0	0	0	1.54985720323417	0	0	Inf	0	NA	NA	Inf	NA	NA	Inf	NA	NA	NA	1	NA	NA	NA	1
AT1G04450	0	0	0	0	0	0	NA	0.572514764513024	NA	NA	NA	NA	NA	NA	Inf	NA	NA	NA	NA	NA	1	NA
AT1G04470	0	0	0	0	0	0	NA	0	NA	NA	NA	NA	NA	NA	NA	NA	NA	NA	NA	NA	NA	NA
AT1G04480	211.652444729743	196.258004478497	360.809468102842	407.612444450586	197.297112115885	266.628140184133	0.640332572446448	234.111044439548	-0.108945656636313	0.769540044394905	0.945500944944785	-0.10132731371164	0.333131898989088	0.640332572446448	0.14549584387899	1	1	0.674982514214752	1	1	1	0.970566571576531
AT1G04490	0.458536030288333	0	5.01995781708301	0	0	0.720616595092252	#VALUE!	1.20882338744011	#VALUE!	3.45256823547073	#VALUE!	#VALUE!	0.652196775380335	#VALUE!	1.39849647237595	1	1	1	1	1	1	1
AT1G04500	2.96330731369827	5.00757475166573	0.627494727135377	7.74928601617084	5.38083033043322	3.60308297546126	#VALUE!	4.64391197451825	0.756903801691783	-2.23953300945246	1.38685514252422	0.860620565469232	0.282023625344514	#VALUE!	0.648132375485438	1	1	0.967276762381095	1	1	1	1
AT1G04501	0	0	0	0	0	0	NA	0	NA	NA	NA	NA	NA	NA	NA	NA	NA	NA	NA	NA	NA	NA
AT1G04510	617.192411641683	687.116224579718	348.887068287269	416.911587669991	642.112419431698	491.460517852916	-0.310196464483871	668.171999061891	0.154833825044081	-0.822960199985918	-0.565978853063486	0.0571055787553649	-0.328644803775644	-0.310196464483871	0.114499201099025	1	1	0.982619116303337	1	1	1	1
AT1G04520	12.2587425020893	18.5081617891214	18.1973470869259	24.7977152517467	12.5552707710108	5.76493276073802	-2.38427949544496	4.77149969134637	0.594350619971885	0.569917146020254	1.016396207982	0.0344821471508193	-1.08843530919771	-2.38427949544496	-1.36129631103202	1	1	0.895205008290565	1	1	1	0.747502358318321
AT1G04530	299.494192747778	352.687199819628	353.907026104352	358.017013947093	342.579531037582	299.055886963285	-1.38021477993762	260.418086600367	0.235861187418217	0.240842374683607	0.257500120790186	0.193910924521095	-0.00211291157129071	-1.38021477993762	-0.20169837886054	1	1	1	1	1	1	0.425410542788981
AT1G04540	0	0	0	0	0	0	NA	0	NA	NA	NA	NA	NA	NA	NA	NA	NA	NA	NA	NA	NA	NA
AT1G04550	151.740308844019	151.592108588314	114.204040338639	64.319073934218	181.154621124585	159.256267515388	-2.15601997900641	143.966161093706	-0.00140972595534263	-0.409990687597644	-1.2382858393601	0.255617229155988	0.0697457715046998	-2.15601997900641	-0.0758746297709727	1	1	0.583050813872301	1	1	1	0.0891333379195776
AT1G04555	17.0905477032927	28.213749968028	15.059873451249	22.4729294468954	17.9361011014441	20.1772646625831	0.136332867959974	19.8163682147201	0.723199799265948	-0.182488984981225	0.394989566514506	0.0696676833855146	0.239531976264831	0.136332867959974	0.213493949141501	1	1	1	1	1	1	1
AT1G04560	0.5115588132804	1.0809741185003	1.25498945427075	0	0.896805055072203	1.4412331901845	#VALUE!	1.81323508116016	1.07935996191774	1.29470322172699	#VALUE!	0.809894295927523	1.4943317616366	#VALUE!	1.82559395935337	1	1	1	1	1	1	1
AT1G04570	2.50477128340993	2.84562651466513	1.88248418140613	1.54985720323417	3.58722022028881	1.4412331901845	#VALUE!	1.17692645823308	0.184067448621596	-0.412041131617351	-0.692543575249192	0.518187441862027	-0.797375092428898	#VALUE!	-1.08965469900494	1	1	1	1	1	1	1
AT1G04580	0	0.44116309904121	1.25498945427075	4.6495716097025	2.69041516521661	0	NA	0.604411693720054	Inf	Inf	Inf	Inf	NA	NA	Inf	1	1	0.754950594061916	1	NA	1	NA
AT1G04590	117.680943753129	121.835533032135	68.3969252577561	78.2677887633255	94.1645307825814	93.6801573619928	-0.764634267127804	89.0971745656501	0.0500542314792604	-0.782877345375075	-0.588390130310891	-0.321625078285345	-0.329065317213937	-0.764634267127804	-0.40142913449003	1	1	0.994509274738249	1	1	1	0.981273634358223
AT1G04600	0	0	1.25498945427075	2.32478580485125	0.896805055072203	1.4412331901845	Inf	1.7494412227461	NA	Inf	Inf	Inf	Inf	Inf	Inf	NA	1	0.938604328491845	1	1	1	1
AT1G04610	6.73764112198907	5.88990094974814	14.4323787241137	3.87464300808542	9.86485560579424	3.60308297546126	1.28657093104175	5.21642673903127	-0.194000213368728	1.0989936113788	-0.798180192701532	0.550054348159622	-0.903011709881238	1.28657093104175	-0.369181689257404	1	1	1	1	1	1	0.943936420954014
AT1G04620	26.5637202573003	25.6545058901917	30.7472416296335	40.2962872840884	22.4201263768051	38.1926795398894	1.58753713050031	35.7527207946772	-0.0502449714607243	0.210999779702823	0.601189710818022	-0.244662800437127	0.523838930060423	1.58753713050031	0.428595824945991	1	1	0.982080406984695	1	1	1	0.297824167198161
AT1G04625	307.80086407596	287.61190693557	402.851614820912	288.273439801555	288.771227733249	305.541436319115	-0.292926890198202	300.848246259983	-0.0978738780885747	0.388251256860599	-0.0945593620643575	-0.0920702779465535	-0.0106292357888959	-0.292926890198202	-0.0329613348222713	1	1	1	1	1	1	1
AT1G04630	379.781304615375	335.017496970384	526.468076066581	351.042656532539	332.714675431787	377.60309582834	-0.354571908321428	371.653585367996	-0.18093244288136	0.471177163761729	-0.113522539542544	-0.190883385856757	-0.0082982952310348	-0.354571908321428	-0.0312103622402811	1	1	1	1	1	1	1
AT1G04635	1.48165365684913	2.84562651466513	0.627494727135377	6.19942881293667	0.896805055072203	1.4412331901845	#VALUE!	0.572514764513024	0.941538071507645	-1.23953300945246	2.06492704763686	-0.724341935251924	-0.0399044695428488	#VALUE!	-1.37182344636486	1	1	0.92654398392853	1	1	1	1
AT1G04640	111.944766974132	113.603233778591	162.521134328063	151.886005916948	108.513411663737	177.992298987786	-0.115752065100666	136.23476683096	0.0212168137103125	0.537840250286235	0.440201863804205	-0.0449137259251905	0.669027734093968	-0.115752065100666	0.283307834304111	1	1	1	1	1	1	1
AT1G04645	0	0	0	0.774928601617084	0	0	NA	0	NA	NA	Inf	NA	NA	NA	NA	NA	NA	1	NA	NA	NA	NA
AT1G04650	6.27910509170073	4.56641165262451	15.6873681783844	15.4985720323417	7.17444044057763	4.32369957055351	-0.419099363655331	5.28022059744533	-0.459498037099796	1.32097247245704	1.30350443465899	0.192307356882847	-0.538292676686921	-0.419099363655331	-0.2499607546549	1	1	0.862357722977116	1	1	1	1
AT1G04660	14.0055100738988	9.81650158291357	17.5698523597905	7.74928601617084	17.9361011014441	11.529865521476	-1.99150052592848	25.3198673166147	-0.512713654836299	0.327107541745617	-0.853859228335309	0.356871788775909	-0.280618840402378	-1.99150052592848	0.854275318024801	1	1	1	1	1	1	0.827482482749111
AT1G04670	0	0	0	0.774928601617084	0	0	NA	0	NA	NA	Inf	NA	NA	NA	NA	NA	NA	1	NA	NA	NA	NA
AT1G04680	121.810752292653	127.106311333034	272.960206303889	242.552652306147	88.7837004521481	93.6801573619928	-0.304720658371747	118.394378265862	0.0613941814205091	1.16404915592323	0.993656469209071	-0.456274740532719	-0.378826081874799	-0.304720658371747	-0.0410409073024206	1	0.650510291221264	0.624320333640278	1	1	1	1
AT1G04684	0	0	0	0	0	0	NA	0	NA	NA	NA	NA	NA	NA	NA	NA	NA	NA	NA	NA	NA	NA
AT1G04690	134.241263626501	108.685884060323	298.687490116439	244.102509509381	133.623953205758	152.770718159558	0.466555952076869	135.28274883839	-0.304663623459019	1.15380861354535	0.862658925714005	-0.00664955509989407	0.186539844710219	0.466555952076869	0.0111496783921535	1	0.69467831963618	0.768839475695049	1	1	1	1
AT1G04700	1.5346764398412	3.04427443508301	1.88248418140613	10.8490004226392	4.48402527536102	0	1.19848757538934	5.34401445585939	0.988163900502567	0.294703221726989	2.82155570015275	1.54685989009373	#VALUE!	1.19848757538934	1.79998939019445	1	1	0.546918748020607	1	1	1	1
AT1G04710	31.3425026755116	21.9265531774441	49.5720834436948	61.2193595277496	26.9041516521661	32.4277467791514	-0.490661369116889	26.4967937748478	-0.51544134228113	0.661407511954273	0.965867569043588	-0.220291566413778	0.0491084000164535	-0.490661369116889	-0.242302584556578	1	1	0.811838078355361	1	1	1	1
AT1G04720	0	0	0	0	0	0	NA	0	NA	NA	NA	NA	NA	NA	NA	NA	NA	NA	NA	NA	NA	NA
AT1G04730	4.33891540456327	7.61068608770753	9.41242090703065	16.2735006339588	2.69041516521661	3.60308297546126	1.11412513652652	1.14502952902605	0.810692057248264	1.11723137847269	1.90711826273224	-0.689505642214144	-0.268102582338862	1.11412513652652	-1.92194965404823	1	1	0.628520187614148	1	1	1	1
AT1G04750	470.633414196243	502.824217336202	373.359362645549	461.082517962165	408.046300057853	422.28132472406	0.241742900818526	403.081363480225	0.0954503822505219	-0.334038843546782	-0.0295787864574671	-0.205870892455496	-0.156399307410231	0.241742900818526	-0.223532671630863	1	1	1	1	1	1	1
AT1G04760	0.917072060576666	1.0809741185003	1.25498945427075	0.774928601617084	0.896805055072203	0	0.356352589133082	0.604411693720054	0.237224975661477	0.452568235470726	-0.242971707439959	-0.0322406903287402	#VALUE!	0.356352589133082	-0.601503527624051	1	1	1	1	1	1	1
AT1G04770	100.197583285323	46.1259679958958	67.7694305306207	28.6723582598321	57.395523524621	61.2524105828415	-2.16731679335215	54.0748232203075	-1.1191966189964	-0.564141158294621	-1.80511523773982	-0.803837586257556	-0.710009184410779	-2.16731679335215	-0.889818762988298	1	1	0.266799793338689	1	1	1	0.12543532995438
AT1G04778	2.3987257174258	0.44116309904121	0	0.774928601617084	0	1.4412331901845	-1.03080860706589	1.78133815195313	-2.44288417464556	#VALUE!	-1.63013290363893	#VALUE!	-0.734964420818632	-1.03080860706589	-0.429306792260785	1	1	1	1	1	1	1
AT1G04780	218.199648003333	236.124935605378	178.208502506447	162.735006339588	236.756534539062	242.127175950997	0.141434730265236	252.465043794385	0.113901628842655	-0.292082603397883	-0.423124148147127	0.117755470656422	0.150116239785804	0.141434730265236	0.210434872405459	1	1	1	1	1	1	1
AT1G04790	79.4230625900117	103.216457839007	121.733977064263	189.857507396186	103.132581333303	103.768789693284	0.897253430551954	80.1585868766774	0.378043128439544	0.61610199557681	1.25728714948157	0.376870278534591	0.385742694741604	0.897253430551954	0.0132990824270002	1	1	0.436431176229988	1	1	1	0.804911514449849
AT1G04800	159.975288372568	262.48629866083	562.862770240433	644.740596545414	225.098068823123	266.628140184133	0.61711347015419	262.454600185976	0.714393051498127	1.81493415933021	2.01086975964136	0.492704612562258	0.736979984836873	0.61711347015419	0.714218817664827	1	0.082083064857906	0.0245543338238074	1	1	1	0.982788575622929
AT1G04810	143.589721597884	139.680704914202	119.223998155722	118.564076047414	141.695198701408	142.682085828266	0.0314352075138633	185.287804809906	-0.0398197374164108	-0.268277822479631	-0.276285531028612	-0.0191616084329427	-0.00914827082136059	0.0314352075138633	0.367815447595519	1	1	1	1	1	1	1
AT1G04820	1144.68353017861	949.290471399137	2327.37794294511	1951.27021887182	892.321029796842	872.666696656718	0.716384950006896	1229.88651889235	-0.270027285462426	1.02375671643884	0.769464788744163	-0.359314046432624	-0.391446146460232	0.716384950006896	0.103576412243844	1	0.745069551230053	0.795443241617697	1	1	1	0.878529647272023
AT1G04830	18.484824810798	15.5077546122438	20.0798312683321	11.6239290242563	19.7297112115885	15.8535650920296	0.0231901294704829	16.890000533741	-0.253351558681453	0.119405775808128	-0.669243571494039	0.0940284686459582	-0.221534065644966	0.0231901294704829	-0.130171996774385	1	1	1	1	1	1	1
AT1G04840	6.73764112198907	7.41203816728965	1.88248418140613	9.29914321940501	3.58722022028881	3.60308297546126	-1.52078399101585	6.48904398488544	0.137626724469609	-1.83960584395705	0.464854213132262	-0.909377270477676	-0.903011709881238	-1.52078399101585	-0.0542376407598536	1	1	1	1	1	1	1
AT1G04850	357.063609965998	420.435140702516	305.589932114928	318.495655264622	351.547581588304	324.277467791514	0.0506303139045357	397.765986031146	0.235702147737806	-0.224584096062756	-0.1649074173741	-0.0224611398293565	-0.138952327018452	0.0506303139045357	0.15573880339825	1	1	1	1	1	1	1
AT1G04860	93.993154260183	92.7833241242303	62.1219779864023	44.1709302921738	84.2996751767871	67.0173433435795	-0.0942054953139367	96.8253089059691	-0.0186901516076862	-0.597451919392563	-1.08945846821812	-0.157028613594002	-0.488021188454533	-0.0942054953139367	0.0428285131687315	1	1	0.736204644156158	1	1	1	1
AT1G04870	38.151835597133	35.9121705721465	39.5321678095287	41.8461444873225	34.0785920927437	36.0308297546126	0.0221731482977158	35.1483091009572	-0.0872796172800959	0.0512745987768235	0.133342234529691	-0.162886737078974	-0.0825205950387594	0.0221731482977158	-0.11829718459235	1	1	1	1	1	1	1
AT1G04880	0.970094843568733	0.44116309904121	2.50997890854151	3.87464300808542	3.58722022028881	2.16184978527676	#VALUE!	0.604411693720054	-1.13681368044673	1.37147753347059	1.99786568544727	1.88666860767113	1.15606857410136	#VALUE!	-0.682594229624185	1	1	0.999512002589997	1	1	1	1
AT1G04890	0	0	0	0.774928601617084	0	0	NA	0	NA	NA	Inf	NA	NA	NA	NA	NA	NA	1	NA	NA	NA	NA
AT1G04900	72.5980449186788	62.0310184489754	55.2195359879131	56.5697879180471	60.9827437449098	56.2080944171957	-0.702471683230958	47.9350154954859	-0.226940884826479	-0.394751931699602	-0.359898934367566	-0.251529634886026	-0.369152791565042	-0.702471683230958	-0.598850797962939	1	1	1	1	1	1	1
AT1G04910	56.5306148419469	52.2145168660618	51.4545676251009	55.79485931643	43.943447698538	45.3988454908119	-0.419575886795131	45.7406472250549	-0.11458142243189	-0.135733237281714	-0.0189001833681706	-0.363384323584056	-0.316376778490273	-0.419575886795131	-0.305555608344341	1	1	1	1	1	1	1
AT1G04920	2.85726174771413	1.96330031658271	0.627494727135377	2.32478580485125	4.48402527536102	2.16184978527676	-1.28317360971177	0.604411693720054	-0.541352332785802	-2.18695796337413	-0.297535405563656	0.650161205713769	-0.402366922743362	-1.28317360971177	-2.2410297264689	1	1	1	1	1	1	1
AT1G04930	3.933402157267	4.36776373220664	9.41242090703065	11.6239290242563	6.27763538550542	5.76493276073802	2.06303681967173	5.28022059744533	0.151117120641422	1.25878813956029	1.5632481966496	0.674443540209908	0.551526083861379	2.06303681967173	0.424820506614556	1	1	0.829364380935711	1	1	1	0.607415883326193
AT1G04940	49.5808825879895	33.2213247196937	79.0643356190575	63.5441453326009	32.2849819825993	55.4874778221034	-0.355858333696538	41.0648383213296	-0.577674350276506	0.673243116782569	0.357975254990052	-0.618920731074501	0.162378273887163	-0.355858333696538	-0.271880335058118	1	1	1	1	1	1	1
AT1G04945	92.6705689523101	69.3991893580596	106.674103613014	103.840432616689	67.2603791304152	93.6801573619928	-0.602140011045279	68.0384560730693	-0.417192418172278	0.203026853288975	0.164185164698361	-0.462354318152312	0.0156322700893372	-0.602140011045279	-0.445760825387929	1	1	1	1	1	1	1
AT1G04950	98.7719366783943	104.516768248535	62.7494727135377	71.2934313487717	104.926191443448	126.107904141144	0.0483737977987009	110.725147900317	0.0815613179085292	-0.654497861937658	-0.470332038566055	0.0872017420715554	0.352485600029555	0.0483737977987009	0.164809821156558	1	1	1	1	1	1	1
AT1G04960	89.2300565916832	74.053335527095	112.949050884368	84.4672175762622	69.9507942956319	103.048173098192	-0.270718331421483	83.6893662513766	-0.268965035722065	0.34007048774592	-0.079138226717513	-0.351189315520972	0.207717268104244	-0.270718331421483	-0.0924854323715739	1	1	1	1	1	1	1
AT1G04970	62.9501192659835	76.5016662009244	64.0044621678084	86.7920033811134	68.1571841854875	75.6647424846865	0.698265884530842	42.9737641901108	0.28128205865162	0.0239633769912543	0.463353014166678	0.114656622663878	0.26541209259549	0.698265884530842	-0.550752959022346	1	1	1	1	1	1	0.969298943541562
AT1G04980	27.2156784029166	16.3462135521208	28.2372627210919	51.1452877067275	8.96805055072203	9.36801573619928	-0.212978403586502	24.1110439291746	-0.735481510873272	0.0531622441934547	0.910163324311549	-1.60157168304832	-1.53862259408552	-0.212978403586502	-0.1747438821893	1	1	0.862697747707967	1	1	1	1
AT1G04985	162.196276724378	160.546972343755	119.223998155722	114.689433039328	187.43225651009	188.80154791417	0.0796872616312883	171.448499751545	-0.0147452439111206	-0.444066042580136	-0.500008228192819	0.208628555370332	0.219129890535975	0.0796872616312883	0.0800345777876458	1	1	1	1	1	1	1
AT1G04990	10.618020496264	11.1399908800372	7.52993672562452	11.6239290242563	12.5552707710108	5.04431616564577	1.2153340913017	8.23848520763154	0.0692332201371944	-0.49580518441826	0.130582967558418	0.241778311118722	-1.0737842231722	1.2153340913017	-0.366063829748242	1	1	1	1	1	1	0.893293411675006
AT1G05000	25.0633975838109	14.2281325733257	8.78492617989527	10.8490004226392	10.7616606608664	17.2947982822141	-1.09412240419768	20.4845737668543	-0.816835676899936	-1.5124799306898	-1.20801987360048	-1.21968127782571	-0.535243812116637	-1.09412240419768	-0.291044124832926	1	0.930932967662741	0.885661551398605	1	1	1	0.997357429730919
AT1G05010	152.816449253572	210.294960682364	84.0842934361405	68.9686455439205	92.3709206724369	84.3121416257935	0.135674897580593	171.258748137516	0.460614434763702	-0.861891602402379	-1.14778730480444	-0.7262891914764	-0.857987533367138	0.135674897580593	0.164377840560272	1	1	0.652891959986145	1	1	1	1
AT1G05020	7.1961771522774	7.0147423264539	1.88248418140613	3.87464300808542	2.69041516521661	3.60308297546126	0.843660510850255	7.57027965549743	-0.0368405925566391	-1.93459296072824	-0.89316730947272	-1.41940188652771	-0.997998826652426	0.843660510850255	0.0731158934861439	1	1	1	1	1	1	1
AT1G05030	66.7244530742743	74.7601926923556	38.9046730823934	54.2450021131959	71.7444044057763	60.5317939877492	0.148595848514211	72.3012348583167	0.16405471263446	-0.778272118261186	-0.298725354613779	0.104650740439835	-0.140522465959692	0.148595848514211	0.115804712724291	1	1	1	1	1	1	1
AT1G05040	0	0	0	0	0	1.4412331901845	NA	0	NA	NA	NA	NA	Inf	NA	NA	NA	NA	NA	NA	1	NA	NA
AT1G05055	18.1853571294859	10.4563126023727	11.9223998155722	23.2478580485125	6.27763538550542	11.529865521476	-1.14589083611634	18.8946171901433	-0.798403080384817	-0.609102598392709	0.354320540861539	-1.53448411557816	-0.657401571926686	-1.14589083611634	0.0551980313686349	1	1	1	1	1	1	1
AT1G05060	29.4553357713662	35.7367015393246	28.2372627210919	20.1481436420442	32.2849819825993	39.6339127300739	-0.125435542832739	29.3912645266199	0.27887748239617	-0.0609287562224323	-0.547882077321699	0.132334223090739	0.428206400882162	-0.125435542832739	-0.00314156818293123	1	1	1	1	1	1	1
AT1G05065	0	0.44116309904121	0.627494727135377	0	0.896805055072203	0.720616595092252	NA	0.604411693720054	Inf	Inf	NA	Inf	Inf	NA	Inf	1	1	NA	1	1	1	NA
AT1G05070	140.872859182506	170.892371542121	130.518903244158	148.011362908863	134.52075826083	165.741816871218	0.242956838384487	120.840662047523	0.278694311836362	-0.110134916641459	0.0713142503425131	-0.0665648700861365	0.234543956071433	0.242956838384487	-0.221287692940562	1	1	1	1	1	1	1
AT1G05080	0	0	0	0	0	0	NA	0	NA	NA	NA	NA	NA	NA	NA	NA	NA	NA	NA	NA	NA	NA
AT1G05085	0	0	0	0	0	0	NA	0	NA	NA	NA	NA	NA	NA	NA	NA	NA	NA	NA	NA	NA	NA
AT1G05090	11.8875830211449	10.4563126023727	11.9223998155722	5.42450021131959	17.0392960463719	10.8092489263838	0.566966678890665	8.17469134921748	-0.185081238928731	0.00421924306337671	-1.13189329123329	0.51941031726391	-0.137189134862081	0.566966678890665	-0.540219251594296	1	1	0.978191986166213	1	1	1	1
AT1G05100	2.80423896472207	5.00757475166573	7.52993672562452	3.09971440646834	18.8329061565163	7.20616595092252	-1.25614969975383	6.5528378432995	0.836502757728053	1.42502844730497	0.144526003673127	2.74757444356311	1.36162258138078	-1.25614969975383	1.22451053658374	1	1	1	1	1	1	1
AT1G05120	182.905074153914	198.757673961491	114.204040338639	113.914504437711	187.43225651009	157.815034325203	-0.272264438387579	181.882983190821	0.119915464504821	-0.679481407274492	-0.683143645547509	0.0352741588082277	-0.212860447962406	-0.272264438387579	-0.00808452685233217	1	1	0.940809725564743	1	1	1	1
AT1G05136	0.5115588132804	0	0	0	0	0.720616595092252	1.19848757538934	0	#VALUE!	#VALUE!	#VALUE!	#VALUE!	0.494331761636598	1.19848757538934	#VALUE!	1	1	1	1	1	1	1
AT1G05140	263.669391068439	260.190258132227	232.173049040089	207.680865233379	266.351101356444	243.568409141181	-0.755844260318596	209.714558108723	-0.0191631542528481	-0.183529588965829	-0.344361801935053	0.0145991455191587	-0.114403073290347	-0.755844260318596	-0.330303086004665	1	1	1	1	1	1	0.954102729229053
AT1G05150	101.014578313773	98.384352120163	119.223998155722	130.18800507167	101.338971223159	79.2678254601478	0.327927391073325	116.770894798731	-0.038062735681452	0.23911114357845	0.366033015115577	0.00462557186322285	-0.34975621131823	0.327927391073325	0.209117210419607	1	1	1	1	1	1	1
AT1G05160	87.8544485008182	91.7669056345449	22.5898101768736	34.0968584711517	89.6805055072203	73.5028926994097	-0.138120997570674	103.410043678476	0.0628586221944517	-1.95944319104106	-1.36547651675676	0.0296790714918891	-0.257314310602265	-0.138120997570674	0.23518906999818	1	0.266306812610688	0.547613402999725	1	1	1	1
AT1G05170	36.5111135913077	39.8619500929079	12.5498945427075	18.59828643881	45.7370578086824	24.5009642331366	-2.1514492497028	31.3958811830222	0.126676618485675	-1.5406604305354	-0.973165967612288	0.32502789074927	-0.575497144262811	-2.1514492497028	-0.217760366968237	1	0.800533232497603	0.914892195024251	1	1	1	0.35987103842553
AT1G05180	34.7113232365061	45.1765956520119	57.1020201693193	66.6438597390692	42.1498375883936	43.2369957055351	1.20158797777686	51.2760432561564	0.380169194998335	0.718135423062863	0.94106559465558	0.280120708742338	0.316859918382294	1.20158797777686	0.562878576453788	1	1	0.795065538636917	1	1	1	0.596610354593177
AT1G05190	793.852734470248	796.153046705685	936.849627613117	828.398675128663	695.023917680958	753.764958466496	-0.25152087703983	744.574898098206	0.00417438906097296	0.238946099927674	0.0614538446029385	-0.191808775844734	-0.0747566740503169	-0.25152087703983	-0.0924544222940689	1	1	1	1	1	1	1
AT1G05200	50.8160913465186	42.3980152831482	40.1596625366641	40.2962872840884	40.3562274782492	47.5606952760887	-0.18782639755225	48.5394271892059	-0.261288679393867	-0.339538264658191	-0.334638489427783	-0.332494094127982	-0.0955156053901283	-0.18782639755225	-0.0661283275365322	1	1	1	1	1	1	1
AT1G05205	69.3009161573166	80.980343337138	82.2018092547343	82.1424317714109	61.879548799982	77.8265922699633	0.0473944126372148	64.6033674859911	0.224697334806145	0.246295722949423	0.245253233064488	-0.163411747609324	0.16738876348505	0.0473944126372148	-0.101265056750322	1	1	1	1	1	1	1
AT1G05210	19.9134556846551	29.6481526691586	46.4346098080179	61.2193595277496	13.452075826083	18.7360314723986	0.670675401044168	22.3934996356355	0.574198614366163	1.22145691084729	1.62024435048476	-0.565914784972604	-0.0879281967309546	0.670675401044168	0.169336407776934	1	0.841318865240241	0.348639040522361	1	1	1	1
AT1G05220	20.3189689319513	25.3242561951574	25.0997890854151	29.4472868614492	18.8329061565163	21.6184978527676	0.0566293057293214	21.2165731774024	0.317692700216571	0.304848045512016	0.535307521157555	-0.109571552396052	0.0894390861427812	0.0566293057293214	0.0623644606024663	1	1	1	1	1	1	1
AT1G05230	25.1164203668029	29.0083416496995	25.0997890854151	34.8717870727688	20.6265162666607	21.6184978527676	-0.0971712687679687	28.1505442099728	0.207836958202238	-0.000955622430324077	0.473429436101303	-0.28413068706014	-0.216364581799559	-0.0971712687679687	0.164531949312688	1	1	1	1	1	1	1
AT1G05240	42.7028421336645	35.2955384402834	10.6674103613014	1.54985720323417	46.6338628637546	20.1772646625831	-1.86287249830188	61.7424236246395	-0.27484626312016	-2.00112210560126	-4.78412488976228	0.127045845490031	-1.08160148488438	-1.86287249830188	0.531930022160596	1	0.464031933653612	0.00425765405216339	1	1	1	0.462217700248191
AT1G05250	42.7028421336645	34.2145643217831	10.6674103613014	1.54985720323417	46.6338628637546	20.1772646625831	-1.86287249830188	61.7424236246395	-0.319721516530931	-2.00112210560126	-4.78412488976228	0.127045845490031	-1.08160148488438	-1.86287249830188	0.531930022160596	1	0.464999455244327	0.00428217894202073	1	1	1	0.46314457339547
AT1G05260	10.424598380936	13.9856173947023	33.257220538175	26.3475724549809	15.2456859362275	8.64739914110703	2.20709170125799	20.1672344359975	0.423952139618656	1.67367579754075	1.33767824131721	0.548409258428425	-0.269653616391683	2.20709170125799	0.952021455180832	1	0.571041978631979	0.658996286433813	1	1	1	0.123877901585801
AT1G05270	54.3253112398491	49.8100534504379	56.4745254421839	36.421644276003	60.0859386898376	58.3699442024724	-0.625202439316138	44.6594115544429	-0.125187575753213	0.0559757077426625	-0.57682847982006	0.145402876071294	0.103601154207222	-0.625202439316138	-0.282660292988489	1	1	1	1	1	1	1
AT1G05280	0	0	0	0	1.79361011014441	0	Inf	0	NA	NA	NA	Inf	NA	Inf	NA	NA	NA	NA	1	NA	NA	1
AT1G05290	0	2.84562651466513	0	15.4985720323417	0.896805055072203	0	NA	0.572514764513024	Inf	NA	Inf	Inf	NA	NA	Inf	1	NA	0.162466221521881	1	NA	1	NA
AT1G05291	0	0	0	0	0	0	NA	0	NA	NA	NA	NA	NA	NA	NA	NA	NA	NA	NA	NA	NA	NA
AT1G05300	9.5949028697032	5.64738577112481	6.27494727135377	5.42450021131959	2.69041516521661	4.32369957055351	1.13911639437643	7.02966182019144	-0.764685017203587	-0.612664865840879	-0.822777981581322	-1.83443938580655	-1.15000192009748	1.13911639437643	-0.448812915484861	1	1	1	1	1	1	0.976077580135283
AT1G05310	11.7815374551607	9.41920574207782	11.9223998155722	23.2478580485125	7.17444044057763	7.20616595092252	0.373443399303746	11.7054707239167	-0.32285050144911	0.0171468409438845	0.980569980198133	-0.715589598299168	-0.70922403770273	0.373443399303746	-0.00934486664282974	1	1	0.932352241629902	1	1	1	1
AT1G05320	44.8177849194897	40.478582224771	56.4745254421839	42.6210730889396	46.6338628637546	41.0751459202584	-0.300343536285894	34.8309697701004	-0.146912586583513	0.33352889599455	-0.07250442972115	0.057306592006501	-0.125805646260774	-0.300343536285894	-0.363700705389931	1	1	1	1	1	1	1
AT1G05330	0	1.0809741185003	1.88248418140613	1.54985720323417	0	0.720616595092252	Inf	0	Inf	Inf	Inf	NA	Inf	Inf	NA	1	1	1	NA	1	NA	1
AT1G05340	57.8688848995313	62.7353850972493	46.4346098080179	21.6980008452784	104.926191443448	118.181121595129	-0.163824725851792	112.444322155069	0.116491561954043	-0.317587332522495	-1.41522571900452	0.858515095632494	1.03013984637625	-0.163824725851792	0.958351064891542	1	1	0.541853896276986	1	1	1	1
AT1G05350	55.1019839680898	43.8762852424843	47.0621045351533	48.8205019018763	46.6338628637546	39.6339127300739	-0.797685262382242	50.5121469164012	-0.328662878458254	-0.227538427712185	-0.174617137618834	-0.24072632586644	-0.475368864773797	-0.797685262382242	-0.125473902620287	1	1	1	1	1	1	1
AT1G05360	2.85726174771413	1.96330031658271	1.25498945427075	6.97435741455376	1.79361011014441	2.88246638036901	1.30178889100938	2.92636768097918	-0.541352332785802	-1.18695796337413	1.2874270951575	-0.671766889173593	0.0126705765354818	1.30178889100938	0.0344778424827442	1	1	1	1	1	1	1
AT1G05370	0.5115588132804	0.88232619808242	2.50997890854151	0	0	0	#VALUE!	0.604411693720054	0.786412007809668	2.29470322172699	#VALUE!	#VALUE!	#VALUE!	#VALUE!	0.240631458632212	1	1	1	1	1	1	1
AT1G05380	402.224169133937	349.797706046758	219.623154497382	189.857507396186	427.776011269441	263.025057208672	-0.370547819402766	431.577884027835	-0.201478945761276	-0.872969610683354	-1.0830827264238	0.0888558076903621	-0.612799528838694	-0.370547819402766	0.101621162662594	1	1	0.665886183812041	1	1	1	1
AT1G05385	201.015755216839	221.917491402662	115.459029792909	137.937291087841	181.154621124585	199.610796840554	-0.960273557691495	154.273056816154	0.142714802952235	-0.799927573934135	-0.543296041935435	-0.15008697303882	-0.0101188240323508	-0.960273557691495	-0.381822458534382	1	1	0.993047895049038	1	1	1	0.816347350497549
AT1G05390	0	0	0	0	0	0	NA	0	NA	NA	NA	NA	NA	NA	NA	NA	NA	NA	NA	NA	NA	NA
AT1G05400	40.0203334846381	65.7382827911135	40.7871572637995	41.0712158857055	53.8083033043322	48.2813118711809	0.230726405763686	40.398262730409	0.716000581875568	0.0273817702424228	0.0373944688664827	0.42709562702302	0.27073168758135	0.230726405763686	0.0135600641728271	1	1	1	1	1	1	1
AT1G05410	57.8875539161716	77.120788849774	61.4944832592669	47.2706446986421	71.7444044057763	72.0616595092252	-0.038759194952442	60.5654971664065	0.413866612971321	0.0872037947792548	-0.292308654683752	0.309613119751942	0.31597868034838	-0.038759194952442	0.065242960381842	1	1	1	1	1	1	1
AT1G05420	1.8871669041454	0	5.01995781708301	12.3988576258733	0	0.720616595092252	1.90020007267962	2.41764677488022	#VALUE!	1.41145321829611	2.71591327538543	#VALUE!	-1.38891824179428	1.90020007267962	0.357381455201335	1	1	0.588238466041688	1	1	1	0.971077526157267
AT1G05430	66.4249853929622	67.2811083792644	73.4168830748391	99.1908610069868	69.0539892405597	74.223509294502	0.265268335761925	63.8075742170289	0.0184754670754193	0.144385860432635	0.578481197938545	0.0559987557446654	0.160150207942057	0.265268335761925	-0.0579983175739236	1	1	0.969246557668181	1	1	1	1
AT1G05440	3.82735659128287	1.76465239616484	8.1574314527599	19.3732150404271	1.79361011014441	7.20616595092252	1.46503627446994	1.81323508116016	-1.11696429455205	1.09176663750637	2.33964316622932	-1.09348200643419	0.912883554162247	1.46503627446994	-1.07778234300835	1	1	0.475410094017956	1	1	1	0.965889347861464
AT1G05450	3.933402157267	5.88990094974814	12.5498945427075	11.6239290242563	0.896805055072203	10.8092489263838	-0.159355601664718	7.60217658470446	0.582465675261251	1.67382563883913	1.5632481966496	-2.1329113818477	1.4584166794699	-0.159355601664718	0.95063483951706	1	0.959959884572847	0.831875375032195	1	1	1	1
AT1G05460	127.154116307136	122.387609535183	117.341513974315	76.7179315600913	93.2677257275091	90.7976909816238	-0.437046666573634	93.0409840588272	-0.0551206589016418	-0.115864655235715	-0.728942437954427	-0.447128322781726	-0.485850651713827	-0.437046666573634	-0.450639905711465	1	1	0.938333600388898	1	1	1	1
AT1G05470	49.2627458900371	42.3102807667373	31.3747363567688	40.2962872840884	37.6658123130325	33.1483633742436	-0.390965545473373	41.6054561566356	-0.21948878614397	-0.650893709361003	-0.289850123905321	-0.387241402156434	-0.571559403169106	-0.390965545473373	-0.24372430905396	1	1	1	1	1	1	1
AT1G05490	2.45174850041787	2.40446341562392	15.6873681783844	16.2735006339588	17.9361011014441	5.76493276073802	-1.0623514005576	5.85273536195836	-0.0280960199233061	2.67772043555477	2.73064172564812	2.87098341486794	1.23349278568965	-1.0623514005576	1.25530005163692	1	0.463602344937861	0.328042533445289	1	1	1	1
AT1G05500	94.2926219414951	101.738187879671	68.3969252577561	110.814790031243	79.8156499014261	85.753374815978	0.517876661300267	85.4069105449157	0.10964450809753	-0.463213418529537	0.232933650561241	-0.240473238139532	-0.136951440088911	0.517876661300267	-0.142792082003514	1	1	1	1	1	1	1
AT1G05510	13.8807954912744	17.4271876706211	12.5498945427075	21.6980008452784	11.6584657159386	10.8092489263838	0.243796172673068	18.7989264025222	0.328249522570793	-0.145415008159529	0.644471876100028	-0.251712310705266	-0.360823967528764	0.243796172673068	0.437560023289131	1	1	1	1	1	1	1
AT1G05520	46.8109973896193	61.8116821579481	43.297136172341	60.4444309261326	41.2530325333214	35.3102131595204	0.464043708998	61.9321752386682	0.40103202292577	-0.112575901410846	0.368761917762548	-0.182347327931469	-0.406761974164198	0.464043708998	0.403841614102481	1	1	1	1	1	1	1
AT1G05530	0.458536030288333	1.0809741185003	1.88248418140613	0	0	1.4412331901845	1.35635258913308	1.14502952902605	1.23722497566148	2.03753073619188	#VALUE!	#VALUE!	1.65219677538034	1.35635258913308	1.32027779855833	1	1	1	1	1	1	1
AT1G05540	8.27231756183027	10.4563126023727	10.6674103613014	12.3988576258733	12.5552707710108	7.20616595092252	#VALUE!	4.0395002807982	0.338010703042438	0.366846512841299	0.583843728680275	0.601929667849098	-0.199059693612069	#VALUE!	-1.03411473876187	1	1	1	1	1	1	0.518654971210968
AT1G05550	1.0231176265608	1.52213721754151	0	2.32478580485125	0	0.720616595092252	#VALUE!	0	0.573126401223724	#VALUE!	1.18412577953746	#VALUE!	-0.505668238363402	#VALUE!	#VALUE!	1	1	1	1	1	1	1
AT1G05560	167.311864857182	197.016200452923	133.0288821527	116.239290242563	244.827780034712	198.169563650369	-1.11054223272757	235.133376135386	0.235774508813413	-0.330800251185177	-0.525441958163181	0.549227509372009	0.244195642573254	-1.11054223272757	0.490939580487819	1	1	1	1	1	1	0.697803558796801
AT1G05562	68.1530839481314	94.2615940835664	51.4545676251009	45.720787495408	118.378267269531	67.7379599386717	-1.1043599387662	82.6400275099717	0.467891138465052	-0.405479789973937	-0.575928688140865	0.796553398966966	-0.0088144030047748	-1.1043599387662	0.27806179355619	1	1	1	1	1	1	0.815491405971001
AT1G05570	103.42898878091	111.621735608386	41.4146519909349	98.4159324053697	126.449512765181	74.223509294502	0.469700145884866	123.704865831301	0.109977387401151	-1.32042742598192	-0.0716768014788944	0.289920881258952	-0.478692478247548	0.469700145884866	0.258261651912833	1	0.735609508925873	1	1	1	1	1
AT1G05575	2.29268015144167	1.96330031658271	3.13747363567688	5.42450021131959	2.69041516521661	7.92678254601478	2.49385611288302	7.5383827262904	-0.223754228828311	0.452568235470726	1.24245511973028	0.230793715505054	1.78970029913027	2.49385611288302	1.71721994236997	1	1	1	1	1	1	0.613437436469903
AT1G05577	0.970094843568733	1.96330031658271	0	0	0	1.4412331901845	1.27526188713295	0.572514764513024	1.01708316405892	#VALUE!	#VALUE!	#VALUE!	0.571106073380201	1.27526188713295	-0.760812903441807	1	1	1	1	1	1	1
AT1G05580	0	0	0	0	0	0	NA	0	NA	NA	NA	NA	NA	NA	NA	NA	NA	NA	NA	NA	NA	NA
AT1G05590	16.8627718216129	16.3900808103263	18.8248418140613	17.0484292355758	15.2456859362275	13.6917153067528	-0.522382104206571	17.1132790381902	-0.0410187314910375	0.15879604285223	0.0157971229703237	-0.145440637305416	-0.300538499403094	-0.522382104206571	0.0212745189054245	1	1	1	1	1	1	1
AT1G05600	72.5793759020385	71.4502241910532	47.0621045351533	48.8205019018763	69.9507942956319	69.1791931288562	0.00416815898536902	61.5494120881838	-0.0226211132698421	-0.62499381456798	-0.57207252447463	-0.0532192120010792	-0.0692214644330963	0.00416815898536902	-0.23781457503231	1	1	1	1	1	1	1
AT1G05610	4.90349700083573	5.00757475166573	0.627494727135377	5.42450021131959	6.27763538550542	2.16184978527676	#VALUE!	3.62647016232032	0.0303010569242839	-2.96613575421996	0.145679224926963	0.356410242038182	-1.18154471358919	#VALUE!	-0.435245016593577	1	1	1	1	1	1	0.931022582703245
AT1G05615	0	0	0	0	0	0	NA	0	NA	NA	NA	NA	NA	NA	NA	NA	NA	NA	NA	NA	NA	NA
AT1G05620	7.81378153154193	14.470647751949	19.4523365411967	30.2222154630663	13.452075826083	9.36801573619928	1.65775609840894	10.6880289117188	0.889036678562256	1.3158506323547	1.95151659791939	0.78373599177688	0.261722580018529	1.65775609840894	0.451902991156441	1	0.950836833726821	0.360499701375582	1	1	1	0.577382951440688
AT1G05630	19.2958513053905	24.7953585797053	21.9623154497382	24.7977152517467	17.0392960463719	18.0154148773063	0.28316889993492	21.2484701066095	0.361779394204036	0.186739468330169	0.361916508474518	-0.179424960970678	-0.0990588189304638	0.28316889993492	0.139068275778931	1	1	1	1	1	1	1
AT1G05640	2.50477128340993	4.1252485535833	5.01995781708301	6.97435741455376	2.69041516521661	2.16184978527676	0.906780721323848	5.34401445585939	0.719802173388418	1.00299636766149	1.47738142619312	0.103149942583183	-0.212412591707742	0.906780721323848	1.09324503685011	1	1	0.938333600388898	1	1	1	1
AT1G05650	0	0	0	0	0	0	NA	0	NA	NA	NA	NA	NA	NA	NA	NA	NA	NA	NA	NA	NA	NA
AT1G05660	0	0	0	1.54985720323417	0	0	Inf	0	NA	NA	Inf	NA	NA	Inf	NA	NA	NA	1	NA	NA	NA	0.90596681470671
AT1G05670	20.1785695996154	23.9130323816229	13.1773892698429	13.9487148291075	13.452075826083	12.2504821165683	-0.518329908897888	24.5878679060665	0.244973178403695	-0.614759340502639	-0.532691704749772	-0.584995093472348	-0.719985382121451	-0.518329908897888	0.285122729988241	1	1	1	1	1	1	1
AT1G05675	12.5051874004094	10.7426950392015	1.25498945427075	0	6.27763538550542	20.8978812576753	#VALUE!	30.1854278343686	-0.219170707413549	-3.31677953132765	#VALUE!	-0.994233535069514	0.740830003709529	#VALUE!	1.27132557175134	1	0.447495182607575	0.121759401783786	1	1	1	0.22488923849527
AT1G05680	36.3863990086833	34.7666408248313	57.1020201693193	24.7977152517467	34.0785920927437	46.8400786809964	-2.95386778150501	26.0199697979558	-0.0656956018020671	0.65014250503133	-0.553192078078051	-0.0945335475232471	0.364344217770697	-2.95386778150501	-0.483779993996126	1	1	1	1	1	1	0.116692215567294
AT1G05690	78.1535000651309	92.1666919923673	11.9223998155722	8.52421461778792	75.3316246260651	77.105975674871	-2.73485089018027	61.5494120881838	0.237934986009722	-2.7126358252864	-3.19667166300337	-0.053054841750692	-0.0194678124192301	-2.73485089018027	-0.344565408698435	1	0.0531171266021438	0.0142374204663537	1	1	1	0.0470011949096181
AT1G05700	1.5346764398412	0	1.25498945427075	1.54985720323417	0	0	-0.386474925331812	0.604411693720054	#VALUE!	-0.290259278994167	0.0142007780951479	#VALUE!	#VALUE!	-0.386474925331812	-1.34433104208894	1	1	1	1	1	1	1
AT1G05710	50.0737723846297	42.7075766075731	32.0022310839042	37.9715014792371	43.0466426434658	38.1926795398894	-0.829561146469025	40.7793959196798	-0.229563110936929	-0.645882658881041	-0.399138099648013	-0.218154425930847	-0.390759006379729	-0.829561146469025	-0.296214742829015	1	1	1	1	1	1	1
AT1G05720	53.4956157286163	54.8176282021036	40.7871572637995	51.1452877067275	50.2210830840434	54.7668612270112	0.679935399598354	42.560734071633	0.0352192490771261	-0.391305699915564	-0.0648193364962498	-0.0911275166858806	0.0338825404091761	0.679935399598354	-0.329897625137932	1	1	1	1	1	1	0.992310676933992
AT1G05730	4.39193818755533	5.88990094974814	6.27494727135377	5.42450021131959	0.896805055072203	5.76493276073802	0.681564345688026	4.16708799762632	0.423385622613995	0.514745586191877	0.304632470451434	-2.29199143449495	0.392446031214123	0.681564345688026	-0.0758181837164291	1	1	1	1	1	1	1
AT1G05740	0	0	0	0	0	0	NA	0	NA	NA	NA	NA	NA	NA	NA	NA	NA	NA	NA	NA	NA	NA
AT1G05750	38.3982804954531	41.4718218268603	43.297136172341	34.0968584711517	41.2530325333214	32.4277467791514	0.553452293297057	28.1186472807657	0.111089717777127	0.173229895691715	-0.171402885359842	0.103458469171092	-0.243812924847171	0.553452293297057	-0.449514515843074	1	1	1	1	1	1	1
AT1G05760	18.9963836240784	22.7650121173211	32.0022310839042	26.3475724549809	26.0073465970939	23.0597310429521	1.15373170518679	17.6219999442891	0.261093431042229	0.752447692053621	0.471945248421781	0.453194419410232	0.279650889991735	1.15373170518679	-0.10834712929473	1	1	1	1	1	1	0.780966160225794
AT1G05770	3.20975221201833	3.48543753412422	2.50997890854151	6.19942881293667	0.896805055072203	5.76493276073802	0.87092576196284	1.17692645823308	0.118877844143444	-0.354786686586878	0.949673370502437	-1.83959561238634	0.844841853322731	0.87092576196284	-1.44743775325331	1	1	1	1	1	1	1
AT1G05780	26.7041195896362	34.9421098576531	36.3946941738518	27.1225010565979	29.5945668173827	28.8246638036901	-0.600640225096718	18.3858962840443	0.38790440232206	0.44666582075998	0.0224278996666897	0.148270019191395	0.110241460429379	-0.600640225096718	-0.538462813269725	1	1	1	1	1	1	1
AT1G05785	13.0697689966819	16.8312439093675	13.8048839969783	10.8490004226392	10.7616606608664	12.9710987116605	0.22373757585679	12.8186033237357	0.364908160407597	0.0789451226906402	-0.268671516799738	-0.280332921024967	-0.0109329545947359	0.22373757585679	-0.0279945634295042	1	1	1	1	1	1	1
AT1G05790	89.6542388556198	116.232014519216	43.9246308994764	51.9202163083446	95.0613358376536	90.7976909816238	0.359869548710649	103.028910489205	0.374563793609422	-1.02934163212195	-0.788075401519827	0.0844868796968186	0.0182838143426112	0.359869548710649	0.200605522032693	1	0.963190669104782	0.920993541801198	1	1	1	1
AT1G05800	0	0	0	0	0	0	NA	0	NA	NA	NA	NA	NA	NA	NA	NA	NA	NA	NA	NA	NA	NA
AT1G05805	53.1431252643121	48.9277272523555	90.3592407074942	122.438719055499	50.2210830840434	55.4874778221034	1.61858949972978	61.5494120881838	-0.119230803439092	0.765789074786231	1.20410487861034	-0.0815899303979433	0.0622791539484294	1.61858949972978	0.21186200337547	1	1	0.518122729199269	1	1	1	0.179935895099031
AT1G05810	9.64792565269527	6.13241612837148	12.5498945427075	6.19942881293667	3.58722022028881	4.32369957055351	0.768595727105162	6.48904398488544	-0.653763192301168	0.379384546272565	-0.638083491525482	-1.42735247441426	-1.15795250798403	0.768595727105162	-0.572212844696441	1	1	1	1	1	1	1
AT1G05820	6.1730595257166	12.2209649985375	6.90244199848914	13.9487148291075	13.452075826083	5.04431616564577	-0.394526108217877	4.73960276213934	0.985300600338562	0.161121156757065	1.1760745966514	1.12377120792882	-0.29132699991302	-0.394526108217877	-0.381219554738578	1	1	0.92654398392853	1	1	1	1
AT1G05830	66.8304986402585	61.9871511907699	33.257220538175	37.9715014792371	61.879548799982	51.8843948466422	-0.0496154250620843	59.9594555114729	-0.108537436520192	-1.0068390376859	-0.815589591044576	-0.111043961270396	-0.365205950897178	-0.0496154250620843	-0.156519356250808	1	1	0.92654398392853	1	1	1	1
AT1G05835	90.1628134019714	108.995445384748	124.243955972805	87.5669319827305	111.203826828953	128.269753926421	1.33691180870872	105.508721161286	0.273663411499446	0.462571232938844	-0.0421463676362625	0.302601997446643	0.508576583735241	1.33691180870872	0.226757815874895	1	1	1	1	1	1	0.351316898065444
AT1G05840	112.244234655444	138.334036729482	112.949050884368	100.740718210221	145.282418921697	152.050101564465	1.1488825157765	135.408706594004	0.301514827649027	0.00903080388061827	-0.155994422331287	0.372218784636102	0.437905436167737	1.1488825157765	0.27067916133243	1	1	1	1	1	1	0.527449482093404
AT1G05850	2578.66366719068	2234.30280641693	2744.66193649014	2399.17895060649	1917.36920774437	1808.74765368155	0.272460654462731	2340.37099747393	-0.206798894015906	0.0900048456197731	-0.104082846194595	-0.427495447507296	-0.511632470680577	0.272460654462731	-0.139886370862236	1	1	1	1	1	1	1
AT1G05860	40.6909606468947	37.4136194190785	27.6097679939566	24.7977152517467	52.91149824926	33.8689799693359	0.094276525124488	44.1825875775509	-0.121144800536208	-0.55952957552952	-0.714501137077502	0.378872929395558	-0.264743802579571	0.094276525124488	0.118769572917059	1	1	0.986150713221613	1	1	1	1
AT1G05870	158.334566366743	131.517942323446	82.2018092547343	58.1196451212813	139.901588591264	173.668599417233	-1.64910808799139	107.290059313239	-0.267716615295442	-0.945734194818396	-1.44587844877065	-0.178563903293065	0.133360679783724	-1.64910808799139	-0.561459834723331	1	0.984833210753093	0.432103191579136	1	1	1	0.291777592518085
AT1G05880	0	0	0	0	0	0	NA	0	NA	NA	NA	NA	NA	NA	NA	NA	NA	NA	NA	NA	NA	NA
AT1G05890	307.217613463048	346.619339320072	85.9667776175466	92.216503592433	334.508285541932	370.396929877418	-0.310558337522762	335.355356854372	0.174091219322666	-1.83740979693178	-1.73616405949504	0.122781014563469	0.269811209211185	-0.310558337522762	0.126429716047715	1	0.211337611516402	0.213090628503968	1	1	1	1
AT1G05894	1.99321247012953	0	0	0	0	1.4412331901845	#VALUE!	0	#VALUE!	#VALUE!	#VALUE!	#VALUE!	-0.467791723981824	#VALUE!	#VALUE!	1	1	1	1	1	1	1
AT1G05900	42.1009225041115	35.029844374064	24.4722943582797	27.1225010565979	26.0073465970939	32.4277467791514	-1.07685750435933	28.7868528328999	-0.265267266843977	-0.782702480409773	-0.63436162523774	-0.694932629943916	-0.376623063032738	-1.07685750435933	-0.548441772923195	1	1	1	1	1	1	0.909581974807135
AT1G05910	43.7603135265771	47.317855518403	40.1596625366641	27.897429658215	34.0785920927437	33.8689799693359	-0.635129073851758	32.3814260660131	0.112761616562985	-0.12387592823527	-0.649490869703642	-0.360757340591151	-0.369658536648023	-0.635129073851758	-0.434456551752754	1	1	1	1	1	1	1
AT1G05920	0	0	0	0	0	0	NA	0	NA	NA	NA	NA	NA	NA	NA	NA	NA	NA	NA	NA	NA	NA
AT1G05925	0	0	0	0	0	0	NA	0	NA	NA	NA	NA	NA	NA	NA	NA	NA	NA	NA	NA	NA	NA
AT1G05930	0	0.88232619808242	0	6.19942881293667	1.79361011014441	0	NA	1.17692645823308	Inf	NA	Inf	Inf	NA	NA	Inf	1	NA	0.647578409531198	1	NA	1	NA
AT1G05940	284.415526531255	306.63076848652	187.620923413478	158.860363331502	258.279855860795	254.377658067565	-0.760525483422792	220.625865524891	0.108502244427394	-0.600179499665431	-0.840241017268775	-0.13906509822069	-0.161028260682747	-0.760525483422792	-0.366398287138118	1	1	0.855236753708236	1	1	1	0.955544467167709
AT1G05950	16.2795212087002	18.7945442259502	10.039915634166	10.8490004226392	8.07124549564983	15.8535650920296	-0.986171847596874	13.5187058050769	0.207255660333521	-0.697311123316833	-0.585496144169914	-1.01219504767399	-0.0382509647699271	-0.986171847596874	-0.268101225847042	1	1	1	1	1	1	1
AT1G05960	366.343360404677	328.358673743547	188.875912867748	173.584006762227	254.692635640506	207.537579386569	-0.627381580716401	354.479772393819	-0.157923903367298	-0.955757740370849	-1.07756243798363	-0.524439223425335	-0.819823875778629	-0.627381580716401	-0.0474931629518102	1	0.958751925076955	0.666400520526237	1	1	1	1
AT1G05970	48.0275371315081	45.6409376386491	29.4922521753627	34.8717870727688	49.3242780289712	77.8265922699633	1.03798709417534	59.7042800778166	-0.0735333981975731	-0.70352583058814	-0.461801528846788	0.0384361054594153	0.696401359807299	1.03798709417534	0.313972530478117	1	1	1	1	1	1	0.738624036796908
AT1G05980	0	0	0	0	0	0	NA	0	NA	NA	NA	NA	NA	NA	NA	NA	NA	NA	NA	NA	NA	NA
AT1G05990	0.458536030288333	0	0.627494727135377	0	0.896805055072203	0	#VALUE!	0.604411693720054	#VALUE!	0.452568235470726	#VALUE!	0.96775930967126	#VALUE!	#VALUE!	0.398496472375949	1	1	1	1	1	1	1
AT1G06000	28.2918188124695	22.4786296804923	48.317093989424	63.5441453326009	25.1105415420217	28.1040472085978	-0.890413708967648	33.6859402410743	-0.331830836961311	0.772148759923806	1.1673742809363	-0.172091784512958	-0.00960702199923828	-0.890413708967648	0.251761641269551	1	1	0.641190626537631	1	1	1	1
AT1G06002	13.6873733759464	9.37533848387237	16.3148629055198	12.3988576258733	12.5552707710108	15.1329484969373	-1.22138602331365	12.4055732052579	-0.54590293508047	0.253341246277726	-0.142638414774051	-0.124552475605229	0.144847490825003	-1.22138602331365	-0.141857221012548	1	1	1	1	1	1	1
AT1G06010	82.2273015547338	99.6432857884718	87.8492617989527	68.1937169423034	77.1252347362095	80.7090586503323	-0.0426231436553298	83.592045502542	0.277155111091863	0.095412678376942	-0.269978662841412	-0.092414509665393	-0.0268868766008115	-0.0426231436553298	0.0237481791956426	1	1	1	1	1	1	1
AT1G06020	0	0	0	0	0	0	NA	0	NA	NA	NA	NA	NA	NA	NA	NA	NA	NA	NA	NA	NA	NA
AT1G06030	0	0	0	0	0	0	NA	0	NA	NA	NA	NA	NA	NA	NA	NA	NA	NA	NA	NA	NA	NA
AT1G06040	1054.05621221249	1211.53176436436	764.916072378024	706.734884674781	1114.72868345475	1185.41429892676	-0.897387160694766	1097.78857309103	0.200880423244492	-0.46257843996687	-0.576710779333025	0.0807408046659361	0.16943955794513	-0.897387160694766	0.0586484203293776	1	1	0.978191986166213	1	1	1	0.828127409737556
AT1G06050	13.8807954912744	12.7059953557842	13.8048839969783	12.3988576258733	18.8329061565163	12.9710987116605	-1.24163065449717	19.4352350254493	-0.127580852432733	-0.00791148440959416	-0.162883045957576	0.440165393932402	-0.0977895616949702	-1.24163065449717	0.485584304574551	1	1	1	1	1	1	1
AT1G06060	443.489427592959	346.332956883243	454.306182446013	213.880294046315	451.98974775639	463.356470644318	-0.853937175157334	454.063814528665	-0.356740032068333	0.0347652261826336	-1.05209614703309	0.0273903367998784	0.0632228063369844	-0.853937175157334	0.0339953570722689	1	1	0.674982514214752	1	1	1	0.87482321083236
AT1G06070	366.006554690084	313.465060746179	423.558940816379	211.555508241464	395.491029286842	429.487490674982	-0.5563456258374	389.940530941992	-0.223564838305405	0.210693257875239	-0.790833236053787	0.1117754856951	0.230746626308816	-0.5563456258374	0.0913846326996705	1	1	0.871114251556974	1	1	1	1
AT1G06080	133.520597948181	161.519523575235	240.330480492849	110.814790031243	199.090722226029	152.050101564465	-0.679711796087917	163.245171395547	0.274646239674447	0.847957312670002	-0.26891187538725	0.576363671295685	0.187484459361839	-0.679711796087917	0.289977998462453	1	0.959758395341339	1	1	1	1	1
AT1G06090	0.458536030288333	1.52213721754151	0.627494727135377	5.42450021131959	3.58722022028881	5.04431616564577	4.67828068402044	3.56267630390626	1.73099141496746	0.452568235470726	3.56438321461765	2.96775930967126	3.45955169743794	4.67828068402044	2.95785440393818	1	1	0.640343114261603	1	1	1	0.223132816295361
AT1G06100	6.12003674272453	8.5368795439954	12.5498945427075	10.0740718210221	9.86485560579424	9.36801573619928	#VALUE!	3.46698551628517	0.480168508461916	1.03606302166802	0.719034702011064	0.688757619618487	0.614203184831357	#VALUE!	-0.819858504883632	1	1	1	1	1	1	0.6954025500346
AT1G06110	173.909106646835	206.278135015801	101.026651068796	79.8176459665597	193.709891895596	196.728330460185	-0.177307073864586	164.578322577389	0.2462574266485	-0.783597550949774	-1.12355384479186	0.155564147299611	0.17787125176507	-0.177307073864586	-0.0795591566960772	1	1	0.652891959986145	1	1	1	1
AT1G06120	0	0	3.13747363567688	0.774928601617084	0.896805055072203	1.4412331901845	Inf	0	NA	Inf	Inf	Inf	Inf	Inf	NA	NA	0.962347497733143	1	1	1	NA	0.199483171530752
AT1G06130	47.58767011786	48.2440489746909	36.3946941738518	33.3219298695346	48.427472973899	62.693643773026	-0.434165726603859	47.6176761646291	0.0197631710909242	-0.386859680747161	-0.51411586408332	0.0252379004892692	0.397731359883604	-0.434165726603859	0.000909393810203871	1	1	1	1	1	1	1
AT1G06135	0	0	0	0	0	0	NA	1.14502952902605	NA	NA	NA	NA	NA	NA	Inf	NA	NA	NA	NA	NA	1	NA
AT1G06137	0	0	0	0	0	1.4412331901845	NA	0	NA	NA	NA	NA	Inf	NA	NA	NA	NA	NA	NA	1	NA	NA
AT1G06140	0	0	0	0	0	0	NA	0	NA	NA	NA	NA	NA	NA	NA	NA	NA	NA	NA	NA	NA	NA
AT1G06148	0	6.13241612837148	1.25498945427075	29.4472868614492	0.896805055072203	0	Inf	6.42525012647138	Inf	Inf	Inf	Inf	NA	Inf	Inf	1	1	0.00284600331735125	1	NA	0.563370791247213	1
AT1G06149	131.262271563091	111.908118045215	97.8891774331188	93.7663607956672	121.068682434747	109.533722454022	-0.345417281306394	125.612161738869	-0.23013760885298	-0.423231034743798	-0.485309959242137	-0.116626582354682	-0.261077200252852	-0.345417281306394	-0.0634761526571141	1	1	1	1	1	1	1
AT1G06150	144.896622156045	127.12949022063	107.301598340149	105.390289819923	131.830343095614	122.504821165683	-0.347507715767133	136.840808485894	-0.188725231990312	-0.433352396730718	-0.459282013276961	-0.136341492579718	-0.242185435569305	-0.347507715767133	-0.082525430035269	1	1	1	1	1	1	1
AT1G06160	37.5842697339318	62.6708294684345	90.9867354346296	63.5441453326009	31.3881769275271	50.4431616564577	0.553991379251573	53.0557514468961	0.737665115381116	1.27552726392651	0.757630235618979	-0.25990773494292	0.424529730766155	0.553991379251573	0.497380180891011	1	0.728579803984338	0.92654398392853	1	1	1	1
AT1G06170	0	0	0	0	0.896805055072203	0	NA	0.572514764513024	NA	NA	NA	Inf	NA	NA	Inf	NA	NA	NA	1	NA	1	NA
AT1G06180	72.2112006880228	110.607807635687	26.3547785396858	32.5470012679175	104.029386388376	59.811177392657	-2.48325951245846	61.6786297662255	0.615158690616586	-1.45415806197936	-1.14969800489004	0.526696584569989	-0.271807513501583	-2.48325951245846	-0.227451915938045	1	0.709007882832494	0.73286869473799	1	1	1	0.0891333379195776
AT1G06190	892.762086214049	989.750855770285	757.3861356524	828.398675128663	873.488123640326	789.795788221109	-0.55386406737654	746.775786213491	0.148789649505734	-0.237246747970427	-0.107950513915643	-0.031487672442573	-0.176796085855313	-0.55386406737654	-0.257600610406499	1	1	1	1	1	1	1
AT1G06200	263.831443684344	276.758298492361	250.370396127015	227.829008875423	244.827780034712	291.12910441727	0.243269323974427	294.837656213203	0.0690100597035222	-0.0755525289667717	-0.211665063263438	-0.107849250068731	0.142042557472286	0.243269323974427	0.160304278384119	1	1	1	1	1	1	1
AT1G06210	48.2396282634763	37.6329557101058	64.6319568949438	44.9458588937909	51.1178881391156	42.5163791104429	-0.360687289839804	43.0375580485249	-0.358222186009321	0.422028883681059	-0.102030591285272	0.0836094448631158	-0.182200054230709	-0.360687289839804	-0.164622568128888	1	1	1	1	1	1	1
AT1G06220	149.503635742498	156.976290810206	129.263913789888	166.609649347673	133.623953205758	113.136805429484	0.115947292466338	141.452823531205	0.0703661061920206	-0.209860990790967	0.15629138870459	-0.16200192331149	-0.40211222917295	0.115947292466338	-0.0798595948297206	1	1	1	1	1	1	1
AT1G06225	0	0	1.25498945427075	0	0	0	NA	0	NA	Inf	NA	NA	NA	NA	NA	NA	1	NA	NA	NA	NA	NA
AT1G06230	800.789766241422	863.905968622546	501.995781708301	316.945798061387	918.328376393936	696.836247454208	-0.886343126104155	896.970925974786	0.109450754321366	-0.673748296052182	-1.33718739579584	0.197586588373627	-0.200603866440456	-0.886343126104155	0.163637685761266	1	1	0.438983164211084	1	1	1	0.841968702000086
AT1G06240	47.4973093015874	47.6042379552318	43.297136172341	27.1225010565979	54.7051083594044	45.3988454908119	-1.43142369223488	48.7627056936551	0.00324422699311634	-0.133574184727585	-0.808355567471473	0.203829770257666	-0.0651901780962289	-1.43142369223488	0.037932391103854	1	1	0.933424394552659	1	1	1	0.650198996319651
AT1G06250	2.34570293443373	2.40446341562392	3.76496836281226	0.774928601617084	5.38083033043322	1.4412331901845	#VALUE!	3.53077937469923	0.0356946569961777	0.682617423420684	-1.59788502021116	1.19780849762122	-0.702716537390864	#VALUE!	0.589966356754254	1	1	1	1	1	1	1
AT1G06260	0.458536030288333	0	0.627494727135377	0	0.896805055072203	0	#VALUE!	0	#VALUE!	0.452568235470726	#VALUE!	0.96775930967126	#VALUE!	#VALUE!	#VALUE!	1	1	1	1	1	1	1
AT1G06265	16.8441028049727	14.6692956723669	10.039915634166	7.74928601617084	19.7297112115885	13.6917153067528	0.549605336875544	14.155014428004	-0.199443982377063	-0.746496439565572	-1.12010828758889	0.228126253272259	-0.298940386212377	0.549605336875544	-0.250930366115143	1	1	0.940809725564743	1	1	1	1
AT1G06270	6.491196223669	8.05184918674873	6.90244199848914	5.42450021131959	10.7616606608664	9.36801573619928	-0.882062272768686	3.43508858707814	0.310835782103082	0.0886224914851003	-0.258994148005278	0.729344447769492	0.529259130898504	-0.882062272768686	-0.91813706334344	1	1	1	1	1	1	1
AT1G06280	1.0231176265608	0	0	2.32478580485125	0.896805055072203	0	#VALUE!	0.572514764513024	#VALUE!	#VALUE!	1.18412577953746	-0.190105704072477	#VALUE!	#VALUE!	-0.83758721518541	1	1	1	1	1	1	1
AT1G06290	35.2228820497865	36.3094664129822	50.1995781708301	75.1680743568571	30.4913718724549	37.4720629447971	1.35980508071059	49.1135719149325	0.0438327691600024	0.511162281240691	1.09360708562977	-0.208111898195798	0.0893024444040297	1.35980508071059	0.479608790217491	1	1	0.665886183812041	1	1	1	0.443078986651521
AT1G06310	0	0	0	0	0	0	NA	0	NA	NA	NA	NA	NA	NA	NA	NA	NA	NA	NA	NA	NA	NA
AT1G06320	0	0	0.627494727135377	0	0	0	NA	0	NA	Inf	NA	NA	NA	NA	NA	NA	1	NA	NA	NA	NA	NA
AT1G06330	0	0	0	0	0	0	NA	0	NA	NA	NA	NA	NA	NA	NA	NA	NA	NA	NA	NA	NA	NA
AT1G06340	0.458536030288333	0.44116309904121	0.627494727135377	7.74928601617084	0	0	#VALUE!	0	-0.0557229784465945	0.452568235470726	4.0789563874474	#VALUE!	#VALUE!	#VALUE!	#VALUE!	1	1	0.78138969230601	1	1	1	1
AT1G06350	9.48885730371907	17.625835591039	6.90244199848914	13.1737862274904	12.5552707710108	12.2504821165683	-0.692846671309541	5.91652922037242	0.893385387054527	-0.459127501221961	0.473363778480396	0.403986876398879	0.36853226130069	-0.692846671309541	-0.681483256989379	1	1	1	1	1	1	1
AT1G06360	41.4489643584952	32.4267330380222	137.421345242647	88.3418605843476	28.6977617623105	38.9132961349816	-1.05434171384865	38.9023669801056	-0.354152374088027	1.72919815083983	1.09176116249271	-0.530397834560811	-0.091072866688267	-1.05434171384865	-0.0914781176882125	1	0.239575806371483	0.656764880058058	1	1	1	0.899684972851483
AT1G06380	38.7350862100457	35.5819208771122	37.0221889009872	37.19657287762	27.8009567072383	29.5452803987823	-0.343669732468856	25.1922795997866	-0.122496554508029	-0.0652507549104625	-0.0584712464618324	-0.478506419684895	-0.390713259744611	-0.343669732468856	-0.620659275971653	1	1	1	1	1	1	1
AT1G06390	181.333059680792	207.756404975138	130.518903244158	102.290575413455	185.638646399946	185.919081533801	-0.204949378017384	216.520941424466	0.196250981331622	-0.47438320399642	-0.825968745689744	0.0338551095623466	0.036032873195351	-0.204949378017384	0.255864592397076	1	1	0.860425718686349	1	1	1	1
AT1G06400	445.638724145136	598.579788715741	584.197590963036	435.509874108801	588.304116127365	728.543377638267	0.423250648860459	702.433713989905	0.425668964184811	0.390581806681203	-0.0331691735673499	0.400687527941026	0.709140270935032	0.423250648860459	0.656487487785295	1	1	1	1	1	1	1
AT1G06410	437.637489032123	505.298217414614	804.448240187553	585.846022822516	432.260036544802	390.574194540001	0.17554350016015	597.346172753165	0.207398762447793	0.878263270050139	0.420785204741786	-0.0178368661381063	-0.164139695305121	0.17554350016015	0.44883091333633	1	0.90229510825186	1	1	1	1	1
AT1G06420	25.4158880481151	36.6860738832085	42.0421467180702	42.6210730889396	42.1498375883936	28.8246638036901	0.0873628156358036	31.9683959475353	0.529501876283604	0.726105696374208	0.74583627653041	0.729796431794607	0.181573140713407	0.0873628156358036	0.330915716590978	1	1	0.94127162510667	1	1	1	1
AT1G06430	651.645352912154	745.502043798384	741.07127274688	653.264811163202	800.846914179478	746.558792515573	-0.267860669863718	763.408981352362	0.19412529229089	0.185525285441746	0.00358091407598637	0.297439475366346	0.196168863640752	-0.267860669863718	0.228369144288396	1	1	1	1	1	1	1
AT1G06440	3.82735659128287	3.92660063316543	1.25498945427075	0.774928601617084	2.69041516521661	2.88246638036901	-0.704888726972369	5.7889415035443	0.0369325499536002	-1.60867308063472	-2.30421302354541	-0.508519505713035	-0.409044540725116	-0.704888726972369	0.596951256571471	1	1	1	1	1	1	1
AT1G06450	67.834947250179	65.9783074527502	219.623154497382	203.031293623676	87.8868953970759	118.181121595129	2.45128353474529	78.090176361861	-0.0400369446101981	1.69492954473816	1.5816014915326	0.373619351221574	0.800898977433525	2.45128353474529	0.203112357298299	1	0.176657960166754	0.197324071457395	1	1	1	0.00251830823659655
AT1G06460	105.210110119071	123.509960394903	266.685259032535	251.076866923935	153.353664417347	155.653184539927	2.20781701615219	125.007750045149	0.231354045439316	1.34186473601558	1.25485576496445	0.543589294076945	0.565061747063591	2.20781701615219	0.248744193293663	1	0.457049925627387	0.406986555450981	1	1	1	0.00734616407236234
AT1G06470	23.2822762456496	27.9712347894047	30.7472416296335	42.6210730889396	20.6265162666607	21.6184978527676	0.597189982020309	22.4891904232566	0.26471182939054	0.401224876864644	0.87233480336341	-0.174731936993018	-0.106965831732437	0.597189982020309	-0.0500003863456694	1	1	0.881391480161814	1	1	1	1
AT1G06475	6.54421900666107	12.7059953557842	11.9223998155722	25.5726438533638	4.48402527536102	5.04431616564577	-0.893798934257625	10.6880289117188	0.957216461973022	0.865381724802449	1.96630838780663	-0.545426619553241	-0.375562326673924	-0.893798934257625	0.707702880547475	1	1	0.4360033805984	1	1	1	1
AT1G06480	0	0	0	0	0	0	NA	0	NA	NA	NA	NA	NA	NA	NA	NA	NA	NA	NA	NA	NA	NA
AT1G06490	6.43817344067693	4.32389647400118	5.01995781708301	10.8490004226392	6.27763538550542	3.60308297546126	-0.870229347127612	2.32195598725913	-0.574319461320373	-0.358976201511124	0.752838777635795	-0.0364302052529862	-0.837419566714153	-0.870229347127612	-1.47131081657323	1	1	1	1	1	1	1
AT1G06500	80.7986706808767	80.4721340922953	96.0066932517126	107.715075624775	86.0932852869315	87.1946080061625	0.715378904782733	80.3499684519196	-0.00584226464869731	0.248803431397841	0.414816718518012	0.0915691636268795	0.109907365889393	0.715378904782733	-0.00803410015699542	1	1	1	1	1	1	0.953787472192394
AT1G06510	43.3891540456327	28.5001324048568	27.6097679939566	34.0968584711517	26.9041516521661	37.4720629447971	0.00165040726810937	29.8999854327189	-0.606365836623622	-0.652155693385898	-0.347695636296583	-0.689505642214144	-0.211519053972495	0.00165040726810937	-0.537189676793487	1	1	1	1	1	1	1
AT1G06515	101.17066239582	84.0453061428304	120.478987609992	121.663790453882	96.854945947798	105.930639478561	0.465630172357505	92.7874385863845	-0.267551842475759	0.251990556108362	0.266108861368149	-0.0628933682487918	0.0663289401331794	0.465630172357505	-0.124789582078376	1	1	1	1	1	1	1
AT1G06520	7.76075874854987	19.8755183444505	18.1973470869259	16.2735006339588	26.9041516521661	23.7803476380443	-1.1397756121459	13.5187058050769	1.35672287287425	1.22945852859816	1.06825501333867	1.79355920327964	1.61550019273865	-1.1397756121459	0.800687430940383	1	0.999793953455919	0.9041128457332	1	1	1	1
AT1G06530	367.771991278534	354.782101910827	343.239615743051	241.002795102913	367.690072579603	372.558779662695	-0.618782864332549	398.145489259203	-0.0518783811656808	-0.0995955371738431	-0.609761732746482	-0.000321386260420128	0.0186564502581439	-0.618782864332549	0.11448410148337	1	1	0.969657776679584	1	1	1	1
AT1G06540	0.917072060576666	1.32348929712363	0	1.54985720323417	0.896805055072203	0	#VALUE!	0	0.529239522274561	#VALUE!	0.757028292560041	-0.0322406903287402	#VALUE!	#VALUE!	#VALUE!	1	1	1	1	1	1	1
AT1G06550	41.5550099244793	44.9572593609846	62.7494727135377	79.0427173649426	36.7690072579603	32.4277467791514	-0.287509925515126	35.8165146530913	0.11353166950473	0.594580915469671	0.927610124755757	-0.176532195486436	-0.35779363806577	-0.287509925515126	-0.214397466804142	1	1	0.796068364714606	1	1	1	1
AT1G06560	256.064716401936	412.994942613657	159.383660692386	121.663790453882	424.188791049152	461.915237454134	0.738889570089225	424.323313741981	0.689615639835559	-0.68400473699966	-1.07360861779088	0.728198023768102	0.851119662756524	0.738889570089225	0.728655472099979	1	1	0.660230959167068	1	1	1	0.889225428015206
AT1G06570	289.681230212249	475.975333406517	175.698523597905	130.18800507167	481.584314573773	543.344912699558	0.71134867909205	485.777035042544	0.716420601562994	-0.721364140377134	-1.15386967745402	0.733322194863846	0.907402095856173	0.71134867909205	0.745828079881695	1	1	0.586068298920226	1	1	1	0.910224282421167
AT1G06580	38.2392121464769	40.7442762909903	30.1197469024981	16.2735006339588	31.3881769275271	33.8689799693359	-0.440558798666664	32.3814260660131	0.0915446060772327	-0.34434315232902	-1.2325281731821	-0.284831561904676	-0.17508826146293	-0.440558798666664	-0.23988627656766	1	1	0.77888609427343	1	1	1	1
AT1G06590	23.8812116082739	26.3613630554523	3.76496836281226	26.3475724549809	19.7297112115885	12.2504821165683	-1.02441643842842	15.840661792336	0.142548935784566	-2.66516638625698	0.141794011361515	-0.275506194140309	-0.963037505818192	-1.02441643842842	-0.592243423594198	1	0.323965422550199	1	1	1	1	1
AT1G06610	0	0	0	0	0	0	NA	0	NA	NA	NA	NA	NA	NA	NA	NA	NA	NA	NA	NA	NA	NA
AT1G06620	4.55100653653153	2.64697859424726	7.52993672562452	3.87464300808542	4.48402527536102	4.32369957055351	-0.36976356284209	6.42525012647138	-0.781839130421766	0.726452083495555	-0.232122265248924	-0.0213912481377053	-0.0739193765948362	-0.36976356284209	0.497566959180109	1	1	1	1	1	1	1
AT1G06630	111.242770312452	100.502433098958	104.164124704473	67.4187883406863	97.7517510028702	126.107904141144	-0.244180078142039	109.80339687574	-0.146481149575195	-0.0948530953448321	-0.722488973753714	-0.186517127714297	0.180947125050181	-0.244180078142039	-0.0187888918977438	1	1	0.938333600388898	1	1	1	1
AT1G06640	165.374659436973	176.74089575065	173.816039416499	179.783435575164	150.66324925213	132.593453496974	0.37756505786733	165.88283675245	0.0958977155634869	0.071823031970121	0.12052191813782	-0.134410637099773	-0.318728638112446	0.37756505786733	0.00442643850477248	1	1	1	1	1	1	1
AT1G06645	27.1626556199245	30.9716419662822	18.1973470869259	17.0484292355758	26.0073465970939	25.2215808282288	-1.36216803348234	20.9613977437462	0.189323334836387	-0.57789639345944	-0.6719857128604	-0.0627053192589066	-0.106965831732437	-1.36216803348234	-0.373889613313335	1	1	1	1	1	1	0.859447746982089
AT1G06650	125.22961136971	153.201980322267	161.266144873792	167.38457794929	159.631299802852	195.28709727	0.274254923119507	181.594280866744	0.290859208583511	0.364867863227775	0.418590873286681	0.350167819200829	0.641020895297378	0.274254923119507	0.536143029691889	1	1	1	1	1	1	1
AT1G06660	16.7910800219806	29.1399434243159	26.9822732668212	41.0712158857055	29.5945668173827	35.3102131595204	0.805692660651235	22.8065297541134	0.795303047290496	0.684316871916253	1.29043262886667	0.817637310773142	1.07239050123897	0.805692660651235	0.441751913500601	1	1	0.627946964396725	1	1	1	1
AT1G06670	650.74618645315	582.289895006759	316.25734247623	391.338943816627	514.766101611445	430.208107270075	-0.885672856491731	563.747773493644	-0.160357369452274	-1.04099597715005	-0.733676265921495	-0.338177899773746	-0.597060239475553	-0.885672856491731	-0.207045121580217	1	0.894420358994735	0.90806121101011	1	1	1	0.850253810504658
AT1G06680	10861.7428412965	11706.9172726041	12827.8747068285	13998.310259611	10713.2331878925	11307.1949935925	0.413557501687936	11410.2528883622	0.108105615705503	0.240026555733281	0.365997077460683	-0.0198616697594401	0.0579854684040902	0.413557501687936	0.071075154749296	1	1	1	1	1	1	1
AT1G06690	80.7456478978847	64.0150071361675	112.949050884368	129.413076470053	84.2996751767871	97.2832403374541	0.144074511201215	93.2642625632764	-0.334974344246344	0.484215740424949	0.680526993658642	0.0621425699734452	0.268806781055714	0.144074511201215	0.20793986610925	1	1	0.919452024822584	1	1	1	1
AT1G06700	334.55502218166	303.514466871663	169.423576326552	182.883149981632	298.636083339044	339.410416288451	-0.419930476138463	312.489923125486	-0.140478217963881	-0.981608852975825	-0.8713213435755	-0.16385500875486	0.020787339495736	-0.419930476138463	-0.0984338335691144	1	0.928231703847441	0.824039879332677	1	1	1	1
AT1G06710	2.557794066402	4.1252485535833	2.50997890854151	0	0.896805055072203	3.60308297546126	-1.12344051949802	1.7494412227461	0.689580932566552	-0.0272248731603731	#VALUE!	-1.51203379895984	0.494331761636598	-1.12344051949802	-0.548005920246645	1	1	0.99929507220472	1	1	1	1
AT1G06720	205.784821419196	168.049235544442	115.459029792909	113.914504437711	145.282418921697	136.917153067528	-0.914374357529007	147.114177317921	-0.292252593879794	-0.83375556624238	-0.853185120373713	-0.502276445214235	-0.587833374058836	-0.914374357529007	-0.484200288649878	1	1	0.859610823193794	1	1	1	0.866401410199976
AT1G06730	40.4258467319344	35.5819208771122	36.3946941738518	32.5470012679175	27.8009567072383	29.5452803987823	-0.783818396849648	35.1802060301642	-0.18413359563509	-0.151549850271793	-0.31275336553129	-0.540143460811957	-0.452350300871673	-0.783818396849648	-0.200514059844899	1	1	1	1	1	1	1
AT1G06750	37.5685849842203	41.3609084228534	28.2372627210919	37.9715014792371	33.1817870376715	42.5163791104429	0.882647771251343	40.6199112736447	0.138741094287911	-0.411926535443178	0.0153902694316703	-0.17913519194337	0.178491957498597	0.882647771251343	0.112660310263399	1	1	1	1	1	1	0.892092929186734
AT1G06760	592.556944003805	751.108052828289	531.488033883664	534.700735115788	616.105072834604	624.774587944983	0.88328696072919	618.964366320551	0.342066663833421	-0.156916591159761	-0.148222141737113	0.0562226125266744	0.0763819726394846	0.88328696072919	0.0629025541907077	1	1	1	1	1	1	0.743269127191047
AT1G06770	39.1906379734053	29.2508568283228	26.3547785396858	22.4729294468954	44.8402527536102	28.8246638036901	-0.668660135605737	22.7427358956993	-0.422030173018197	-0.572444489268092	-0.802320859829965	0.194285351928406	-0.443205277249881	-0.668660135605737	-0.785103240992033	1	1	0.960369427071059	1	1	1	1
AT1G06780	119.23428920961	147.802090763738	75.9268619833806	61.9942881293667	103.132581333303	90.7976909816238	-0.666195778354342	105.480084154506	0.309867494114992	-0.651116894742103	-0.94359198004002	-0.209299006871788	-0.393071668607172	-0.666195778354342	-0.176828556109966	1	1	0.827481655380665	1	1	1	1
AT1G06790	26.351629125332	18.3972483851144	33.257220538175	30.2222154630663	21.5233213217329	25.9421974233211	0.511639344245714	25.2241765289936	-0.518402152381856	0.335775445146558	0.197717266534922	-0.291991434494952	-0.0225914680647203	0.511639344245714	-0.0630849839962073	1	1	1	1	1	1	1
AT1G06800	24.6578843365146	26.1627151350344	23.2173049040089	27.897429658215	22.4201263768051	21.6184978527676	0.514373074762159	24.6516617644806	0.0854632489363357	-0.0868485088797644	0.178083184022913	-0.137254610533456	-0.189782738990587	0.514373074762159	-0.000364119103605111	1	1	1	1	1	1	1
AT1G06810	0.458536030288333	0	0	0	0	0	#VALUE!	1.14502952902605	#VALUE!	#VALUE!	#VALUE!	#VALUE!	#VALUE!	#VALUE!	1.32027779855833	1	1	1	1	1	1	1
AT1G06820	30.2663622659587	30.6852595294534	26.3547785396858	29.4472868614492	29.5945668173827	25.2215808282288	-0.880828865084233	21.5339125082592	0.0198304984207944	-0.199650718025432	-0.0395805702712919	-0.0323829472452056	-0.263056583949617	-0.880828865084233	-0.491104819750312	1	1	1	1	1	1	1
AT1G06830	36.5641363742997	40.7004090327849	26.3547785396858	34.8717870727688	17.9361011014441	20.8978812576753	-0.375935286033034	31.5537358678439	0.15461400669634	-0.472364717637785	-0.0683689869975555	-1.02756297132865	-0.807072605379364	-0.375935286033034	-0.212618460635693	1	1	1	1	1	1	1
AT1G06840	33.0018936979772	29.8468005895765	15.059873451249	14.7236434307246	26.0073465970939	22.3391144478598	-0.22805481014774	33.4307648074181	-0.144972519920948	-1.1318391638101	-1.16441409399835	-0.343629595203146	-0.562976814234767	-0.22805481014774	0.0186275495333592	1	1	0.855236753708236	1	1	1	1
AT1G06850	68.6833117780521	47.405590034814	28.2372627210919	24.0227866501296	33.1817870376715	44.6782288957196	-0.826033985682124	50.6397346332294	-0.5349024142464	-1.28235936237326	-1.51555609122674	-1.04956801887345	-0.620387608406448	-0.826033985682124	-0.439689760366145	1	0.874959204545549	0.524562701116133	1	1	1	0.992310676933992
AT1G06860	1.48165365684913	1.52213721754151	0.627494727135377	3.09971440646834	1.79361011014441	0.720616595092252	0.664251344209898	0.604411693720054	0.038890170044277	-1.23953300945246	1.06492704763686	0.275658064748076	-1.03990446954285	0.664251344209898	-1.29360477254723	1	1	1	1	1	1	1
AT1G06870	26.1395379933637	13.1471584548254	26.9822732668212	28.6723582598321	8.07124549564983	24.5009642331366	-0.389239301033962	19.4033380962423	-0.991482624195371	0.0457782587554408	0.133426926771608	-1.69537042030381	-0.0933951147867088	-0.389239301033962	-0.429928771258128	1	1	1	1	1	1	1
AT1G06880	7.81378153154193	5.2062226720836	8.1574314527599	9.29914321940501	3.58722022028881	8.64739914110703	-0.412633229482454	7.12535260781253	-0.585783901565861	0.0620940401089203	0.2510768797783	-1.12315460383164	0.146245362598593	-0.412633229482454	-0.133059509564715	1	1	1	1	1	1	1
AT1G06890	28.8033776257499	17.514922187032	28.8647574482273	30.2222154630663	24.2137364869495	21.6184978527676	0.553218502312038	24.1429408583816	-0.717653420364585	0.00307110326438279	0.0693714231589333	-0.250412276428628	-0.413971717274503	0.553218502312038	-0.254636577221455	1	1	1	1	1	1	1
AT1G06900	58.5051582954361	66.1562670025587	40.1596625366641	36.421644276003	56.4987184695488	58.3699442024724	-0.212767575475035	74.3361184827125	0.17731399974967	-0.542816683839489	-0.683767775072536	-0.0503456861390385	-0.00333814104525504	-0.212767575475035	0.345499528589335	1	1	0.979591970520748	1	1	1	1
AT1G06910	38.3796114788128	48.5536102991157	21.9623154497382	30.9971440646834	35.8722022028881	22.3391144478598	-1.57137698842859	24.7154556228946	0.339238467017383	-0.805309943783275	-0.308204808751564	-0.0974737916403454	-0.780768110431757	-1.57137698842859	-0.634926604615911	1	1	1	1	1	1	0.64045446894381
AT1G06920	0	0	0	0	0	0	NA	0	NA	NA	NA	NA	NA	NA	NA	NA	NA	NA	NA	NA	NA	NA
AT1G06923	0.458536030288333	1.0809741185003	0.627494727135377	0	0.896805055072203	0.720616595092252	2.35635258913308	1.71754429353907	1.23722497566148	0.452568235470726	#VALUE!	0.96775930967126	0.652196775380335	2.35635258913308	1.90524029927948	1	1	1	1	1	1	1
AT1G06925	0	1.0809741185003	0	0.774928601617084	0	0	NA	0	Inf	NA	Inf	NA	NA	NA	NA	1	NA	1	NA	NA	NA	NA
AT1G06930	0	0	0	0.774928601617084	0.896805055072203	0	NA	0	NA	NA	Inf	Inf	NA	NA	NA	NA	NA	1	1	NA	NA	NA
AT1G06950	413.750308889992	348.273078312229	553.450349333402	645.515525147031	373.967707965109	355.26398138048	-0.19906213852303	329.697262990083	-0.24854143281329	0.419693508001956	0.641691404899298	-0.145846689910367	-0.219868961268044	-0.19906213852303	-0.327618478578401	1	1	0.906769817600448	1	1	1	1
AT1G06960	74.3791662568401	81.2667257739668	45.1796203537471	55.019930714813	78.9188448463539	79.2678254601478	-0.102724027009844	71.2837930461188	0.127766193086044	-0.719226428591728	-0.434944253440044	0.0854712628037899	0.0918368234002278	-0.102724027009844	-0.0613244709227482	1	1	1	1	1	1	1
AT1G06970	0	1.0809741185003	0	0	0	0	Inf	0	Inf	NA	NA	NA	NA	Inf	NA	1	NA	NA	NA	NA	NA	1
AT1G06980	25.2754887157791	8.73552746441328	2.50997890854151	0.774928601617084	10.7616606608664	5.04431616564577	-1.2582824863003	7.09345567860549	-1.53277226471532	-3.33199184140497	-5.02753178431565	-1.23183826648328	-2.32500837943775	-1.2582824863003	-1.83317845432004	1	0.259005543452823	0.0657051394483249	1	1	1	0.983624585351548
AT1G06990	0	0	0	0	0	0	NA	0.604411693720054	NA	NA	NA	NA	NA	NA	Inf	NA	NA	NA	NA	NA	1	NA
AT1G07000	14.1459094062347	18.7506769677447	6.27494727135377	6.97435741455376	11.6584657159386	15.1329484969373	-0.00589092638758416	37.723810560659	0.406557756011801	-1.17270968588373	-1.02025272223947	-0.27900698842947	0.0973081819172735	-0.00589092638758416	1.41509048592049	1	1	0.981717020128167	1	1	1	1
AT1G07010	509.540269238048	566.97580728096	193.268375957696	151.886005916948	545.2574734839	445.341055767012	-2.80739645237761	460.367996783162	0.154091009184352	-1.39859057573194	-1.74620721522232	0.0977414712172786	-0.194285548612857	-2.80739645237761	-0.146408622146763	1	0.544095048809326	0.193393126750107	1	1	1	0.0041978753324048
AT1G07020	128.386340798737	153.289714838678	71.5343988934329	76.7179315600913	151.560054307202	122.504821165683	-1.12903212543168	127.20211831558	0.255769180557914	-0.843782654704016	-0.742855991699834	0.23939784161396	-0.0676531928214476	-1.12903212543168	-0.0133690240588502	1	1	0.924170669378589	1	1	1	0.72028250504035
AT1G07025	0	0.44116309904121	0	0	0	0	NA	0	Inf	NA	NA	NA	NA	NA	NA	1	NA	NA	NA	NA	NA	NA
AT1G07030	17.8141976485414	21.0003597211562	23.8447996311443	13.9487148291075	21.5233213217329	25.9421974233211	0.163966835274981	19.3395442378282	0.237386534488091	0.420647153805871	-0.352895301106087	0.272873215283976	0.542273181714207	0.163966835274981	0.118526290231073	1	1	1	1	1	1	1
AT1G07040	45.0828988344501	99.2898572058415	37.6496836281226	61.9942881293667	118.378267269531	89.3564577914393	2.67358915506378	81.8745012090029	1.13906606519747	-0.259942541992627	0.459555014375532	1.39275205595784	0.986991712695338	2.67358915506378	0.860833928549197	1	1	1	1	1	1	0.00100649077018535
AT1G07050	0.5115588132804	0	1.25498945427075	4.6495716097025	0.896805055072203	0.720616595092252	5.65791919402664	0	#VALUE!	1.29470322172699	3.18412577953746	0.809894295927523	0.494331761636598	5.65791919402664	#VALUE!	1	1	0.772461310294405	1	1	1	0.0542773795598501
AT1G07051	0	0	0	0	0	0	NA	0	NA	NA	NA	NA	NA	NA	NA	NA	NA	NA	NA	NA	NA	NA
AT1G07060	0	0	0	0	0	0	NA	0.572514764513024	NA	NA	NA	NA	NA	NA	Inf	NA	NA	NA	NA	NA	1	NA
AT1G07070	41.0434511111989	43.8762852424843	55.2195359879131	85.2421461778792	32.2849819825993	48.2813118711809	-0.0401577028700109	34.1627642179663	0.096289341967106	0.428026720854592	1.05441487283127	-0.34628882213986	0.234312832584676	-0.0401577028700109	-0.264727331367119	1	1	0.695574327257862	1	1	1	1
AT1G07080	207.441228174733	201.820146250197	220.878143951653	194.507079005888	195.50350200574	217.62621171786	0.48326798373524	230.07154415875	-0.0396324574592105	0.0905480171255048	-0.0928799904717053	-0.0855082025343327	0.0691496777228953	0.48326798373524	0.149379905419899	1	1	1	1	1	1	1
AT1G07090	24.8169526854908	30.530478867241	8.78492617989527	17.8233578371929	22.4201263768051	18.7360314723986	0.405560446589763	39.1878093817554	0.298924242794371	-1.49822390707259	-0.477556815983869	-0.146531565154938	-0.405510571079496	0.405560446589763	0.659078952373488	1	0.894745165183849	1	1	1	1	1
AT1G07100	0	0	0.627494727135377	0	0	0	NA	0	NA	Inf	NA	NA	NA	NA	NA	NA	1	NA	NA	NA	NA	NA
AT1G07110	370.199102228454	349.111537252106	242.840459401391	237.128152094828	366.793267524531	389.853577944909	-0.480519029023746	295.979425819802	-0.0846133614306894	-0.608292588956879	-0.642634445319322	-0.0133342379590067	0.0746309786351353	-0.480519029023746	-0.322804502088874	1	1	0.94589767145592	1	1	1	1
AT1G07119	0.458536030288333	0.44116309904121	2.50997890854151	3.87464300808542	0	0.720616595092252	#VALUE!	4.77149969134637	-0.0557229784465945	2.45256823547073	3.0789563874474	#VALUE!	0.652196775380335	#VALUE!	3.37933577354602	1	1	0.902731113739247	1	1	1	1
AT1G07120	0.458536030288333	0.44116309904121	2.50997890854151	2.32478580485125	0	1.4412331901845	#VALUE!	5.34401445585939	-0.0557229784465945	2.45256823547073	2.3419907932812	#VALUE!	1.65219677538034	#VALUE!	3.54281690465934	1	1	1	1	1	1	1
AT1G07128	11.6411381228248	15.7502697908672	13.1773892698429	3.87464300808542	8.96805055072203	19.4566480674908	1.14973100504909	16.921897462948	0.436144427596396	0.178832455528196	-1.58709681527389	-0.376365798162669	0.741031074822513	1.14973100504909	0.539659234262667	1	1	0.861155462964046	1	1	1	0.892092929186734
AT1G07130	18.3257564618218	23.2061752163623	18.8248418140613	9.29914321940501	16.1424909912997	25.9421974233211	0.79054625009872	21.5658094374662	0.340636008855158	0.0387649898814146	-0.978703047916633	-0.183009530084258	0.501427935624817	0.79054625009872	0.23487311425329	1	1	0.962330914426482	1	1	1	1
AT1G07135	26.6324277900039	30.1100041388092	236.565512130037	81.3675031697938	11.6584657159386	99.4450901227308	2.85389955516755	47.9669124246929	0.177058956944789	3.15098391015577	1.61126877164255	-1.19180601077126	1.90071619357489	2.85389955516755	0.848855628472561	1	0.000125592890256676	0.253060677225594	1	0.480644470971846	1	0.000556439904961401
AT1G07140	1127.63330477553	1041.36195732413	1763.88767797754	1029.10518294749	1004.42166168087	1103.98462368133	0.179840157641087	1295.56297224289	-0.114826385043504	0.645460701108736	-0.131907548835368	-0.166932946126107	-0.0305779154370413	0.179840157641087	0.20028114716958	1	1	1	1	1	1	1
AT1G07150	8.78387637511067	13.8978828782914	7.52993672562452	3.87464300808542	21.5233213217329	14.412331901845	0.266526846409182	16.5088673444701	0.661935473004198	-0.222220007974329	-1.18079435671881	1.2929710662262	0.714374126101486	0.266526846409182	0.910311486892516	1	1	0.99208965623335	1	1	1	1
AT1G07160	0	0	0	0	0	0	NA	0	NA	NA	NA	NA	NA	NA	NA	NA	NA	NA	NA	NA	NA	NA
AT1G07170	97.7488190518336	116.296570148031	59.6119990778608	52.6951449099617	91.4741156173647	139.799619447897	-0.131620259248633	120.363838070631	0.250657371280908	-0.713476518023626	-0.89140922801492	-0.0957157101825449	0.516209255742162	-0.131620259248633	0.300250838301213	1	1	0.855236753708236	1	1	1	1
AT1G07175	0	0	0	1.54985720323417	0	0	NA	0	NA	NA	Inf	NA	NA	NA	NA	NA	NA	1	NA	NA	NA	NA
AT1G07180	824.325219334317	747.207121599707	832.685502908645	712.1593848861	750.625831095434	779.707155889817	-1.14727119799952	894.87876833683	-0.141705427847371	0.0145580735689134	-0.21101347342293	-0.135119695050403	-0.0802812580648559	-1.14727119799952	0.118478616563035	1	1	1	1	1	1	0.589017755739991
AT1G07190	0	0	0	0	0	0	NA	0	NA	NA	NA	NA	NA	NA	NA	NA	NA	NA	NA	NA	NA	NA
AT1G07200	84.0801146925274	85.1933264071322	32.6297258110396	41.0712158857055	81.6092600115705	72.7822761043175	-0.304252142159536	80.9208532552191	0.0189757845457177	-1.36557777280837	-1.03363697929695	-0.0430317765502339	-0.20817746828806	-0.304252142159536	-0.0552531050500302	1	0.73791780434751	0.789420885010412	1	1	1	1
AT1G07210	156.553445028582	134.848599195358	162.521134328063	170.484292355758	112.997436939098	123.946054355867	0.110873150554164	104.301527735059	-0.215314721012409	0.0539720831360506	0.122983566063472	-0.470365206850053	-0.336942909938796	0.110873150554164	-0.585894966385846	1	1	1	1	1	1	1
AT1G07220	138.598848047704	126.422633055369	126.126440154211	143.361791299161	98.6485560579424	95.1213905521773	-0.115127536826005	87.8564542490029	-0.132660498794635	-0.136044524086358	0.0487453023403406	-0.490545427540094	-0.543073555997224	-0.115127536826005	-0.657695085918989	1	1	1	1	1	1	1
AT1G07230	67.7475707008351	81.2667257739668	60.2394938049962	78.2677887633255	85.1964802318593	88.635841196347	0.994852335828199	94.5671467771241	0.262495554341553	-0.169459568057376	0.208249471062578	0.33062461375295	0.387720976470317	0.994852335828199	0.481169854162861	1	1	1	1	1	1	0.719672631399256
AT1G07240	67.5354795688669	63.3751961167084	71.5343988934329	65.8689311374521	71.7444044057763	80.7090586503323	1.25191796595048	91.9900153562087	-0.0917273103928702	0.0829915434923404	-0.0360474774453843	0.0872206984154948	0.257084991294812	1.25191796595048	0.445831661817365	1	1	1	1	1	1	0.4566677027683
AT1G07250	180.593724985832	187.749284856071	178.208502506447	127.863219266819	217.026823327473	226.273610858967	-0.0172168464411523	235.512879363444	0.0560596474994026	-0.0191815940424111	-0.498146442211962	0.265125597928035	0.325320575254143	-0.0172168464411523	0.38305819289434	1	1	1	1	1	1	1
AT1G07260	11.1295793095444	7.21339024687177	20.0798312683321	18.59828643881	11.6584657159386	7.92678254601478	1.07706053403354	14.155014428004	-0.625649679498374	0.851348085483819	0.740770643294291	0.0669788778254449	-0.489591755969275	1.07706053403354	0.346914158934248	1	1	0.999512002589997	1	1	1	0.943328646642209
AT1G07270	0	0	0.627494727135377	0	0	0.720616595092252	NA	0.604411693720054	NA	Inf	NA	NA	Inf	NA	Inf	NA	1	NA	NA	1	1	NA
AT1G07280	72.1738626547423	61.9201050449684	124.243955972805	141.037005494309	69.0539892405597	79.2678254601478	1.48431978661522	91.2261190164535	-0.221068549103125	0.783627298330381	0.966525375538782	-0.0637517068537939	0.13525893168504	1.48431978661522	0.337970474537217	1	1	0.706501647857418	1	1	1	0.240625495685402
AT1G07290	1.94018968713747	1.52213721754151	0.627494727135377	0	0	0	-0.724738112867053	0	-0.350099287032674	-1.62852246652941	#VALUE!	#VALUE!	#VALUE!	-0.724738112867053	#VALUE!	1	1	1	1	1	1	1
AT1G07300	11.4290469908565	14.1403980569148	11.9223998155722	15.4985720323417	29.5945668173827	12.9710987116605	0.0387544851755906	11.1648528886107	0.307117623378289	0.0609695500694586	0.439430188602551	1.37262723018486	0.182595577977794	0.0387544851755906	-0.0337408677756042	1	1	1	1	1	1	1
AT1G07310	625.41469068745	698.526890559948	535.253002246476	299.897368825811	737.173755269351	530.373813987898	0.309112511466171	780.456836570925	0.159502546967031	-0.22459212512371	-1.06034424320828	0.237191601440216	-0.237803560475379	0.309112511466171	0.319505737805668	1	1	0.666183788997567	1	1	1	1
AT1G07320	1328.30330147699	1300.76260480866	1598.85656474094	1407.27034053662	1148.80727554749	1297.10987116605	0.0147003927116646	1227.93917624951	-0.0302269181408359	0.267455913091132	0.0833148952150613	-0.209447814622989	-0.0342839180385231	0.0147003927116646	-0.113345504519559	1	1	1	1	1	1	1
AT1G07330	0	0.44116309904121	0	0	0	0	NA	0	Inf	NA	NA	NA	NA	NA	NA	1	NA	NA	NA	NA	NA	NA
AT1G07340	0	2.20581549520605	0	6.19942881293667	0	0	NA	2.89447075177215	Inf	NA	Inf	NA	NA	NA	Inf	1	NA	0.55980846628048	NA	NA	1	NA
AT1G07350	176.401177447462	148.991487769259	129.891408517023	110.814790031243	160.528104857924	118.901738190222	-0.646294284859794	123.864350477336	-0.243630282154609	-0.44155418174398	-0.670709745375601	-0.136034287778515	-0.569090385087881	-0.646294284859794	-0.510099166951809	1	1	0.959986857667003	1	1	1	1
AT1G07360	109.904500254867	89.1637942985031	99.7716616145249	151.886005916948	99.5453611130146	81.4296752454245	-0.461184215130957	106.240720571834	-0.301720545644893	-0.139548454759296	0.466738491160872	-0.142824469493012	-0.432623907718855	-0.461184215130957	-0.0489136246384262	1	1	0.999512002589997	1	1	1	1
AT1G07370	16.2264984257081	10.7426950392015	61.4944832592669	87.5669319827305	13.452075826083	15.1329484969373	-0.0883804910189596	16.5407642736771	-0.594995738908304	1.9221052812928	2.4320344566821	-0.270522893013355	-0.100658600134038	-0.0883804910189596	0.0276741873072553	1	0.27533756635627	0.0416179573104337	1	1	1	1
AT1G07380	6.27910509170073	7.45590542549511	3.76496836281226	8.52421461778792	6.27763538550542	6.48554935583027	0.750825637786981	7.60217658470446	0.247824601711505	-0.73792121659653	0.441007958408926	-0.000337721059548771	0.0466698240342348	0.750825637786981	0.275853578247603	1	1	1	1	1	1	1
AT1G07390	11.1826020925365	13.5005870374557	6.90244199848914	6.19942881293667	7.17444044057763	14.412331901845	-1.25172442963746	16.4450734860561	0.271766210820377	-0.69607716466252	-0.851048726210502	-0.640317709099284	0.366047851497154	-1.25172442963746	0.556399525367508	1	1	1	1	1	1	1
AT1G07400	10.424598380936	8.69166020620782	49.5720834436948	35.6467156743859	8.96805055072203	7.20616595092252	-2.15046030336009	11.960646157573	-0.262288123657149	2.24953609115465	1.77377735612388	-0.217125487934552	-0.532688022225477	-2.15046030336009	0.198303527935683	1	0.193441530897594	0.397814354649512	1	1	1	0.84533986343178
AT1G07410	0.458536030288333	0.88232619808242	1.25498945427075	0	0	0	2.35635258913308	2.38574984567318	0.944277021553405	1.45256823547073	#VALUE!	#VALUE!	#VALUE!	2.35635258913308	2.37933577354602	1	1	1	1	1	1	1
AT1G07420	61.8396250900789	62.5830949520235	106.046608885879	117.01421884418	67.2603791304152	38.9132961349816	2.38428773560404	63.6178226030002	0.0172414338550075	0.778095009811852	0.920080369944062	0.121225338226082	-0.668268384397255	2.38428773560404	0.0408994219552393	1	1	0.735489617478167	1	1	1	0.00448355000759278
AT1G07430	10.1594844659757	28.3917095178365	4.39246308994764	2.32478580485125	53.8083033043322	25.2215808282288	0.471666805008165	11.8649553699519	1.48264252335174	-1.20972512731774	-2.12765749156487	2.40500162043371	1.31183150747923	0.471666805008165	0.223879478154652	1	1	0.679882204577218	0.610135984266452	1	1	1
AT1G07440	49.8960350190132	34.7873291954407	53.337051806507	73.618217153623	61.879548799982	60.5317939877492	0.838533836847422	38.2022644987645	-0.52036325657843	0.0962129058791833	0.561137635161744	0.310537500720184	0.278767932429851	0.838533836847422	-0.385267017778294	1	1	0.995521963070072	1	1	1	0.905276105890882
AT1G07450	7.3552455012536	6.57357922741269	6.90244199848914	15.4985720323417	15.2456859362275	14.412331901845	-1.64731390127876	9.92413257196358	-0.162094383189826	-0.091666636303815	1.07528989703557	1.05155566050976	0.970458379855859	-1.64731390127876	0.43216751152364	1	1	0.927776895043879	1	1	1	1
AT1G07460	0	0	0	0	0	0	NA	0	NA	NA	NA	NA	NA	NA	NA	NA	NA	NA	NA	NA	NA	NA
AT1G07470	54.7651782534971	59.7374684373584	42.0421467180702	28.6723582598321	56.4987184695488	59.0905607975647	0.18419308925259	78.7583819139951	0.125377234930175	-0.381422528515192	-0.933598296254699	0.0449592787274858	0.109668825554728	0.18419308925259	0.52417460617964	1	1	0.868074903867862	1	1	1	1
AT1G07473	16.8971255879647	18.1108659482856	12.5498945427075	13.1737862274904	15.2456859362275	18.0154148773063	0.240216494285023	27.0374116101538	0.10007768164672	-0.429102605740309	-0.359107802288017	-0.148376785176799	0.0924540290566621	0.240216494285023	0.67817919684212	1	1	1	1	1	1	1
AT1G07476	86.3011030443367	68.2743479813538	48.317093989424	42.6210730889396	85.1964802318593	81.4296752454245	-0.645258647455461	86.0415892066293	-0.338035367760069	-0.836845312100552	-1.01781208218148	-0.0185851702639724	-0.0838243504706572	-0.645258647455461	-0.00434482721360195	1	1	0.78702801465498	1	1	1	1
AT1G07480	132.107651824035	125.099143758246	75.9268619833806	69.7435741455376	130.036732985469	131.15222030679	-0.456558621821564	137.190044745958	-0.0786421165234126	-0.799031742827408	-0.921581826683013	-0.0227948158865345	-0.0104717999936976	-0.456558621821564	0.0544617640016522	1	1	0.825274098515005	1	1	1	1
AT1G07485	5.60847792944413	16.5887287307441	7.52993672562452	3.87464300808542	17.0392960463719	23.0597310429521	-1.25614969975383	8.87479383055863	1.56452213056003	0.425028447304969	-0.53354590143951	1.60318453422793	2.03969448649342	-1.25614969975383	0.662104310174848	1	1	1	1	1	1	1
AT1G07490	4.69140586886747	12.4634801771608	6.90244199848914	3.09971440646834	15.2456859362275	22.3391144478598	-0.998560723638117	8.87479383055863	1.40961474469143	0.557086541336825	-0.597885020211157	1.7003088381504	2.25147977299601	-0.998560723638117	0.919693286290564	1	1	1	1	1	1	1
AT1G07500	3.88037937427493	1.76465239616484	0.627494727135377	0	5.38083033043322	5.04431616564577	#VALUE!	2.89447075177215	-1.13681368044673	-2.62852246652941	#VALUE!	0.471631108392281	0.378460995437805	#VALUE!	-0.422898129323213	1	1	0.895268773671164	1	1	1	1
AT1G07510	83.568555879247	73.3696572494304	96.634187978848	104.615361218306	78.9188448463539	73.5028926994097	-0.131060892334579	82.0658827842451	-0.187776659795052	0.209573481669513	0.324062595114758	-0.0825903661875576	-0.185159177144284	-0.131060892334579	-0.0261776297149934	1	1	1	1	1	1	1
AT1G07520	24.8513064518426	27.2436892535347	8.78492617989527	6.97435741455376	29.5945668173827	24.5009642331366	-0.596435275310537	39.1878093817554	0.132600384398658	-1.50021962897289	-1.83318949249887	0.25201064252849	-0.0204831698705483	-0.596435275310537	0.657083230473188	1	0.881983375531456	0.536280838339969	1	1	1	1
AT1G07530	260.435001305923	249.646211013443	181.973470869259	156.535577526651	319.262599605704	373.279396257787	-0.0384324460802153	314.773462338684	-0.0610383428922067	-0.517195211891105	-0.734432762064929	0.293820203260892	0.519332525690124	-0.0384324460802153	0.273390563098117	1	1	0.897578678508804	1	1	1	1
AT1G07540	0	1.0809741185003	0	0	0	0	NA	0	Inf	NA	NA	NA	NA	NA	NA	1	NA	NA	NA	NA	NA	NA
AT1G07550	5.115588132804	9.22055782165995	0	0	1.79361011014441	0	-1.12344051949802	2.29005905805209	0.849953918528598	#VALUE!	#VALUE!	-1.51203379895984	#VALUE!	-1.12344051949802	-1.15951531007277	1	0.893639296503003	0.768862035438288	1	1	1	1
AT1G07560	5.115588132804	5.25008993028906	3.13747363567688	3.09971440646834	5.38083033043322	2.16184978527676	0.461521981223138	6.52094091409247	0.0374420209654317	-0.705296778273011	-0.722764816071058	0.0729287017613164	-1.24263383252961	0.461521981223138	0.350180033248992	1	1	1	1	1	1	1
AT1G07570	172.957680819906	180.445669575801	79.0643356190575	87.5669319827305	108.513411663737	162.859350490849	-1.39546075615089	143.455810226394	0.0611454378473518	-1.12932010837093	-0.981961012366345	-0.67254572039572	-0.0867925295460514	-1.39546075615089	-0.269812682180955	1	0.857421231317877	0.77463314994484	1	1	1	0.46314457339547
AT1G07580	0	0	0	0	0	0	NA	0	NA	NA	NA	NA	NA	NA	NA	NA	NA	NA	NA	NA	NA	NA
AT1G07590	23884.5769588145	25693.0846219016	31099.8936662835	21191.9724684224	29777.5150486174	29809.7466891812	-0.174060308683476	28181.7012415161	0.105300781390461	0.38083032347406	-0.172561449626069	0.318144041013592	0.319704791790859	-0.174060308683476	0.238679381113501	1	1	1	1	1	1	1
AT1G07600	1712.14272283225	1911.56661327464	2501.82147708875	1590.15349051826	2083.27814293273	2071.05209429513	-0.0182745621135475	2163.8238789329	0.158952506688323	0.547175877891753	-0.106636939409208	0.283052500903764	0.274560874261368	-0.0182745621135475	0.337780109389099	1	1	1	1	1	1	1
AT1G07610	3450.3076950459	4606.34447003681	2985.61991171012	2643.28146011587	4128.89047355242	2829.86136892728	0.0723414072393889	4389.01556814602	0.416897276527171	-0.208694512789568	-0.384394972511984	0.259029123118061	-0.285993646638697	0.0723414072393889	0.347172361794715	1	1	1	1	1	1	1
AT1G07615	76.6718464082817	78.1347168224729	50.8270728979655	37.9715014792371	64.5699639651986	73.5028926994097	-0.781237909766818	63.2669563817229	0.0272667859875597	-0.593099773988134	-1.01377987566824	-0.247833701229913	-0.0608958949916542	-0.781237909766818	-0.277244730187066	1	1	0.811838078355361	1	1	1	0.991858145954441
AT1G07620	21.0769726435518	18.1547332064911	2.50997890854151	2.32478580485125	14.3488808811553	8.64739914110703	-1.35878124068359	9.25592701982947	-0.21532193359688	-3.06992051640355	-3.18049795859308	-0.554729442203021	-1.28532947577279	-1.35878124068359	-1.18721826832488	1	0.339521322796139	0.268494012140385	1	1	1	0.957782957325973
AT1G07630	44.234534306577	63.465421150106	32.6297258110396	27.1225010565979	65.4667690202708	43.2369957055351	0.0122858786580975	65.7802939442242	0.520797625265071	-0.438986270306751	-0.705682914413562	0.565589644632708	-0.0329068529297159	0.0122858786580975	0.572482320219481	1	1	0.973481202548782	1	1	1	1
AT1G07640	39.0158848747176	43.522856659854	55.8470307150485	68.9686455439205	56.4987184695488	59.0905607975647	0.803450874610986	37.4383681590093	0.157711631725329	0.517418956787456	0.821879013876771	0.534156523521508	0.598866070348751	0.803450874610986	-0.0595440675201504	1	1	0.858157496780974	1	1	1	0.925365049534284
AT1G07645	0.458536030288333	0.44116309904121	0	0	0	0	#VALUE!	0	-0.0557229784465945	#VALUE!	#VALUE!	#VALUE!	#VALUE!	#VALUE!	#VALUE!	1	1	1	1	1	1	1
AT1G07650	39.7738885863181	38.912577749024	37.0221889009872	45.720787495408	33.1817870376715	46.1194620859042	1.14652857301074	45.7725441542619	-0.0315850631950945	-0.10343142178565	0.201028635303665	-0.261430031318008	0.213554068762117	1.14652857301074	0.202660865361965	1	1	1	1	1	1	0.64594836723962
AT1G07660	207.509935707436	140.274158158469	306.217426842064	133.287719478138	178.464205959368	268.069373374318	-1.03931225547812	180.227602794482	-0.564931160625724	0.561375973720309	-0.638636552051164	-0.217545669098395	0.369425987175063	-1.03931225547812	-0.203360430947185	1	1	0.960369427071059	1	1	1	0.752477008439654
AT1G07670	70.4114103332213	68.8702917426074	69.0244199848914	83.6922889746451	64.5699639651986	40.3545293251661	-0.382715783871383	71.6027623381891	-0.031927451435648	-0.0287023800660914	0.249285465662032	-0.124946017947905	-0.803078631623538	-0.382715783871383	0.0242060058926934	1	1	1	1	1	1	1
AT1G07680	0	0	0	0	0	0	NA	0	NA	NA	NA	NA	NA	NA	NA	NA	NA	NA	NA	NA	NA	NA
AT1G07690	0	0	0	0	0	0	NA	0	NA	NA	NA	NA	NA	NA	NA	NA	NA	NA	NA	NA	NA	NA
AT1G07700	266.913497046809	319.685211390962	158.128671238115	212.330436843081	282.493592347744	321.395001411145	-1.56198231447525	286.725128761186	0.260279746462049	-0.755273285332591	-0.330061068782666	0.081845883755305	0.267975230997406	-1.56198231447525	0.103296088515068	1	1	1	1	1	1	0.291777592518085
AT1G07702	0	0	0	0	0	0	NA	0	NA	NA	NA	NA	NA	NA	NA	NA	NA	NA	NA	NA	NA	NA
AT1G07705	21.1299954265439	19.8755183444505	31.3747363567688	42.6210730889396	11.6584657159386	20.8978812576753	0.0781665584078473	17.1451759673972	-0.088299969294439	0.570310881076631	1.01227446191588	-0.857914516356468	-0.0159357736609127	0.0781665584078473	-0.301489743738513	1	1	0.835025586381009	1	1	1	1
AT1G07710	1.94018968713747	2.40446341562392	0	0.774928601617084	1.79361011014441	0.720616595092252	#VALUE!	2.95826461018621	0.309517267767242	#VALUE!	-1.32406240944009	-0.113331392328875	-1.4288939266198	#VALUE!	0.608553396340472	1	1	1	1	1	1	1
AT1G07720	57.1295502045711	40.9197453238122	62.1219779864023	59.6695023245155	47.5306679188268	46.1194620859042	-1.43478066984576	53.5979992434156	-0.481440005192724	0.12086659512918	0.0627565728337863	-0.265378496186697	-0.308861485040821	-1.43478066984576	-0.0920580238536176	1	1	1	1	1	1	0.622723460756161
AT1G07725	84.5042969564639	83.9807505140155	41.4146519909349	41.0712158857055	82.5060650666427	118.901738190222	0.0972933378527579	112.951413099955	-0.00896602159790692	-1.02888343714605	-1.04089704485198	-0.0345245262469525	0.492673197650926	0.0972933378527579	0.418605712022727	1	0.972161372228251	0.78256115515324	1	1	1	1
AT1G07728	86.9560454568818	85.502887731557	42.6696414452056	41.8461444873225	86.0932852869315	121.784204570591	0.111173263161507	114.764648181115	-0.0243131860220523	-1.02707634413787	-1.05519162613543	-0.0143856104665205	0.485968790803583	0.111173263161507	0.400320069414321	1	0.972108525964146	0.772379491638287	1	1	1	1
AT1G07730	2.9102845307062	2.84562651466513	1.88248418140613	2.32478580485125	6.27763538550542	1.4412331901845	-0.309700613588209	8.71530918452348	-0.0324138862904618	-0.628522466529408	-0.324062409440093	1.10906102900757	-1.01385642734096	-0.309700613588209	1.58239163789332	1	1	1	1	1	1	1
AT1G07740	12.1526969361052	8.97804264303661	5.01995781708301	4.6495716097025	11.6584657159386	7.20616595092252	-1.37174501341033	21.1846762481954	-0.436803659629684	-1.27552936707268	-1.38610680926221	-0.0598985747310553	-0.75397273227571	-1.37174501341033	0.801744567703201	1	1	0.932836878323646	1	1	1	1
AT1G07745	11.3416704415127	10.9852102178248	8.78492617989527	9.29914321940501	10.7616606608664	10.8092489263838	0.0498264536820319	10.4647504072696	-0.0460706631065418	-0.368531072810082	-0.286463437057214	-0.075732419945996	-0.0693668593495585	0.0498264536820319	-0.116095238615493	1	1	1	1	1	1	1
AT1G07747	0	0	0	0	0	0	NA	0	NA	NA	NA	NA	NA	NA	NA	NA	NA	NA	NA	NA	NA	NA
AT1G07750	23.0701851136813	12.4634801771608	32.6297258110396	27.897429658215	23.3169314318773	28.1040472085978	-0.0485705667411807	22.5210873524636	-0.888322611855222	0.500157284293971	0.274102624684506	0.0153483584945042	0.284748324924736	-0.0485705667411807	-0.0347530955417427	1	1	1	1	1	1	1
AT1G07760	0	0	0	0	0	0	NA	0	NA	NA	NA	NA	NA	NA	NA	NA	NA	NA	NA	NA	NA	NA
AT1G07770	797.355985829721	654.475900519358	1182.20006592305	767.179315600913	640.318809321553	959.140688067788	-0.203049421213402	814.236837638407	-0.284883901131727	0.568178330487822	-0.0556601470686738	-0.316433580895328	0.26651847669654	-0.203049421213402	0.030224522699	1	1	1	1	1	1	1
AT1G07780	31.0430349941995	27.8164541271923	44.5521256266117	67.4187883406863	24.2137364869495	32.4277467791514	-0.724738112867053	27.0693085393608	-0.158331087251943	0.521224652975274	1.11888108640864	-0.358443890165406	0.0629591697098753	-0.724738112867053	-0.197611577138825	1	1	0.679326980537718	1	1	1	1
AT1G07790	68.823711110388	87.8403050013795	138.048839969783	103.840432616689	52.91149824926	68.458576533764	-0.785911345912277	57.6374995242138	0.351977376577458	1.00420117269969	0.593390706722116	-0.379324417262597	-0.0076743925844153	-0.785911345912277	-0.255897938409355	1	0.8817644398368	0.960369427071059	1	1	1	0.991858145954441
AT1G07795	0.970094843568733	0.88232619808242	1.25498945427075	0	0.896805055072203	0	1.8602243878541	5.40780831427345	-0.136813680446729	0.371477533470592	#VALUE!	-0.113331392328875	#VALUE!	1.8602243878541	2.47884630688124	1	1	1	1	1	1	1
AT1G07810	130.856758315795	142.239948992038	89.1042512532235	105.390289819923	154.250469472419	111.695572239299	-0.261226220509151	171.673408217208	0.120338275218108	-0.554422265774855	-0.312246486939883	0.237286443623094	-0.228416440095691	-0.261226220509151	0.391678150077264	1	1	1	1	1	1	1
AT1G07820	411.470329221333	387.185656061253	671.419358034853	427.76058809263	379.348538295542	451.10598852775	-0.24861385353737	356.954693182259	-0.0877628963167817	0.706425729839581	0.0560151624185552	-0.117264424128446	0.132678035393298	-0.24861385353737	-0.205047432455151	1	1	1	1	1	1	1
AT1G07830	244.021049298744	280.731256900719	108.55658779442	126.313362063585	196.400307060813	224.832377668783	-0.611939353946768	200.010444118782	0.202184103627019	-1.16855832122274	-0.94999833753907	-0.313208415057756	-0.118155790087606	-0.611939353946768	-0.286930263859695	1	0.799934998264499	0.779043967287925	1	1	1	1
AT1G07840	127.363223172176	137.343287644379	93.4967143431711	89.8917177875818	122.862292544892	98.0038569325463	-0.131988726471603	116.801161766724	0.108837651903628	-0.445961179751406	-0.50268864799668	-0.0519065430525073	-0.378038319053619	-0.131988726471603	-0.124894127534084	1	1	1	1	1	1	1
AT1G07850	0	0	0	0	0	0	NA	0	NA	NA	NA	NA	NA	NA	NA	NA	NA	NA	NA	NA	NA	NA
AT1G07860	0	0	0.627494727135377	0	0	0	NA	0	NA	Inf	NA	NA	NA	NA	NA	NA	1	NA	NA	NA	NA	NA
AT1G07870	26.1208689767235	37.7438691141128	22.5898101768736	20.1481436420442	33.1817870376715	41.0751459202584	0.168184797170054	25.7966912935066	0.531039428229371	-0.209530744824714	-0.374555971036619	0.345188693562457	0.653062807807324	0.168184797170054	-0.0180168564100055	1	1	1	1	1	1	1
AT1G07880	4.74442865185953	6.72835988962511	4.39246308994764	4.6495716097025	4.48402527536102	2.88246638036901	-0.0147747661969033	2.38574984567318	0.504020514137352	-0.111204197801655	-0.0291365620487872	-0.0814399507713627	-0.71893057994965	-0.0147747661969033	-0.99179158178396	1	1	1	1	1	1	1
AT1G07885	0	0.44116309904121	0	0	0	0	NA	0.604411693720054	Inf	NA	NA	NA	NA	NA	Inf	1	NA	NA	NA	NA	1	NA
AT1G07890	921.097211593657	719.667087841397	2745.91692594441	2385.23023577738	768.561932196878	773.221606533987	-0.323428386921276	961.306780632476	-0.356023742967501	1.57586264940689	1.37270320003186	-0.261191905072637	-0.25247147271954	-0.323428386921276	0.0616434851350803	1	0.171021641660042	0.253060677225594	1	1	1	1
AT1G07900	1.99321247012953	0.44116309904121	1.88248418140613	0.774928601617084	2.69041516521661	5.04431616564577	#VALUE!	2.32195598725913	-2.17571147780875	-0.0824577631702768	-1.36296020680212	0.432733311030257	1.33956319807578	#VALUE!	0.220245121046463	1	1	1	1	1	1	1
AT1G07901	0.970094843568733	0.88232619808242	0.627494727135377	0	2.69041516521661	1.4412331901845	0.275261887132947	0.604411693720054	-0.136813680446729	-0.628522466529408	#VALUE!	1.47163110839228	0.571106073380201	0.275261887132947	-0.682594229624185	1	1	1	1	1	1	1
AT1G07910	27.0566100539404	18.353381126909	27.6097679939566	33.3219298695346	26.0073465970939	20.8978812576753	0.473550405846346	32.0640867351564	-0.559935228025551	0.0291976708212886	0.300490863975404	-0.0570618784879032	-0.372624412778828	0.473550405846346	0.24497722209376	1	1	1	1	1	1	1
AT1G07920	2166.22775422284	1385.06613346675	2507.46892963297	1873.00243010849	1787.3324747589	1899.54534466318	-0.498570442157285	2639.32102529856	-0.645230070880801	0.211046890426347	-0.209832162511173	-0.277376908326479	-0.18953078244841	-0.498570442157285	0.284981904990318	1	1	1	1	1	1	1
AT1G07930	1575.80518543657	1432.43532779432	1502.22237676209	1761.41271147563	1358.65965843439	1333.14070092067	-0.216736740970231	1875.76070910623	-0.137619182436803	-0.0689907939925044	0.160643794971157	-0.213905078375159	-0.241260135622723	-0.216736740970231	0.251386607434519	1	1	1	1	1	1	1
AT1G07940	1929.5029591085	1444.22260124478	2849.45355592175	1769.93692609342	1435.7848931706	1509.69176671827	-0.771161958371485	2041.19209896614	-0.417936131252787	0.562456021547034	-0.124531307425142	-0.426389633160509	-0.353975231380977	-0.771161958371485	0.0811827060557844	1	1	1	1	1	1	0.917263201102227
AT1G07950	65.4548905493935	94.0397672755524	48.9445887165594	57.3447165196642	55.6019134144766	82.870908435609	0.30755496767231	60.3405887007437	0.522769979612319	-0.419351623905966	-0.19084042004995	-0.235366458180806	0.340364748085769	0.30755496767231	-0.117372217165123	1	1	1	1	1	1	1
AT1G07960	204.019384830746	214.946616334413	159.383660692386	148.78629151048	220.614043547762	194.566480674908	-0.498588325449209	183.664321342774	0.0752721638801744	-0.356202497678639	-0.455464626640333	0.112818395088969	-0.0684430474903645	-0.498588325449209	-0.151634840352779	1	1	1	1	1	1	1
AT1G07970	47.8684687825319	45.7957183008615	34.5122099924457	34.0968584711517	52.91149824926	50.4431616564577	-0.649104439724148	49.3033235289611	-0.0638629388818722	-0.471968798002936	-0.489436835800983	0.14450561203478	0.0755830453269802	-0.649104439724148	0.0426092438775141	1	1	1	1	1	1	1
AT1G07980	19.7013645526868	20.6030638803205	18.8248418140613	30.2222154630663	15.2456859362275	25.9421974233211	0.323553365903504	14.791323050931	0.0645633396002458	-0.0656578149290925	0.617313865413952	-0.369894495086738	0.39700513081431	0.323553365903504	-0.413544452780369	1	1	1	1	1	1	1
AT1G07985	11.1109102929041	6.08854887016602	9.41242090703065	2.32478580485125	16.1424909912997	18.7360314723986	-0.242445518485817	13.646293521905	-0.867806692651438	-0.239339276539654	-2.2568073143377	0.538886203494674	0.753838385902528	-0.242445518485817	0.296532134611626	1	1	0.644220206285882	1	1	1	1
AT1G07990	218.305693569317	255.850654321589	158.128671238115	120.113933250648	218.820433437618	162.859350490849	-0.35883726224011	215.854365833545	0.22895216560997	-0.465250782417483	-0.861946243553847	0.00339770584602042	-0.422723203592603	-0.35883726224011	-0.0162914845444471	1	1	0.846439233831862	1	1	1	1
AT1G08000	45.5601038813787	37.346573273277	37.6496836281226	28.6723582598321	34.9753971478159	25.2215808282288	-1.69327703583602	36.6761017804676	-0.286795161615108	-0.275133294611014	-0.668110467501268	-0.381430597156751	-0.853112333364958	-1.69327703583602	-0.312930730228626	1	1	1	1	1	1	0.542304517380706
AT1G08005	0	0	0	0.774928601617084	0	0	NA	0	NA	NA	Inf	NA	NA	NA	NA	NA	NA	1	NA	NA	NA	NA
AT1G08010	58.9823633423647	45.0681727649915	67.1419358034853	45.720787495408	40.3562274782492	41.7957625153506	-1.48082712895136	60.3405887007437	-0.388174671469478	0.186930502345117	-0.367433377604874	-0.547492313525822	-0.496926949018849	-1.48082712895136	0.032845141547062	1	1	1	1	1	1	0.59284285175403
AT1G08030	23.2822762456496	18.6397635637378	24.4722943582797	21.6980008452784	25.1105415420217	20.1772646625831	-0.139775612145897	19.4352350254493	-0.320848553334011	0.071917251611684	-0.101669988103645	0.109061029007573	-0.206501505283352	-0.139775612145897	-0.260557559629122	1	1	1	1	1	1	1
AT1G08032	0	0	0	0	0	0	NA	0	NA	NA	NA	NA	NA	NA	NA	NA	NA	NA	NA	NA	NA	NA
AT1G08035	0.917072060576666	0.44116309904121	0.627494727135377	4.6495716097025	0	0	#VALUE!	1.20882338744011	-1.05572297844659	-0.547431764529274	2.3419907932812	#VALUE!	#VALUE!	#VALUE!	0.398496472375949	1	1	0.984208636619531	1	1	1	1
AT1G08040	57.0578584049388	73.0600959250056	65.2594516220792	68.9686455439205	90.5773105622925	50.4431616564577	0.526388918730519	61.136381969706	0.356658049713267	0.19376126626429	0.27351503617891	0.666724105075526	-0.177766895022227	0.526388918730519	0.0996055783599894	1	1	1	1	1	1	1
AT1G08050	16.5976579066526	14.3829132355381	12.5498945427075	11.6239290242563	12.5552707710108	20.1772646625831	-2.82144817745005	40.3647358399884	-0.206623756530188	-0.403304436225047	-0.513881878414576	-0.402686534854272	0.281750930854803	-2.82144817745005	1.28211577283812	1	1	1	1	1	1	0.443903518742361
AT1G08060	142.058029424972	122.542390197396	96.634187978848	96.0911466005184	148.869639141986	100.886323312915	-0.748951971525041	123.864350477336	-0.21319948149061	-0.555874785934807	-0.564004959153518	0.06756917891775	-0.493749769775133	-0.748951971525041	-0.197719354338212	1	1	1	1	1	1	0.982788575622929
AT1G08065	0	0	0	0	0	0	NA	0	NA	NA	NA	NA	NA	NA	NA	NA	NA	NA	NA	NA	NA	NA
AT1G08070	1.8871669041454	3.92660063316543	1.88248418140613	5.42450021131959	2.69041516521661	7.20616595092252	0.900200072679624	8.71530918452348	1.05705884888444	-0.00358428098273171	1.52326819744303	0.511606793217802	1.93300985309308	0.900200072679624	2.20732982343999	1	1	0.975419458367356	1	1	1	1
AT1G08080	0	0.44116309904121	0.627494727135377	0.774928601617084	0.896805055072203	0	NA	0	Inf	Inf	Inf	Inf	NA	NA	NA	1	1	1	1	NA	NA	NA
AT1G08090	0	0.44116309904121	1.25498945427075	13.1737862274904	0	0	NA	0.604411693720054	Inf	Inf	Inf	NA	NA	NA	Inf	1	1	0.305733387200238	NA	NA	1	NA
AT1G08100	0	0	0	0	0	0	NA	0	NA	NA	NA	NA	NA	NA	NA	NA	NA	NA	NA	NA	NA	NA
AT1G08110	1052.91809621916	1136.81792944719	566.627738603245	601.344594854857	1146.11686038228	1075.88057647273	-0.254129055327259	1057.13187500453	0.110607996289024	-0.893920083186394	-0.808129361390809	0.122360934480276	0.0311247293768981	-0.254129055327259	0.00576214395044259	1	0.97687431230021	0.853285521525913	1	1	1	1
AT1G08115	189.8577906748	353.969312375533	72.7893883477037	76.7179315600913	194.606696950668	224.832377668783	0.905858188458818	214.358470083242	0.898705090142558	-1.38311915354892	-1.30728347150756	0.0356421579685242	0.243930610095369	0.905858188458818	0.175106224310917	1	0.631007419127289	0.515069345156035	1	1	1	0.7342157769647
AT1G08120	34.3931865385537	36.6628949956125	37.0221889009872	32.5470012679175	37.6658123130325	37.4720629447971	0.553673466512189	44.1506906483439	0.0921979210876868	0.106267407509577	-0.0795981619841886	0.13113285512703	0.123692616198437	0.553673466512189	0.360313217934365	1	1	1	1	1	1	1
AT1G08125	49.2440768733969	47.6042379552318	55.8470307150485	43.3960016905567	46.6338628637546	56.9287110122879	0.492224343128474	58.8463229116539	-0.048860191396852	0.181530371070675	-0.182388080748803	-0.0785722675540967	0.209206228190989	0.492224343128474	0.257002063212572	1	1	1	1	1	1	1
AT1G08130	63.4273243129121	63.4215538919005	77.1818514376513	129.413076470053	38.5626173681047	34.5895965644281	0.175164354296613	51.1165586101213	-0.000131257885775378	0.283157168410612	1.02880701263474	-0.717901508025997	-0.874766296297863	0.175164354296613	-0.311313772215075	1	1	0.653826987042845	1	1	1	1
AT1G08135	0	0	0	1.54985720323417	0	0	NA	3.43508858707814	NA	NA	Inf	NA	NA	NA	Inf	NA	NA	1	NA	NA	1	NA
AT1G08140	0	0.44116309904121	0	0	0	0	NA	0.604411693720054	Inf	NA	NA	NA	NA	NA	Inf	1	NA	NA	NA	NA	1	NA
AT1G08150	0	0	0	0	0	0	NA	0	NA	NA	NA	NA	NA	NA	NA	NA	NA	NA	NA	NA	NA	NA
AT1G08160	2.9102845307062	3.08814169328847	18.8248418140613	15.4985720323417	8.07124549564983	3.60308297546126	1.8602243878541	4.77149969134637	0.0855787408897188	2.69340562835795	2.41290318472611	1.47163110839228	0.308071667546407	1.8602243878541	0.713282570824734	1	0.386242804435896	0.433752624373539	1	1	1	0.807900121228518
AT1G08165	15.5215174970997	7.61068608770753	6.27494727135377	2.32478580485125	7.17444044057763	12.2504821165683	-2.72473811286705	6.93397103257034	-1.02817119214531	-1.30659437164205	-2.73909990871894	-1.11333139232887	-0.34143108536946	-2.72473811286705	-1.1625158981937	1	1	0.546918748020607	1	1	1	0.662326497107768
AT1G08170	1.83414412115333	1.0809741185003	0.627494727135377	0	1.79361011014441	0	#VALUE!	0.604411693720054	-0.762775024338523	-1.54743176452927	#VALUE!	-0.0322406903287402	#VALUE!	#VALUE!	-1.60150352762405	1	1	1	1	1	1	1
AT1G08180	15.4154719311156	16.1914328899084	20.0798312683321	10.0740718210221	16.1424909912997	28.1040472085978	-0.392919462098885	11.8011615115378	0.0708516082156476	0.381368089351398	-0.613732135418195	0.0664841649942435	0.866398848123255	-0.392919462098885	-0.385450195300319	1	1	1	1	1	1	1
AT1G08190	814.468186816582	858.32064796325	458.69864553596	441.709302921738	745.245000765001	545.506762484835	-1.12084232923147	703.610640448138	0.0756583565269513	-0.828311700706255	-0.882761130517274	-0.128143555687815	-0.578261266763352	-1.12084232923147	-0.211081047755846	1	1	0.801395727721252	1	1	1	0.616601648752477
AT1G08200	456.986363120506	366.033006194871	706.559062754434	494.4044478317	424.188791049152	399.9422102762	-0.644545777467106	388.318677436074	-0.32017736849941	0.628659048882687	0.113540607656642	-0.107444615657614	-0.192359562050465	-0.644545777467106	-0.234910014647993	1	1	1	1	1	1	1
AT1G08210	59.5096069053567	52.5447665610961	27.6097679939566	29.4472868614492	64.5699639651986	59.811177392657	-0.454137722412286	52.8659998328674	-0.179575508554389	-1.10794382306629	-1.01498787117069	0.117740633939255	0.00729252955294257	-0.454137722412286	-0.170782420359291	1	0.956301018056206	0.831576931690281	1	1	1	1
AT1G08220	16.7910800219806	26.3174957972468	15.6873681783844	21.6980008452784	12.5552707710108	15.1329484969373	-1.25320102840233	14.759426121724	0.648327188972859	-0.0980916930111203	0.369867096361074	-0.419401886527707	-0.150001920097476	-1.25320102840233	-0.186058401699857	1	1	1	1	1	1	0.982107886909791
AT1G08230	249.589204927979	249.40369583482	48.317093989424	47.2706446986421	272.62873674195	249.333341901919	-1.39210212905799	193.111629937846	-0.00107269286060511	-2.36894994491007	-2.40053909095277	0.127382102039147	-0.00147971805863837	-1.39210212905799	-0.370120485385623	1	0.0448415068442713	0.0337094904114586	1	1	1	0.425254531953619
AT1G08240	0	0	0	0	0	0	NA	0	NA	NA	NA	NA	NA	NA	NA	NA	NA	NA	NA	NA	NA	NA
AT1G08250	38.5573488444293	54.1339499244391	11.2949050884368	14.7236434307246	32.2849819825993	21.6184978527676	-1.1305837614699	29.8680885035118	0.489527802170542	-1.77133370929846	-1.38887114020787	-0.256142635097926	-0.834739575222645	-1.1305837614699	-0.368400945977844	1	0.647978819892492	0.70266653707373	1	1	1	0.907977000103013
AT1G08260	51.5554260414788	45.9943662212794	67.1419358034853	95.3162179989013	43.943447698538	32.4277467791514	0.215832567385355	51.6890733746343	-0.164667116051782	0.381089858152651	0.88659743418006	-0.230476209932754	-0.668895492009212	0.215832567385355	0.00373506489078312	1	1	0.813158259255872	1	1	1	1
AT1G08270	12.6112329663935	9.86036884111903	25.0997890854151	25.5726438533638	15.2456859362275	9.36801573619928	0.481712764600373	15.840661792336	-0.354995812198059	0.992965910216862	1.01989199177727	0.273691730780372	-0.4288939266198	0.481712764600373	0.328923278713442	1	1	0.877717422505143	1	1	1	1
AT1G08280	19.2958513053905	10.3015319401602	16.9423576326552	15.4985720323417	15.2456859362275	8.64739914110703	-0.71683110006508	18.3858962840443	-0.90543179847694	-0.187656046451329	-0.31615539663812	-0.339889633163924	-1.15795250798403	-0.71683110006508	-0.0696911875169307	1	1	1	1	1	1	1
AT1G08290	2.80423896472207	1.52213721754151	3.76496836281226	0.774928601617084	4.48402527536102	1.4412331901845	-0.256149699753832	0.604411693720054	-0.881510873919453	0.425028447304969	-1.85547399632687	0.677185115671708	-0.960305513506579	-0.256149699753832	-2.21400581651096	1	1	1	1	1	1	1
AT1G08300	5.9796374103886	11.3386388004551	6.27494727135377	5.42450021131959	2.69041516521661	5.04431616564577	0.236364089770922	4.8033966205534	0.923117544725069	0.0695453302747734	-0.14056778546567	-1.1522291896909	-0.245399302645376	0.236364089770922	-0.316003067759381	1	1	1	1	1	1	1
AT1G08310	58.3804437128117	36.5519815916055	50.1995781708301	33.3219298695346	44.8402527536102	59.0905607975647	-0.243636253140435	67.0210142608714	-0.675535554808242	-0.217809934694189	-0.809013217790138	-0.380690765606293	0.0174425149461419	-0.243636253140435	0.199128343803545	1	1	0.926943250593035	1	1	1	1
AT1G08315	75.1715237347923	50.9787620853491	70.2794094391622	43.3960016905567	54.7051083594044	69.8998097239485	-0.300215029598121	76.468322855943	-0.560289906817815	-0.0970841793439645	-0.792624122254649	-0.458510689638149	-0.104897719304832	-0.300215029598121	0.0246759847568741	1	1	0.923283260764424	1	1	1	1
AT1G08320	7.05577781994147	15.9927849694905	6.27494727135377	10.0740718210221	10.7616606608664	2.88246638036901	1.31954505802127	22.4572934940496	1.18054415277712	-0.169201796362241	0.513769883980804	0.609023683672087	-1.29150135133999	1.31954505802127	1.67030703006989	1	1	1	1	1	1	0.852665009082981
AT1G08340	38.3982804954531	61.2157383966945	42.6696414452056	44.1709302921738	48.427472973899	42.5163791104429	0.492051748632914	46.6321312816382	0.672860906104431	0.152168280163885	0.202055510167603	0.334784015277548	0.146977028184996	0.492051748632914	0.280282660927522	1	1	1	1	1	1	1
AT1G08350	30.9900122112074	37.8986497763252	35.7671994467165	30.9971440646834	31.3881769275271	29.5452803987823	0.184618772184018	31.7770143722931	0.290343126693672	0.206833837077886	0.000331974889821413	0.018417914058644	-0.0688756325591634	0.184618772184018	0.0361802584101822	1	1	1	1	1	1	1
AT1G08360	622.139978624724	558.942155947833	830.175524000103	775.703530218701	519.250126886806	678.10021598181	-0.373678778576721	667.79086587262	-0.154540228072626	0.416177181097852	0.318266150744483	-0.260809552991055	0.124259287457321	-0.373678778576721	0.102157143566037	1	1	1	1	1	1	1
AT1G08370	65.2958222004173	66.5974301015999	80.9468198004636	96.0911466005184	70.8475993507041	64.8554935583027	0.352287932203263	87.1547218064483	0.0284758195817284	0.309983714459479	0.557412826512416	0.117728281413862	-0.00976190472449134	0.352287932203263	0.416588140496592	1	1	0.978499321338543	1	1	1	1
AT1G08380	16914.9218800117	15398.7354215496	32815.4642502717	27177.5209873128	15616.9632290273	17380.55165703	0.494145241236827	17724.8263150275	-0.135484635740212	0.956079329292533	0.684117351681609	-0.115182570340972	0.0391773596853485	0.494145241236827	0.0674749764193652	1	0.824816761025055	0.86369901868293	1	1	1	1
AT1G08390	19.4018968713747	17.7135701074499	23.2173049040089	34.8717870727688	14.3488808811553	17.2947982822141	-0.346226489613323	14.791323050931	-0.131342696247027	0.259002804212179	0.845862592002219	-0.435259487216237	-0.165859520786005	-0.346226489613323	-0.391446603659529	1	1	0.924285979727476	1	1	1	1
AT1G08400	17.7081520825573	23.5157365407871	8.1574314527599	10.8490004226392	17.0392960463719	15.8535650920296	-0.914882168894906	11.6416768655027	0.409212850955376	-1.11822680441617	-0.706851543410342	-0.0555479349131423	-0.159606364010355	-0.914882168894906	-0.605114790064592	1	1	1	1	1	1	1
AT1G08410	33.5478062776094	30.1331830264053	36.3946941738518	25.5726438533638	26.0073465970939	25.9421974233211	-0.251724429637462	28.2143380683868	-0.154865354684018	0.117509711106599	-0.391617107573205	-0.367299214692868	-0.370917742669052	-0.251724429637462	-0.249789927168206	1	1	1	1	1	1	1
AT1G08420	63.7454610108645	69.2237203252377	57.7295148964547	67.4187883406863	59.1891336347654	35.3102131595204	-0.405239114080609	62.790132404831	0.118943860399086	-0.143013516304035	0.0808280805769951	-0.106990278802061	-0.852237088336231	-0.405239114080609	-0.021784764161023	1	1	1	1	1	1	1
AT1G08430	15.4684947141077	15.8173159366687	8.1574314527599	2.32478580485125	23.3169314318773	8.64739914110703	1.08755361142219	18.4815870716654	0.032171996951092	-0.923145946156681	-2.7341631064873	0.592045128043852	-0.838994623667009	1.08755361142219	0.256755840197253	1	1	0.401832598620788	1	1	1	0.891718872717425
AT1G08440	0	0	0	3.09971440646834	0	0	NA	0	NA	NA	Inf	NA	NA	NA	NA	NA	NA	0.995521963070072	NA	NA	NA	NA
AT1G08450	386.656360802771	360.630626119357	276.725174666701	228.60393747704	312.088159165127	398.500977086016	-0.158877397380159	650.832181596824	-0.100530025613962	-0.482598049734197	-0.758201693953199	-0.309098325242456	0.0435313148525984	-0.158877397380159	0.751233642772862	1	1	0.885661551398605	1	1	1	1
AT1G08460	114.43385350783	119.957476714977	42.0421467180702	54.2450021131959	124.655902655036	145.564552208635	0.0513009732856353	134.805924861498	0.0680091662412399	-1.44460567267074	-1.07695178909423	0.123437283795527	0.347145159532889	0.0513009732856353	0.236369991316765	1	0.611658422156622	0.71499935528447	1	1	1	1
AT1G08465	26.1395379933637	20.7578445425329	48.317093989424	43.3960016905567	25.1105415420217	25.2215808282288	0.0468598137727111	25.3198673166147	-0.332576997659828	0.886300044748244	0.731328483200262	-0.0579404996885196	-0.0515749390920818	0.0468598137727111	-0.0459637976098694	1	1	0.945142937315088	1	1	1	1
AT1G08470	93.004390399974	89.7365591721607	141.18631360546	108.490004226392	97.7517510028702	90.0770743865315	-0.241678131796344	79.4903813245433	-0.0516029553578192	0.602229515300566	0.22219139811781	0.0718237230609887	-0.0461388513447753	-0.241678131796344	-0.226518523529063	1	1	1	1	1	1	1
AT1G08480	153.449738382548	141.486734051585	214.603196680299	323.145226874324	147.972834086914	175.109832607417	1.06259435986089	160.093895248906	-0.117099395387427	0.483905380164579	1.07441649581266	-0.0524338462749698	0.19049390879407	1.06259435986089	0.0611521094526442	1	1	0.557209203481565	1	1	1	0.575660505498497
AT1G08490	117.291115255544	104.075605149493	141.813808332595	172.034149558993	124.655902655036	106.651256073653	-0.216225574273997	112.22104365062	-0.172461786984516	0.273904279776738	0.552601240800971	0.087857464285591	-0.137192777099891	-0.216225574273997	-0.0637504990819904	1	1	0.973597823288274	1	1	1	1
AT1G08500	4.7974514348516	6.08854887016602	8.1574314527599	3.87464300808542	5.38083033043322	5.76493276073802	2.36150881571287	6.45714705567841	0.343830218768493	0.765846757412851	-0.308204808751564	0.165560614193449	0.265035579181368	2.36150881571287	0.428628681604832	1	1	1	1	1	1	0.374779302756952
AT1G08510	346.816748950678	346.247712883818	385.281762461121	269.675153362745	343.476336092654	274.554922730148	-0.39278897654769	421.945713702375	-0.00236903128474419	0.151740323943097	-0.362950968489039	-0.0139628653015914	-0.337078794024151	-0.39278897654769	0.282883825108105	1	1	1	1	1	1	1
AT1G08520	631.8252423107	555.415341672491	657.614474037875	807.475602885002	605.343412173737	608.921022852953	0.27237373706279	626.98283294616	-0.18595854813706	0.0577164770220682	0.353893094852441	-0.0617717583766553	-0.0532704534362264	0.27237373706279	-0.0110996339697492	1	1	1	1	1	1	1
AT1G08530	16.2795212087002	11.5811539790784	22.5898101768736	28.6723582598321	12.5552707710108	13.6917153067528	-0.986171847596874	10.0198233595847	-0.491279254907781	0.472613878125479	0.816602299401432	-0.374765127058696	-0.249755069963639	-0.986171847596874	-0.700201194279516	1	1	0.962201798795537	1	1	1	1
AT1G08540	366.324691388037	382.913098396418	499.48580279976	554.848878757832	332.714675431787	287.526021441809	-0.279894992035522	310.040379421398	0.0638940653164002	0.447320725651894	0.598971939461817	-0.138837444070418	-0.3494304187598	-0.279894992035522	-0.240666823084125	1	1	0.927104748500173	1	1	1	1
AT1G08550	202.232294958727	240.206316900756	232.800543767225	189.857507396186	301.32649850426	267.348756779226	0.429570997155922	292.19510097266	0.248260688207472	0.203081024986798	-0.0910963555421203	0.575314145345288	0.402709564896406	0.429570997155922	0.530918586643952	1	1	1	1	1	1	1
AT1G08560	29.0841762904217	34.8543753412422	101.654145795931	102.290575413455	43.943447698538	41.0751459202584	1.22727804974865	21.7571910127084	0.261105326576405	1.80536270384335	1.81436687740649	0.595413619274462	0.498031255033071	1.22727804974865	-0.418742137553425	1	0.220363564358714	0.167313450237873	1	1	1	0.601583689990465
AT1G08570	235.022097524736	138.220632808488	144.323787241137	69.7435741455376	232.272509263701	362.470147331403	-0.930947487188129	226.315856318388	-0.765823420636189	-0.703487307572232	-1.75266420509762	-0.0169779966295195	0.625065771198529	-0.930947487188129	-0.0544587425683519	1	1	0.213960160030113	1	1	1	0.830331541894646
AT1G08580	125.157919570078	85.7660912807898	154.991197602438	192.957221802654	98.6485560579424	110.254339049115	-0.244293081362937	93.390220318891	-0.545270305121296	0.308436700229711	0.624531457802429	-0.343379743629774	-0.182914148752706	-0.244293081362937	-0.422406196642015	1	1	0.93610054255679	1	1	1	1
AT1G08590	7.24919993526947	8.0957164449542	10.6674103613014	10.8490004226392	8.07124549564983	15.1329484969373	2.18099273739378	10.5285442656836	0.159336980538075	0.557316302924165	0.581668440820745	0.154969537316671	1.06179942436219	2.18099273739378	0.538412290579389	1	1	1	1	1	1	0.287987051353582
AT1G08592	5.36203303112407	5.05144200987118	5.64745254421839	9.29914321940501	4.48402527536102	9.36801573619928	2.26811110688092	9.31972087824353	-0.0860848210265786	0.0748201360235796	0.794317692391739	-0.257985696330837	0.804963392631968	2.26811110688092	0.797506640792801	1	1	1	1	1	1	0.361960557741776
AT1G08600	163.206693868156	208.287793107576	139.303829424054	172.80907816061	199.987527281101	153.49133475465	0.220753177792862	168.745410575015	0.351878061243533	-0.228465312404012	0.0824787782555021	0.29320979536672	-0.0885430186186707	0.220753177792862	0.0481480350615988	1	1	1	1	1	1	1
AT1G08610	20.7244821792476	17.2724070084087	16.3148629055198	24.0227866501296	13.452075826083	12.2504821165683	0.106122958344596	7.09345567860549	-0.262866910416455	-0.345149190620252	0.213067458714846	-0.623507238952292	-0.758497527601396	0.106122958344596	-1.54677552167641	1	1	1	1	1	1	1
AT1G08620	174.230227611716	192.558211687318	106.046608885879	144.136719900778	220.614043547762	134.755303282251	-0.380501522953096	158.408247884574	0.144299706289085	-0.716296454498008	-0.273557022582846	0.340529688759581	-0.370652890982947	-0.380501522953096	-0.137347487643868	1	1	1	1	1	1	1
AT1G08630	13.4939512606184	19.3904879872038	5.01995781708301	3.09971440646834	20.6265162666607	13.6917153067528	3.09192848806318	16.349382698435	0.523036255198202	-1.42656570971439	-2.12210565262507	0.61218732054316	0.0209903436388078	3.09192848806318	0.276923309071527	1	1	0.608547625426504	1	1	1	0.00235404101490763
AT1G08640	112.512332837333	79.8761903310417	173.188544689364	156.535577526651	88.7837004521481	117.460505000037	-0.297077524586664	92.9452932712061	-0.494245717872414	0.622260359666901	0.476407442729842	-0.341716402831125	0.0620925970294183	-0.297077524586664	-0.275629434182305	1	1	1	1	1	1	1
AT1G08650	14.3393315215627	5.93376820795361	13.1773892698429	3.87464300808542	7.17444044057763	4.32369957055351	-0.440521267880348	7.06155874939846	-1.27295729256838	-0.121913200206255	-1.88784247100834	-0.999039548784482	-1.72963958235425	-0.440521267880348	-1.02191918893029	1	1	0.784934111842253	1	1	1	1
AT1G08660	62.8440736999994	38.3166339877704	65.8869463492146	90.6666463891988	53.8083033043322	51.1637782515499	0.999221783842173	42.2736617087697	-0.713805872734289	0.0682159614447936	0.52879522045139	-0.223947886412277	-0.296653896807038	0.999221783842173	-0.572017619730131	1	1	0.993141680233864	1	1	1	0.739882229736722
AT1G08670	2.45174850041787	0	0.627494727135377	0.774928601617084	1.79361011014441	2.16184978527676	0.937648599442399	0	#VALUE!	-1.96613575421996	-1.66167569713064	-0.450944680019423	-0.181544713589191	0.937648599442399	#VALUE!	1	1	1	1	1	1	1
AT1G08680	135.442118618678	165.69112990401	86.594272344682	86.0170747794963	172.186570573863	125.387287546052	-0.122152585860042	152.458191773781	0.290819925992442	-0.645332937307427	-0.654981470646175	0.346296180836093	-0.111285358327259	-0.122152585860042	0.170737224770749	1	1	0.961598271493039	1	1	1	1
AT1G08695	0	0	0	0	0	0	NA	0	NA	NA	NA	NA	NA	NA	NA	NA	NA	NA	NA	NA	NA	NA
AT1G08700	135.142650937366	150.247930920581	92.2417248889004	102.290575413455	127.346317820253	98.7244735276386	-0.132634137439507	126.248470361796	0.152862063381217	-0.550991663931621	-0.401809832320217	-0.0857258150627696	-0.45300338589785	-0.132634137439507	-0.0982171520499592	1	1	1	1	1	1	1
AT1G08710	56.8644362896108	53.2077564681512	53.9645465336424	36.421644276003	62.7763538550542	74.223509294502	-0.643798845167296	59.2274561009247	-0.0958900826886008	-0.0755147545144281	-0.642730600449574	0.142694581928974	0.384349557876301	-0.643798845167296	0.0587394662379908	1	1	0.99208965623335	1	1	1	1
AT1G08720	28.7847086091096	45.112040023197	15.6873681783844	34.8717870727688	41.2530325333214	33.1483633742436	0.291119487821477	37.3107804421811	0.648209920255157	-0.875699271674673	0.276757691969593	0.519197568808149	0.203635034517224	0.291119487821477	0.37428993004735	1	1	1	1	1	1	1
AT1G08730	6.684618338997	2.84562651466513	0	2.32478580485125	0.896805055072203	2.16184978527676	#VALUE!	2.32195598725913	-1.23209886924999	#VALUE!	-1.52374739239962	-2.89797887600956	-1.62857890957933	#VALUE!	-1.5255045652722	1	0.83414315390691	1	1	1	1	0.879138203388668
AT1G08750	20.8305277452317	15.5516218704493	14.4323787241137	21.6980008452784	21.5233213217329	12.2504821165683	-0.564205390088473	13.5187058050769	-0.421634344676869	-0.529390288414972	0.0588627346749344	0.0472013304497047	-0.765860863312037	-0.564205390088473	-0.623742347002194	1	1	1	1	1	1	1
AT1G08760	28.5912864937816	45.2668206854094	25.0997890854151	27.897429658215	40.3562274782492	25.2215808282288	0.201310885083954	48.1263970707281	0.662878445527191	-0.187900295748643	-0.0354433321043779	0.497215779894203	-0.18091683378143	0.201310885083954	0.75125288463491	1	1	1	1	1	1	1
AT1G08770	48.7855408431085	29.779754443775	48.317093989424	50.3703591051105	51.1178881391156	51.8843948466422	-0.56956720024503	54.0748232203075	-0.712121764402015	-0.0139199352700875	0.0461213941527808	0.0673746124002863	0.0888470653869325	-0.56956720024503	0.148503421504802	1	1	1	1	1	1	1
AT1G08780	91.3136298780854	97.5252048096767	112.321556157232	119.339004649031	68.1571841854875	92.9595407669006	-0.0718453537503343	80.5078231367412	0.0949449036583453	0.298732704222617	0.386163524742577	-0.421964485397521	0.0257727222912236	-0.0718453537503343	-0.181701239205071	1	1	1	1	1	1	1
AT1G08790	0	0	0	0	0	0	NA	0	NA	NA	NA	NA	NA	NA	NA	NA	NA	NA	NA	NA	NA	NA
AT1G08800	95.1223174527279	106.812808777138	72.1618936205683	65.0940025358351	102.235776278231	99.4450901227308	-0.755289863008647	100.48530595871	0.167228893669119	-0.398546666447783	-0.547259237524083	0.104044370973117	0.0641162792956198	-0.755289863008647	0.0791287816377475	1	1	1	1	1	1	0.992310676933992
AT1G08810	16.4385895576764	8.97804264303661	22.5898101768736	20.1481436420442	25.1105415420217	29.5452803987823	-0.348123401487906	19.3395442378282	-0.872613666344561	0.458585627654754	0.293560401442849	0.611206622470579	0.845841170740135	-0.348123401487906	0.234467276081229	1	1	1	1	1	1	1
AT1G08820	486.831527389457	482.951189508738	353.907026104352	237.903080696445	564.090379640416	527.491347607529	-0.856615407356181	458.999688749687	-0.0115452131608006	-0.460052196716687	-1.03304864665599	0.212503731964342	0.115724829078171	-0.856615407356181	-0.0849294252008814	1	1	0.696375223768173	1	1	1	0.875418070443247
AT1G08830	117.169384939848	98.9778053644301	114.831535065774	148.011362908863	107.616606608664	146.285168803727	-0.0711366453752083	139.352516087182	-0.2434187000086	-0.0290767690844688	0.337112277756553	-0.122694937559459	0.320187849726274	-0.0711366453752083	0.250143392544661	1	1	1	1	1	1	1
AT1G08840	120.644251066827	107.029654551179	122.988966518534	156.535577526651	112.997436939098	152.050101564465	-0.113300156548999	146.445971765787	-0.172748592532165	0.0277697255729059	0.375731421298807	-0.0944691208418521	0.333787610074492	-0.113300156548999	0.27960934012633	1	1	1	1	1	1	1
AT1G08845	33.1766467966649	38.8687104908186	33.8847152653103	37.9715014792371	41.2530325333214	36.0308297546126	0.22375754058279	24.1748377875886	0.228441166838665	0.0304665697254505	0.194748968766505	0.314332097819528	0.119063797246315	0.22375754058279	-0.456661869454801	1	1	1	1	1	1	1
AT1G08860	0	0	0	0	0	0	NA	0	NA	NA	NA	NA	NA	NA	NA	NA	NA	NA	NA	NA	NA	NA
AT1G08870	0	0	0	0	0	0	NA	0	NA	NA	NA	NA	NA	NA	NA	NA	NA	NA	NA	NA	NA	NA
AT1G08880	174.932224273396	177.710956465143	219.623154497382	259.601081541723	131.830343095614	158.535650920296	0.46028743193011	125.675955597283	0.0227365583416897	0.328234090594638	0.569500321196759	-0.408113602200793	-0.141988767803423	0.46028743193011	-0.477087413824657	1	1	0.955023644366098	1	1	1	1
AT1G08890	25.2754887157791	11.9784498199142	12.5498945427075	17.0484292355758	8.07124549564983	18.0154148773063	1.50252984982027	30.3465424416173	-1.07729777256476	-1.0100637465176	-0.568100165678354	-1.64687576576212	-0.488507111720633	1.50252984982027	0.263793163475628	1	1	1	1	1	1	0.438587141741888
AT1G08900	142.775710836363	161.826594382673	75.9268619833806	75.9430029584742	142.59200375648	157.815034325203	-0.434294065930052	123.481587326852	0.180698150625844	-0.911068278647487	-0.910761614717558	-0.00185748643719298	0.1444840835887	-0.434294065930052	-0.209454633655788	1	0.992782135186088	0.816991403840904	1	1	1	1
AT1G08910	80.5522257825567	69.0689396630253	52.7095570793716	42.6210730889396	82.5060650666427	59.811177392657	-1.77846485851529	68.5807038695888	-0.221887377616069	-0.611859884286248	-0.918357536451034	0.0345757231925381	-0.429509335808475	-1.77846485851529	-0.232121742105428	1	1	0.861306080863601	1	1	1	0.318262131482981
AT1G08920	12.8576778647136	7.0147423264539	28.8647574482273	24.0227866501296	10.7616606608664	14.412331901845	0.35425631090352	7.76166123073961	-0.874168095923681	1.16667899124057	0.901773402659751	-0.25672938989475	0.164673669980532	0.35425631090352	-0.728192740091745	1	0.989981425543409	0.936767163737973	1	1	1	1
AT1G08930	820.824952241773	845.574040100963	1014.03147905077	664.113811585841	671.70698624908	969.229320399079	0.148581317178925	1388.62607346364	0.0428564972686415	0.304955946106765	-0.305644085443215	-0.289242553985745	0.239763460708566	0.148581317178925	0.758511672309524	1	1	1	1	1	1	1
AT1G08940	29.9668945846466	24.0446341562392	26.9822732668212	15.4985720323417	25.1105415420217	21.6184978527676	-0.281520664953203	31.0769118909519	-0.317654612210306	-0.15135768669222	-0.951234289417641	-0.255076445136181	-0.471103305876191	-0.281520664953203	0.0524735627261945	1	1	0.935823413645017	1	1	1	1
AT1G08950	0	0	0	0	0	0.720616595092252	NA	0	NA	NA	NA	NA	Inf	NA	NA	NA	NA	NA	NA	1	NA	NA
AT1G08960	28.8564004087419	14.2281325733257	27.6097679939566	23.2478580485125	27.8009567072383	20.8978812576753	-0.619359847105126	19.8801620731342	-1.02014502492002	-0.0637125821301836	-0.311793548069647	-0.0537568161800723	-0.4655346657303	-0.619359847105126	-0.537561828552247	1	1	1	1	1	1	1
AT1G08970	90.3778888008684	104.91406408937	77.1818514376513	113.139575836094	121.96548748982	118.901738190222	0.0734116463604641	98.2255138686514	0.215166327475611	-0.227708204847276	0.324061905782817	0.432431205264357	0.395728043968909	0.0734116463604641	0.120127953691421	1	1	1	1	1	1	1
AT1G08980	202.55043165668	223.501693732031	181.973470869259	179.008506973546	255.589440695578	377.60309582834	1.65413063332639	374.830238598991	0.142004604861295	-0.154553018125396	-0.178253009634957	0.335547075112308	0.898589433306729	1.65413063332639	0.887956184352421	1	1	1	1	1	1	0.0975069619702144
AT1G08985	0	0	0	0	0	0	NA	0	NA	NA	NA	NA	NA	NA	NA	NA	NA	NA	NA	NA	NA	NA
AT1G08990	9.96606235064767	10.3015319401602	13.8048839969783	5.42450021131959	16.1424909912997	7.92678254601478	0.499398495604717	15.3957347446511	0.047763391359062	0.470083259858502	-0.877533379631876	0.695767716864051	-0.330288200231889	0.499398495604717	0.627435214982002	1	1	1	1	1	1	1
AT1G09000	74.6069421385199	100.283096807931	69.6519147120268	87.5669319827305	80.7124549564983	97.2832403374541	0.518016261397547	97.3340298120681	0.426696669454763	-0.0991468661133987	0.231076287040998	0.113481438066704	0.382881404496935	0.518016261397547	0.383634407812234	1	1	1	1	1	1	1
AT1G09010	116.866932991608	156.380347048953	108.55658779442	132.512790876521	139.004783536192	148.447018589004	0.729058836233886	144.728427472248	0.420192431613876	-0.10641950403756	0.181264840300928	0.250267747800487	0.345081335418543	0.729058836233886	0.308481539911827	1	1	1	1	1	1	0.926210001178527
AT1G09020	30.3724078319429	27.7287196107813	25.0997890854151	20.1481436420442	23.3169314318773	23.0597310429521	-0.169667829474069	21.7571910127084	-0.131380284845147	-0.275086044306075	-0.59211436396303	-0.381383346851812	-0.397385599283829	-0.169667829474069	-0.481268977705583	1	1	1	1	1	1	1
AT1G09026	0	0	0	0	0	0	NA	0	NA	NA	NA	NA	NA	NA	NA	NA	NA	NA	NA	NA	NA	NA
AT1G09030	0	0.44116309904121	0	0.774928601617084	0	0	NA	0	Inf	NA	Inf	NA	NA	NA	NA	1	NA	1	NA	NA	NA	NA
AT1G09040	17.4617071842372	10.2576646819548	11.2949050884368	15.4985720323417	12.5552707710108	18.7360314723986	-1.30970061358821	11.1010590301967	-0.767492298081253	-0.628522466529408	-0.172059315995043	-0.475901471713583	0.10162079007898	-1.30970061358821	-0.653497299444573	1	1	1	1	1	1	0.982788575622929
AT1G09050	5.6615007124362	5.2062226720836	4.39246308994764	3.09971440646834	4.48402527536102	4.32369957055351	0.0522031661246736	5.7889415035443	-0.120947505958733	-0.36615436036744	-0.869049225335729	-0.336390113337148	-0.388918241794279	0.0522031661246736	0.0321150547811515	1	1	1	1	1	1	1
AT1G09060	105.069710786735	129.776468814877	104.791619431608	92.9914321940501	131.830343095614	105.930639478561	0.257723558494362	123.322102680817	0.304681983303812	-0.00382348909508805	-0.176177128871307	0.327335637467758	0.0117731031768331	0.257723558494362	0.23108456017953	1	1	1	1	1	1	1
AT1G09070	698.088175087757	559.404007417484	1699.2557210826	658.689311374521	675.294206469369	868.342997086164	-0.317960412774101	893.633158136543	-0.319518684942765	1.28342180113303	-0.0838111343275885	-0.0478930935695063	0.314855748584965	-0.317960412774101	0.356273443950227	1	0.46158501596413	1	1	1	1	1
AT1G09080	10.2998837983116	6.08854887016602	10.6674103613014	4.6495716097025	4.48402527536102	12.2504821165683	#VALUE!	108.371294983851	-0.758457735429894	0.0505819263237106	-1.14745835711616	-1.19976174583873	0.250210466233319	#VALUE!	3.39528270483664	1	1	0.941994921351609	1	1	0.000294904186488649	0.229265687573066
AT1G09090	12.5051874004094	18.5958963055323	12.5498945427075	21.6980008452784	7.17444044057763	23.7803476380443	1.046436440972	16.921897462948	0.572457608593401	0.00514856355971025	0.795035447819267	-0.801588457127118	0.92724312794041	1.046436440972	0.436364670185579	1	1	0.973731608052126	1	1	1	0.932553049136142
AT1G09100	36.0339085443791	42.1555001045249	36.3946941738518	48.8205019018763	27.8009567072383	48.2813118711809	0.552029449070319	45.0086478145067	0.226365727251249	0.0143729942058613	0.438131979667521	-0.374220616334302	0.422109729445671	0.552029449070319	0.320847075551787	1	1	1	1	1	1	1
AT1G09110	0	0	0	0	0	0	NA	0	NA	NA	NA	NA	NA	NA	NA	NA	NA	NA	NA	NA	NA	NA
AT1G09130	289.721552512459	313.772131553617	306.844921569199	395.213586824713	360.515632139026	317.791918435683	0.305601826224905	308.354732057066	0.115050210162074	0.0828426950645347	0.447965534060474	0.315394805491763	0.133415425579431	0.305601826224905	0.0899239749833211	1	1	1	1	1	1	1
AT1G09140	149.198199527328	174.117096043999	242.840459401391	258.051224338489	170.392960463719	154.211951349742	0.0871888763887137	128.731540956304	0.222827738164207	0.702778681819938	0.790427349836105	0.191635608207009	0.0476844519862835	0.0871888763887137	-0.212864549220864	1	1	0.825274098515005	1	1	1	1
AT1G09150	65.0493773020972	70.4801634765599	63.376967440673	68.1937169423034	58.2923285796932	73.5028926994097	0.207996253446406	54.5835441264065	0.115682024020374	-0.0375766174641545	0.0681035755106631	-0.158229212986961	0.176265781665155	0.207996253446406	-0.253069174239698	1	1	1	1	1	1	1
AT1G09155	2.34570293443373	1.76465239616484	4.39246308994764	0	1.79361011014441	2.88246638036901	0.00143927636188277	1.20882338744011	-0.410636291217793	0.905009844757132	#VALUE!	-0.387154003099939	0.297283462609136	0.00143927636188277	-0.956416840395249	1	1	1	1	1	1	1
AT1G09157	0.458536030288333	0	0.627494727135377	0.774928601617084	0	0	#VALUE!	0	#VALUE!	0.452568235470726	0.757028292560041	#VALUE!	#VALUE!	#VALUE!	#VALUE!	1	1	1	1	1	1	1
AT1G09160	144.509777925389	142.990673415504	139.303829424054	148.78629151048	104.029386388376	101.606939908008	-0.467830276652864	107.353853171653	-0.0152460625981667	-0.0529321949315114	0.042074496528854	-0.474175991953512	-0.508168168973215	-0.467830276652864	-0.428793139005359	1	1	1	1	1	1	1
AT1G09170	0	2.84562651466513	1.88248418140613	4.6495716097025	0	1.4412331901845	Inf	2.35385291646616	Inf	Inf	Inf	NA	Inf	Inf	Inf	1	1	0.615300703986547	NA	1	1	0.972539384544808
AT1G09176	1.42863087385707	2.40446341562392	0	0.774928601617084	6.27763538550542	2.88246638036901	#VALUE!	3.53077937469923	0.751081770922523	#VALUE!	-0.882497906284812	2.13558803288401	1.01267057653548	#VALUE!	1.3053534706806	1	1	1	1	1	1	1
AT1G09180	10.4059293642957	5.25008993028906	2.50997890854151	0.774928601617084	10.7616606608664	18.7360314723986	-2.14787431943631	14.69563226331	-0.98699177897286	-2.05165867309866	-3.74719861600935	0.0484949018230253	0.848409584952037	-2.14787431943631	0.497981611270511	1	0.930932967662741	0.410455232124045	1	1	1	0.877142931316603
AT1G09190	6.94973225395734	15.7064025326617	3.76496836281226	6.19942881293667	8.96805055072203	7.20616595092252	-1.56549780263894	6.52094091409247	1.17632347428703	-0.884319655580136	-0.164822099211977	0.367837012786604	0.0522744784956791	-1.56549780263894	-0.091877249891927	1	1	1	1	1	1	1
AT1G09195	40.6379378639027	30.0454485099944	13.8048839969783	8.52421461778792	40.3562274782492	12.9710987116605	-0.865368182269405	32.221941419978	-0.43568073750995	-1.55764843073805	-2.25318837364873	-0.0100358788451378	-1.64752650802342	-0.865368182269405	-0.334783774498832	1	0.789302938194766	0.278335344464797	1	1	1	1
AT1G09200	85.1032323190882	81.707888873008	221.505638678788	386.689372206925	78.9188448463539	78.5472088650555	0.640496534213625	51.0208678225002	-0.0587385512922657	1.38005759140726	2.18388928056266	-0.108844089026087	-0.115653917177383	0.640496534213625	-0.738126489985277	1	0.441561971636107	0.0144493257700744	1	1	1	0.984740435013505
AT1G09210	114.296438442423	98.8693824774097	220.250649224517	212.330436843081	116.584657159386	105.930639478561	0.0386791460036173	112.286467470248	-0.209184722324443	0.946365822871098	0.893530742616379	0.0285974897955256	-0.109660512687489	0.0386791460036173	-0.0255963812266095	1	0.883278428045754	0.724188185571129	1	1	1	1
AT1G09220	6.684618338997	2.20581549520605	1.88248418140613	4.6495716097025	4.48402527536102	1.4412331901845	-1.50938559654774	8.71530918452348	-1.59953306924005	-1.82820744948894	-0.523747392399624	-0.5760507811222	-2.21354141030049	-1.50938559654774	0.382706654933787	1	1	1	1	1	1	1
AT1G09230	47.4816245518759	39.5523887684831	34.5122099924457	28.6723582598321	36.7690072579603	47.5606952760887	-0.01590970180344	47.553882306215	-0.263604467697636	-0.460262436828498	-0.727708727634893	-0.36887907153454	0.00240050891490452	-0.01590970180344	0.00219383107188487	1	1	0.978191986166213	1	1	1	1
AT1G09240	50.3202172829497	43.7446834678679	79.6918303461928	25.5726438533638	75.3316246260651	87.1946080061625	-1.25168165037796	56.3648822783596	-0.202030462864247	0.663293681289539	-0.976536829034858	0.582117491496667	0.793100771701577	-1.25168165037796	0.163658430287416	1	1	0.854074236876615	1	1	1	0.752098349559681
AT1G09245	0	0	0	0	0	0	NA	0	NA	NA	NA	NA	NA	NA	NA	NA	NA	NA	NA	NA	NA	NA
AT1G09250	53.2148170639444	56.4068115654466	28.2372627210919	15.4985720323417	49.3242780289712	32.4277467791514	-0.0428648851665313	63.1712655941018	0.0840413861206793	-0.914227761136509	-1.77969270548951	-0.109530069740991	-0.7145992212269	-0.0428648851665313	0.247440472160536	1	1	0.399368865544778	1	1	1	1
AT1G09260	0	0	0	0	0	0	NA	0	NA	NA	NA	NA	NA	NA	NA	NA	NA	NA	NA	NA	NA	NA
AT1G09270	361.699008784944	371.461055674969	252.880375035557	212.330436843081	338.992310817293	328.601167362067	-0.117439119785319	381.070626995074	0.0384213208151949	-0.516334564424389	-0.768478452902515	-0.0935370945307504	-0.138452038878006	-0.117439119785319	0.0752687648178312	1	1	0.881089899017469	1	1	1	1
AT1G09280	251.495040848765	255.205862268157	192.013386503425	151.886005916948	245.724585089784	256.539507852842	-0.17307093884531	278.327158907519	0.0211315169960862	-0.389323058145961	-0.72754099963409	-0.0334877436775526	0.0286510700373934	-0.17307093884531	0.146251740126506	1	1	0.90806121101011	1	1	1	1
AT1G09290	77.8196786174669	112.878178759708	47.6895992622886	63.5441453326009	86.9900903420037	71.341042914133	0.158849843374995	73.5722221429573	0.536559688637575	-0.706460362472724	-0.292375814208911	0.160716040471352	-0.125402715927091	0.158849843374995	-0.0809738556880841	1	1	1	1	1	1	1
AT1G09300	56.9361280892431	96.8853937902176	25.0997890854151	43.3960016905567	67.2603791304152	52.6050114417344	-0.173548132039071	50.256971482745	0.766934798070492	-1.18166914551616	-0.391782261256605	0.24041252429289	-0.114144141613898	-0.173548132039071	-0.180020650604194	1	0.918097142954118	1	1	1	1	1
AT1G09310	2258.8564740448	1494.59296698394	3566.05253431035	2335.63480527389	1361.3500735996	1344.67056644214	-0.7754909755194	1830.35533078538	-0.595839967314981	0.658735350648648	0.0482221092844579	-0.730554499786682	-0.748339838641313	-0.7754909755194	-0.303468856775674	1	1	1	1	1	1	0.920847641023565
AT1G09320	97.1341989394978	83.7821025935977	57.1020201693193	27.1225010565979	86.0932852869315	106.651256073653	-1.37044782815003	94.3103413822543	-0.213337237626589	-0.766437541613688	-1.8404891077781	-0.174078606890694	0.134849723726175	-1.37044782815003	-0.0425633531641497	1	1	0.267471517038855	1	1	1	0.577232857512882
AT1G09330	95.7369375650637	76.3237066511159	114.204040338639	106.940147023158	86.9900903420037	94.4007739570851	-0.0457634096881372	86.6157339323558	-0.326944420493852	0.254466128671101	0.159656002339889	-0.138224595139934	-0.0202769700805362	-0.0457634096881372	-0.144446540458762	1	1	1	1	1	1	1
AT1G09340	1212.08013724528	1381.72225977519	1917.62388612571	2307.73737561568	1349.69160788367	1285.58000564458	0.597368961920323	1315.51833790293	0.188982562072827	0.661834698151737	0.928993965787403	0.155144715963586	0.0849343099459015	0.597368961920323	0.118146272927569	1	1	0.661329266457013	1	1	1	0.982486820623362
AT1G09350	2.50477128340993	1.96330031658271	3.13747363567688	2.32478580485125	0.896805055072203	1.4412331901845	-0.0932192786761518	3.4988824454922	-0.351398001750182	0.324924462548855	-0.107581074528036	-1.48181255813797	-0.797375092428898	-0.0932192786761518	0.482215320575221	1	1	1	1	1	1	1
AT1G09360	0	0	0	0	0	0	NA	0	NA	NA	NA	NA	NA	NA	NA	NA	NA	NA	NA	NA	NA	NA
AT1G09370	0.458536030288333	0	0	0	0	0	#VALUE!	0.572514764513024	#VALUE!	#VALUE!	#VALUE!	#VALUE!	#VALUE!	#VALUE!	0.320277798558327	1	1	1	1	1	1	1
AT1G09380	0.5115588132804	0.44116309904121	0	6.97435741455376	0.896805055072203	0	#VALUE!	1.14502952902605	-0.213587992190332	#VALUE!	3.76908828025862	0.809894295927523	#VALUE!	#VALUE!	1.16241278481459	1	1	0.81411909710596	1	1	1	1
AT1G09390	38.3796114788128	45.6848048968546	60.2394938049962	72.8432885520059	41.2530325333214	44.6782288957196	0.254593611796362	39.6662633198608	0.251374287011994	0.650369539992915	0.924455948038711	0.104160069529305	0.219231889568243	0.254593611796362	0.047572390674011	1	1	0.813158259255872	1	1	1	1
AT1G09400	37.0040033879478	48.9277272523555	59.6119990778608	69.7435741455376	41.2530325333214	39.6339127300739	0.307252357406279	35.5948661098556	0.402970908098665	0.687921393212623	0.914378938300665	0.156818815139222	0.0990540383159439	0.307252357406279	-0.0560121868671705	1	1	0.82077117874904	1	1	1	1
AT1G09410	3.36882056099453	0.44116309904121	0.627494727135377	1.54985720323417	0	0	#VALUE!	1.7494412227461	-2.93285955859553	-2.42456834467821	-1.12010828758889	#VALUE!	#VALUE!	#VALUE!	-0.945349391764481	1	1	1	1	1	1	1
AT1G09415	159.74452822396	205.042380235089	85.9667776175466	95.3162179989013	185.638646399946	181.595381963248	-0.373917592209931	131.592484817655	0.360155616405596	-0.893915380577882	-0.744972901109854	0.21673056816145	0.184960999871116	-0.373917592209931	-0.279689415144782	1	1	0.912613993740011	1	1	1	1
AT1G09420	20.1785695996154	53.3625371303636	33.257220538175	34.0968584711517	36.7690072579603	33.8689799693359	1.62462804494415	37.8211313094936	1.40300335172585	0.720843691281799	0.756814912445213	0.865666315537218	0.747140628305847	1.62462804494415	0.906368608378824	1	1	0.926729508302405	1	1	1	0.295181519921059
AT1G09421	2.9102845307062	5.49260510891239	8.1574314527599	6.97435741455376	5.38083033043322	10.8092489263838	2.39073910455288	2.89447075177215	0.916330364510579	1.48695475089053	1.26090009128106	0.886668607671125	1.89303416826756	2.39073910455288	-0.00786063004436889	1	1	0.974958276714669	1	1	1	0.524463727694457
AT1G09430	269.068762132843	386.816520141987	206.445765227539	213.105365444698	282.493592347744	242.847792546089	0.803484685607969	326.164853654171	0.523674501429175	-0.38221208409387	-0.336407992327774	0.0702432347587014	-0.147922536737644	0.803484685607969	0.27762642156738	1	1	1	1	1	1	0.827482482749111
AT1G09440	9.9473933340074	10.4563126023727	2.50997890854151	7.74928601617084	5.38083033043322	5.76493276073802	-1.08285892910728	4.67580890372528	0.0719837486818465	-1.98664328276963	-0.360255130792954	-0.886489707847941	-0.787014742860022	-1.08285892910728	-1.08910255459631	1	0.994371649032067	1	1	1	1	1
AT1G09450	2.96330731369827	1.32348929712363	4.39246308994764	4.6495716097025	2.69041516521661	0.720616595092252	0.98617943909726	0.604411693720054	-1.16286172264862	0.567821912605146	0.649889548358014	-0.139379434530768	-2.03990446954285	0.98617943909726	-2.29360477254723	1	1	1	1	1	1	1
AT1G09460	14.4453770875469	16.1036983734975	38.277178355258	41.8461444873225	16.1424909912997	23.0597310429521	1.80518838962979	16.381279627642	0.156784190520617	1.40587661882822	1.53448684051812	0.160255356908184	0.674767821174947	1.80518838962979	0.181440192807701	1	0.767646606275248	0.481419290860697	1	1	1	0.288526567784057
AT1G09470	17.0031711539489	17.625835591039	37.6496836281226	38.7464300808542	17.9361011014441	21.6184978527676	1.27301067753197	15.9044556507501	0.0518878138384376	1.14683390253317	1.18825955378869	0.0770624760125477	0.346462442442779	1.27301067753197	-0.096372844649777	1	0.929015155622306	0.713957349937631	1	1	1	0.697670501878425
AT1G09480	11.0765565265523	11.2277253964481	3.13747363567688	3.87464300808542	14.3488808811553	15.1329484969373	-0.653015446197258	16.5088673444701	0.0195562376000628	-1.81983420569341	-1.51537414860409	0.373428773619764	0.450183662107599	-0.653015446197258	0.575731695007232	1	0.988235342596922	0.909602443463876	1	1	1	1
AT1G09483	0	2.20581549520605	0	0	2.69041516521661	1.4412331901845	NA	0.572514764513024	Inf	NA	NA	Inf	Inf	NA	Inf	1	NA	NA	1	1	1	NA
AT1G09490	46.8983739389631	60.0006719865912	89.1042512532235	58.1196451212813	53.8083033043322	86.4739914110703	0.63418990789525	45.836338012676	0.355440756026316	0.925956363350702	0.309487991431216	0.198290913655072	0.882728379364148	0.63418990789525	-0.0330461145231611	1	0.97687431230021	1	1	1	1	1
AT1G09500	8.00720364686993	25.7654192941986	19.4523365411967	24.7977152517467	53.8083033043322	46.8400786809964	-2.76983890380714	6.48904398488544	1.68606566663408	1.28057305291738	1.63083679961982	2.74845841233956	2.54837309546857	-2.76983890380714	-0.303292553551136	1	0.970906887538461	0.547749958265822	0.259666397590898	0.362418644376159	1	0.752035139947506
AT1G09510	7.81378153154193	6.33106404878935	3.13747363567688	7.74928601617084	8.07124549564983	9.36801573619928	-1.14959882364866	8.81099997214457	-0.303572928440255	-1.31641758314481	-0.0119575260554944	0.0467703976106741	0.261722580018529	-1.14959882364866	0.173284842590972	1	1	1	1	1	1	1
AT1G09520	52.5785436680396	47.8028858756497	33.8847152653103	27.1225010565979	43.943447698538	58.3699442024724	-0.275489316823999	53.2152360929312	-0.137376465627312	-0.633839533951835	-0.954983962081023	-0.258826117799562	0.15075150667893	-0.275489316823999	0.0173651815075896	1	1	0.871114251556974	1	1	1	1
AT1G09530	60.8508612298699	41.4486429392643	37.6496836281226	32.5470012679175	50.2210830840434	49.0019284662732	0.474178819689759	48.8902934104833	-0.553952814188297	-0.69263993980639	-0.902753055546833	-0.276984539156771	-0.31243915425496	0.474178819689759	-0.315729618157126	1	1	0.886354761754685	1	1	1	1
AT1G09540	1.48165365684913	1.52213721754151	1.25498945427075	0.774928601617084	0.896805055072203	3.60308297546126	-0.335748655790102	2.38574984567318	0.038890170044277	-0.239533009452458	-0.935072952363143	-0.724341935251924	1.28202362534451	-0.335748655790102	0.687234528622841	1	1	1	1	1	1	1
AT1G09550	0.458536030288333	0	0	1.54985720323417	0	0.720616595092252	#VALUE!	0	#VALUE!	#VALUE!	1.75702829256004	#VALUE!	0.652196775380335	#VALUE!	#VALUE!	1	1	1	1	1	1	1
AT1G09560	105.740337948992	126.86379615441	116.086524520045	145.686577104012	127.346317820253	89.3564577914393	0.677002563798333	187.895203198814	0.262754575064417	0.134674669209978	0.462342117460618	0.268231402398881	-0.24288194100985	0.677002563798333	0.82940239374655	1	1	1	1	1	1	0.956531818635522
AT1G09570	418.020516761851	440.021786093151	318.767321384771	247.977152517467	470.822653912907	434.531806840628	1.14608147194054	618.138306083595	0.0740012027613389	-0.391070014406026	-0.753366549201514	0.171609985575827	0.0558880306315021	1.14608147194054	0.564355919145869	1	1	0.893369586127955	1	1	1	0.44355651962272
AT1G09575	32.8241563323607	41.7582042636891	47.0621045351533	37.19657287762	43.943447698538	41.0751459202584	0.654205188095931	39.8241180046825	0.347301742225614	0.519807906292159	0.18041177360675	0.42089013411202	0.323507769870629	0.654205188095931	0.27888447983805	1	1	1	1	1	1	1
AT1G09580	11.7471836888089	7.85320126633086	11.9223998155722	30.9971440646834	8.07124549564983	12.2504821165683	1.13664819715783	9.47920552427868	-0.580962144553496	0.0213597383017642	1.39982037683486	-0.541451699498975	0.060523606018127	1.13664819715783	-0.309476868000167	1	1	0.657431524812887	1	1	1	0.885718545631824
AT1G09590	295.984972854448	310.774214893727	386.536751915392	488.205019018763	254.692635640506	220.508678098229	-0.229727677465548	238.979864879729	0.0703428753735964	0.385081659977538	0.721963194759231	-0.216766687012147	-0.424688498115102	-0.229727677465548	-0.308634862312448	1	1	0.851842225182659	1	1	1	1
AT1G09600	0.5115588132804	1.96330031658271	2.50997890854151	6.19942881293667	1.79361011014441	0.720616595092252	3.19848757538934	2.41764677488022	1.94030885231531	2.29470322172699	3.5991632788163	1.80989429592752	0.494331761636598	3.19848757538934	2.24063145863221	1	1	0.656568418572327	1	1	1	0.872008584541219
AT1G09610	190.668817169392	164.961093851154	146.206271422543	129.413076470053	188.329061565163	165.021200276126	-0.728755668944159	232.967644871735	-0.208943113836838	-0.383063722067442	-0.559085517158355	-0.0178132748550663	-0.20841753871517	-0.728755668944159	0.289060685555246	1	1	0.99785435365615	1	1	1	0.982107886909791
AT1G09620	298.261968256178	247.706089584456	244.722943582797	213.880294046315	278.009567072383	267.348756779226	-0.613937193179062	364.973159807869	-0.267950693506698	-0.285430664438731	-0.479776464320858	-0.101445498713571	-0.15785706165793	-0.613937193179062	0.291210342226187	1	1	1	1	1	1	1
AT1G09625	0	0	0	0	0	0	NA	0	NA	NA	NA	NA	NA	NA	NA	NA	NA	NA	NA	NA	NA	NA
AT1G09630	15.4684947141077	19.4343552454093	46.4346098080179	32.5470012679175	16.1424909912997	16.5741816871218	0.1870892849731	10.5923381240977	0.32927643497891	1.58586770133118	1.0731918155703	0.0615304113450725	0.0996048316688484	0.1870892849731	-0.546311729521891	1	0.640622977567538	0.827481655380665	1	1	1	1
AT1G09640	1243.64888897233	1155.4858529325	901.082428166401	754.78045797504	1065.40440542578	1020.39309865063	-0.889032589586078	1120.32851768299	-0.106079640133331	-0.464848246203771	-0.720450260855165	-0.223178085025523	-0.285454190034216	-0.889032589586078	-0.150657395945746	1	1	0.90806121101011	1	1	1	0.834172164206969
AT1G09645	171.741141078018	238.596445166803	170.678565780822	139.487148291075	194.606696950668	239.96532616572	-0.0127231873329332	200.520794986095	0.474336866136715	-0.00895378975988345	-0.300103477591233	0.18032567563479	0.482590275970648	-0.0127231873329332	0.223516176527428	1	1	1	1	1	1	1
AT1G09650	1.99321247012953	0.44116309904121	1.25498945427075	0.774928601617084	3.58722022028881	1.4412331901845	0.821326590492079	0.604411693720054	-2.17571147780875	-0.667420263891433	-1.36296020680212	0.847770810309101	-0.467791723981824	0.821326590492079	-1.72149202698621	1	1	1	1	1	1	1
AT1G09660	67.3420574535389	66.0014863403463	95.3791985245772	99.9657896086038	66.3635740753431	61.9730271779337	0.287306717454911	62.313308427939	-0.0290092854225075	0.502166860291175	0.569926659360159	-0.021116213322927	-0.119867358540704	0.287306717454911	-0.111967482884183	1	1	0.973481202548782	1	1	1	1
AT1G09665	0	0	0	0	0	0	NA	0	NA	NA	NA	NA	NA	NA	NA	NA	NA	NA	NA	NA	NA	NA
AT1G09680	3.4218433439866	4.80892683124785	2.50997890854151	6.19942881293667	0.896805055072203	8.64739914110703	0.778613976686351	2.32195598725913	0.490941262433284	-0.447098471863366	0.857361585225949	-1.93190739766283	1.3374925687674	0.778613976686351	-0.559433086925471	1	1	1	1	1	1	1
AT1G09690	1687.80373860876	1736.25188443945	2143.52198789445	3012.92240308722	1418.74559712423	1660.30063509255	0.54670176858853	1698.48648103829	0.0408291058702972	0.34483606199318	0.836016363067786	-0.250531238953985	-0.0237026562753887	0.54670176858853	0.00910258108676441	1	1	0.742168939464641	1	1	1	1
AT1G09700	44.1658267738734	36.3533336711877	37.0221889009872	37.9715014792371	52.91149824926	33.1483633742436	-0.023945653052903	39.1240155233413	-0.28084285051273	-0.254540322982367	-0.218013471139685	0.260650751218167	-0.413992876377587	-0.023945653052903	-0.174876068655149	1	1	1	1	1	1	1
AT1G09710	30.2133394829667	27.5739389485689	20.7073259954674	20.1481436420442	33.1817870376715	33.8689799693359	0.314345845890839	27.9910595639376	-0.131880282431909	-0.545044388413063	-0.584538732541109	0.135205932057967	0.16477888381573	0.314345845890839	-0.110219554857789	1	1	1	1	1	1	1
AT1G09720	0	0	0	0	0	0	NA	0	NA	NA	NA	NA	NA	NA	NA	NA	NA	NA	NA	NA	NA	NA
AT1G09730	72.4576455863429	64.3038800899829	67.7694305306207	44.1709302921738	88.7837004521481	95.1213905521773	0.222318573297603	83.9429117238193	-0.172232135858827	-0.0965032796435959	-0.714040710553008	0.293156912473078	0.392631877460998	0.222318573297603	0.212270578667101	1	1	0.961598271493039	1	1	1	1
AT1G09740	80.5865795489085	89.1199270402976	70.2794094391622	58.8945737228984	71.7444044057763	74.223509294502	0.146919413254898	98.8299255623715	0.145208451425568	-0.197437531793439	-0.452404883318142	-0.167673284763147	-0.118663386758215	0.146919413254898	0.29440835382602	1	1	1	1	1	1	1
AT1G09750	393.119171793946	443.468337403043	503.878265889707	815.224888901172	311.191354110055	249.333341901919	1.80985337478755	444.527334990826	0.173864379758412	0.358108505532453	1.05223137439676	-0.337164745206068	-0.656890904438528	1.80985337478755	0.177305412952607	1	1	0.535414916783029	1	1	1	0.0379012332531319
AT1G09760	157.651238721704	194.08034890486	203.935786318997	349.492799329305	137.211173426047	143.402702423358	1.51206748117991	174.215382786489	0.299917543322991	0.371378453508414	1.14852622593729	-0.200338537514217	-0.136664293954145	1.51206748117991	0.144135510124838	1	1	0.467907335471931	1	1	1	0.161645109651669
AT1G09770	823.735236772479	799.419147948782	438.618814267628	380.489943393988	816.989405170777	724.940294662806	-0.0346171210081556	1001.81470150636	-0.0432285748679736	-0.909213007142963	-1.11432238111439	-0.0118633345158157	-0.184318522803264	-0.0346171210081556	0.282363079178308	1	0.97354522654314	0.612846169863542	1	1	1	1
AT1G09780	115.282218035703	81.2667257739668	143.696292514001	189.082578794568	92.3709206724369	91.5183075767161	-1.12571349700076	111.457147310865	-0.504433323872707	0.317852841104152	0.71384644765941	-0.31965934560904	-0.333037720311017	-1.12571349700076	-0.0486808644642503	1	1	0.881115677768069	1	1	1	0.738624036796908
AT1G09790	0	0	0	0	0	0	NA	0	NA	NA	NA	NA	NA	NA	NA	NA	NA	NA	NA	NA	NA	NA
AT1G09794	1.375608090865	1.76465239616484	3.76496836281226	5.42450021131959	0	1.4412331901845	1.77139008841193	2.32195598725913	0.359314520832249	1.45256823547073	1.97942071389649	#VALUE!	0.0672342746591789	1.77139008841193	0.755271119687466	1	1	0.948024588144437	1	1	1	1
AT1G09795	86.6192397422891	83.2300260905495	109.184082521556	134.062648079756	90.5773105622925	90.0770743865315	1.11677208494618	82.1615735718662	-0.0575834205255888	0.334003132245194	0.630147921122506	0.064462193348794	0.0564724609681617	1.11677208494618	-0.076223697264373	1	1	0.938604328491845	1	1	1	0.572275882830266
AT1G09800	12.1526969361052	15.9489177112851	11.9223998155722	18.59828643881	12.5552707710108	12.9710987116605	1.2721111763644	15.268147027823	0.392182013079076	-0.0276018536290954	0.61389319073779	0.0470166291854566	0.0940241742792404	1.2721111763644	0.329248471082274	1	1	1	1	1	1	0.798680333535282
AT1G09810	14.1459094062347	14.6254284141614	10.039915634166	13.1737862274904	9.86485560579424	4.32369957055351	-1.00589092638758	9.44730859507165	0.04809395825756	-0.494637780771095	-0.102714882431441	-0.520015087933265	-1.71004674014033	-1.00589092638758	-0.582409637566166	1	1	1	1	1	1	1
AT1G09812	0.970094843568733	1.32348929712363	1.25498945427075	1.54985720323417	0.896805055072203	1.4412331901845	#VALUE!	0.572514764513024	0.448148820274427	0.371477533470592	0.675937590559907	-0.113331392328875	0.571106073380201	#VALUE!	-0.760812903441807	1	1	1	1	1	1	1
AT1G09815	182.430853373914	242.326888396537	130.518903244158	144.136719900778	176.670595849224	157.094417730111	-0.459567376502854	183.283188153503	0.409604749946458	-0.483090974439305	-0.33991182438305	-0.0462877989234869	-0.215717827893862	-0.459567376502854	0.00672471519523403	1	1	1	1	1	1	1
AT1G09820	26.7571423726283	24.6405779174929	13.8048839969783	18.59828643881	22.4201263768051	12.2504821165683	-0.603501950703301	22.9979113293556	-0.118887953040979	-0.954745281336878	-0.524754342163703	-0.255129635998917	-1.12708551881423	-0.603501950703301	-0.21842120475222	1	1	1	1	1	1	1
AT1G09830	58.399112729452	53.0091085477333	86.594272344682	124.763504860351	22.4201263768051	41.0751459202584	-0.466489948672045	56.9373970428726	-0.139706171024919	0.568325153001456	1.09517763142722	-1.38115203980145	-0.507680749702362	-0.466489948672045	-0.0365699099274019	1	1	0.621239447856551	1	1	1	1
AT1G09840	39.7738885863181	19.6768704240326	47.0621045351533	44.1709302921738	31.3881769275271	37.4720629447971	0.343974637216962	48.062603212314	-1.01532083696381	0.242744219348389	0.151275600106565	-0.341600380001992	-0.0860062130967907	0.343974637216962	0.273093173741649	1	1	1	1	1	1	1
AT1G09850	58.4521355124441	57.0673109555151	75.9268619833806	74.3931457552401	62.7763538550542	65.576110153395	0.470800223066453	54.8387195600627	-0.0345911496898817	0.377354649900524	0.347913970436401	0.102965503771429	0.165914592734234	0.470800223066453	-0.0920608479434212	1	1	1	1	1	1	1
AT1G09860	43.7946672929289	51.1335427475615	52.0820623522363	51.9202163083446	48.427472973899	54.7668612270112	0.393486134958262	44.1506906483439	0.223514776354791	0.250031368527624	0.245541184727786	0.145070513544701	0.322547990533893	0.393486134958262	0.0116807969673275	1	1	1	1	1	1	1
AT1G09870	17.7268210991975	9.17669056345449	11.2949050884368	17.0484292355758	18.8329061565163	20.1772646625831	-0.594474250138569	21.2803670358165	-0.949887978897829	-0.650261697245975	-0.0562950229616747	0.0873217982910067	0.186796763278926	-0.594474250138569	0.263589189117799	1	1	1	1	1	1	1
AT1G09880	0	0.44116309904121	1.88248418140613	0.774928601617084	0.896805055072203	0	Inf	0.572514764513024	Inf	Inf	Inf	Inf	NA	Inf	Inf	1	1	1	1	NA	1	1
AT1G09890	0	0.44116309904121	4.39246308994764	6.19942881293667	0	2.88246638036901	Inf	2.29005905805209	Inf	Inf	Inf	NA	Inf	Inf	Inf	1	0.753282387874669	0.417242195196127	NA	1	1	0.46613020715473
AT1G09900	21.3951093415042	12.0661843363251	19.4523365411967	11.6239290242563	20.6265162666607	20.1772646625831	-0.487309833878615	8.8428969013516	-0.826311524150225	-0.137337595295187	-0.880183252984228	-0.0527808754245155	-0.0845504437148488	-0.487309833878615	-1.27469007810565	1	1	0.995521963070072	1	1	1	1
AT1G09910	121.98550539134	90.9284466946679	78.4368408919221	65.0940025358351	92.3709206724369	109.533722454022	-0.413704109556949	73.0013373396578	-0.423906120497681	-0.637106397419466	-0.906113202213477	-0.401199080697801	-0.155334628728358	-0.413704109556949	-0.740714934872282	1	1	0.853285521525913	1	1	1	1
AT1G09920	25.6279791800833	24.4857972552805	37.0221889009872	37.19657287762	25.1105415420217	26.6628140184133	0.19566796616539	25.4155581042358	-0.0657745527563798	0.530670472090151	0.537449980538781	-0.0294265810135524	0.0571093282668687	0.19566796616539	-0.0120078120827163	1	1	1	1	1	1	1
AT1G09930	0	0	0.627494727135377	0	0	0	NA	0	NA	Inf	NA	NA	NA	NA	NA	NA	1	NA	NA	NA	NA	NA
AT1G09932	8.7308535921186	15.2652394336205	8.1574314527599	12.3988576258733	4.48402527536102	8.64739914110703	-2.89466311430937	19.9439559315483	0.806055603952846	-0.0980077498306284	0.506012589117595	-0.961328298883825	-0.0138564273409557	-2.89466311430937	1.19175698586173	1	1	1	1	1	1	0.769597600864495
AT1G09935	0	0	0	0	0	0	NA	0	NA	NA	NA	NA	NA	NA	NA	NA	NA	NA	NA	NA	NA	NA
AT1G09940	61.4311275758539	68.6277765639841	31.3747363567688	41.8461444873225	61.879548799982	74.9441258895942	0.0184820901493297	84.8965596776032	0.15982274991581	-0.9693665283015	-0.553875158823441	0.0104928129024779	0.286845539974476	0.0184820901493297	0.466736227238596	1	1	1	1	1	1	1
AT1G09950	0.5115588132804	0.44116309904121	3.76496836281226	2.32478580485125	0	0	1.19848757538934	1.7494412227461	-0.213587992190332	2.87966572244815	2.18412577953746	#VALUE!	#VALUE!	1.19848757538934	1.77392217464072	1	1	1	1	1	1	1
AT1G09960	7.09013158629327	4.36776373220664	3.13747363567688	4.6495716097025	7.17444044057763	6.48554935583027	0.405647192061507	3.46698551628517	-0.698917584911197	-1.17620906671349	-0.608714603790377	0.0170539125996854	-0.128583620248927	0.405647192061507	-1.03213059326514	1	1	1	1	1	1	1
AT1G09970	351.352070737498	413.794515329302	327.552247564667	234.803366289976	378.45173324047	398.500977086016	-0.424414096283266	674.217745960305	0.235997121723137	-0.101192353296042	-0.58146430930366	0.107191913041793	0.18166586027839	-0.424414096283266	0.940297199439609	1	1	0.981717020128167	1	1	1	1
AT1G09980	129.711910373538	134.144232547084	87.2217670718174	96.8660752021355	114.791047049242	100.165706717823	-0.279912911157215	107.958264865373	0.0484740716579805	-0.572550832294759	-0.421247563266864	-0.176300830817733	-0.37292229238515	-0.279912911157215	-0.264837261727095	1	1	1	1	1	1	1
AT1G09995	10.424598380936	10.7426950392015	6.27494727135377	20.1481436420442	7.17444044057763	9.36801573619928	0.756430292248426	15.2043531694089	0.0433641668916549	-0.732316562135086	0.950655118207959	-0.539053582821915	-0.154176398971747	0.756430292248426	0.544492638542841	1	1	0.927830961666426	1	1	1	1
AT1G10000	4.39193818755533	9.81650158291357	5.64745254421839	7.74928601617084	8.07124549564983	7.20616595092252	0.681564345688026	5.88463229116539	1.1603512167802	0.362742492746827	0.819205643281192	0.87793356694736	0.714374126101486	0.681564345688026	0.422094519525447	1	1	1	1	1	1	1
AT1G10010	0	0	0	0.774928601617084	0	0	Inf	0	NA	NA	Inf	NA	NA	Inf	NA	NA	NA	1	NA	NA	NA	1
AT1G10020	190.491079803776	186.42330504196	369.594394282737	244.877438110999	178.464205959368	166.46243346631	-0.0292370813144643	327.951081689764	-0.0311412170652587	0.956219433569286	0.362336415005243	-0.0940886955169926	-0.194526808935508	-0.0292370813144643	0.783757191855693	1	0.861648687334954	1	1	1	1	1
AT1G10030	27.3560777352525	24.8830930961162	37.0221889009872	51.1452877067275	42.1498375883936	23.7803476380443	0.212557608081943	21.9166756587436	-0.136695563046505	0.436528801617961	0.902739928703888	0.623665678134291	-0.202091588475818	0.212557608081943	-0.319832408456682	1	1	0.862357722977116	1	1	1	1
AT1G10040	19.1024291900625	14.1842653151202	11.9223998155722	13.1737862274904	20.6265162666607	11.529865521476	-1.70229651761954	20.7397492005105	-0.429464685428237	-0.680081452725668	-0.536086067829599	0.110744064088293	-0.728380426259644	-1.70229651761954	0.118642335701889	1	1	1	1	1	1	0.829687751297859
AT1G10050	8.67783080912653	8.05184918674873	14.4323787241137	8.52421461778792	13.452075826083	15.1329484969373	-0.300912362752322	25.4474550334428	-0.108014307880554	0.73390273892118	-0.0257675414092208	0.632422452673219	0.802286745552536	-0.300912362752322	1.55211501803065	1	1	1	1	1	1	1
AT1G10060	23.9342343912659	24.7283124339038	35.1397047195811	47.2706446986421	20.6265162666607	26.6628140184133	0.935858060997008	31.9364990183282	0.0470881295501249	0.554026410530009	0.981868883124606	-0.214575481270049	0.155753394010963	0.935858060997008	0.416130510709657	1	1	0.827184764476365	1	1	1	0.905739671775706
AT1G10070	30.7248982962471	91.2611869066888	26.9822732668212	25.5726438533638	61.879548799982	81.4296752454245	3.74545048519785	82.7643553043728	1.57059318194182	-0.18739633406697	-0.264806912321299	1.01005444220963	1.40614641355573	3.74545048519785	1.42960133098028	1	1	1	1	1	0.668737225620001	5.13420974927754e-07
AT1G10090	42.9836407983364	56.6931940022754	31.3747363567688	34.0968584711517	43.0466426434658	50.4431616564577	2.51310294502641	52.9281637300679	0.399387863508196	-0.4541843509421	-0.334148864990212	0.00211303420486474	0.230871016137751	2.51310294502641	0.300247915489187	1	1	1	1	1	1	0.00405996758215847
AT1G10095	5.76754627842033	6.13241612837148	4.39246308994764	10.0740718210221	6.27763538550542	7.20616595092252	0.873426921257546	4.70770583293231	0.0884979224665075	-0.392927511789517	0.804617341383286	0.122263562411016	0.32127420094985	0.873426921257546	-0.292933500513551	1	1	1	1	1	1	1
AT1G10100	0.917072060576666	0	0	0	0	1.4412331901845	#VALUE!	0	#VALUE!	#VALUE!	#VALUE!	#VALUE!	0.652196775380335	#VALUE!	#VALUE!	1	1	1	1	1	1	1
AT1G10110	61.3624200431503	33.1774574614883	82.8293039818697	63.5441453326009	35.8722022028881	44.6782288957196	-0.578540864803163	60.3422186619572	-0.887152051434265	0.432785883947969	0.0504038262969145	-0.774489066322589	-0.457783385114	-0.578540864803163	-0.0241876392694821	1	1	1	1	1	1	1
AT1G10120	79.2296404746837	38.6700625704007	101.026651068796	77.4928601617084	40.3562274782492	49.7225450613654	-0.617077137021033	76.9467767940485	-1.03482315684637	0.350623768793931	-0.031976862456646	-0.973248938790477	-0.672140112632908	-0.617077137021033	-0.0421793605368578	1	1	1	1	1	1	1
AT1G10130	64.1136362248803	69.3991893580596	60.8669885321315	75.1680743568571	55.6019134144766	55.4874778221034	0.495686806731078	56.9055001136656	0.11428757705027	-0.0749712454390505	0.229488811650265	-0.20549670303877	-0.208469007021668	0.495686806731078	-0.172063133195401	1	1	1	1	1	1	1
AT1G10140	46.1403702273627	37.1917926110646	40.7871572637995	37.9715014792371	64.5699639651986	105.930639478561	1.11289285595294	84.8327658191891	-0.311045293926069	-0.177914620818667	-0.281112532642598	0.484833641795725	1.19901845089885	1.11289285595294	0.878592019000206	1	1	1	1	1	1	0.652258122147971
AT1G10150	124.487292407822	105.927992062069	131.146397971294	100.740718210221	132.727148150686	219.067444908045	-0.143432574509636	163.273808402327	-0.23291460040428	0.0751797031877347	-0.305351558775378	0.0924650109363355	0.815376624460047	-0.143432574509636	0.391294898954479	1	1	1	1	1	1	1
AT1G10155	6.73764112198907	6.52971196920723	1.25498945427075	3.09971440646834	3.58722022028881	5.04431616564577	-2.52078399101585	7.09345567860549	-0.045224231129432	-2.42456834467821	-1.12010828758889	-0.909377270477676	-0.417584882710997	-2.52078399101585	0.0742450424067205	1	1	1	1	1	1	0.992144222341248
AT1G10170	69.4943382726446	75.531605486431	52.0820623522363	66.6438597390692	93.2677257275091	91.5183075767161	-0.0800090237361337	112.951413099955	0.120185007111251	-0.416108868109168	-0.0604234876646798	0.424482492885533	0.397164927225682	-0.0800090237361337	0.700734969071133	1	1	1	1	1	1	1
AT1G10180	10.7770888452402	15.7502697908672	13.1773892698429	23.2478580485125	15.2456859362275	13.6917153067528	0.502003694546143	18.2902054964232	0.547409017589657	0.290097045521456	1.10913027544053	0.500433538193569	0.34533567609589	0.502003694546143	0.763103760757213	1	1	0.844331432050794	1	1	1	1
AT1G10190	0	0	0	0	0	0	NA	0	NA	NA	NA	NA	NA	NA	NA	NA	NA	NA	NA	NA	NA	NA
AT1G10200	7.1961771522774	8.5368795439954	21.3348207226028	13.9487148291075	8.07124549564983	13.6917153067528	3.13911639437643	10.0836172179987	0.246478120231862	1.56790737980094	0.95482959708223	0.165560614193449	0.928000591903797	3.13911639437643	0.486710650753883	1	0.814481317312491	0.953142102294889	1	1	1	0.0112345611582259
AT1G10210	19.0837601734223	15.7941370490726	6.90244199848914	8.52421461778792	21.5233213217329	20.1772646625831	-0.215459039094968	9.41541166586462	-0.272956347026668	-1.46716669617763	-1.16270663908832	0.173555260106762	0.0803851471522854	-0.215459039094968	-1.01924938148136	1	0.988235342596922	0.923856889167461	1	1	1	1
AT1G10220	5.41505581411613	2.20581549520605	1.88248418140613	2.32478580485125	3.58722022028881	2.16184978527676	-2.2055166132085	5.98032307878648	-1.29566408590082	-1.5243384661497	-1.21987840906039	-0.594109892670325	-1.32470992624009	-2.2055166132085	0.143247218087273	1	1	1	1	1	1	1
AT1G10230	44.5900090378099	59.9799836159817	45.8071150808825	63.5441453326009	49.3242780289712	31.7071301840591	-0.202794872733977	36.8658533944962	0.427760636055666	0.0388512131252317	0.511038715952613	0.145577441970408	-0.49191318720788	-0.202794872733977	-0.274435338277807	1	1	1	1	1	1	1
AT1G10240	12.9107006477057	8.97804264303661	6.90244199848914	18.59828643881	8.96805055072203	2.88246638036901	0.710889205377573	5.94842614957945	-0.524094442284098	-0.903388531089798	0.526602408083376	-0.525700980639199	-2.16319160981749	0.710889205377573	-1.11798738411121	1	1	1	1	1	1	1
AT1G10250	0	0	0	0	0	0	NA	0	NA	NA	NA	NA	NA	NA	NA	NA	NA	NA	NA	NA	NA	NA
AT1G10270	29.2088908730461	22.9197927795335	23.2173049040089	37.9715014792371	24.2137364869495	10.0886323312915	0.170478845184563	18.1945147088022	-0.349813576264818	-0.331207064906446	0.378509470669127	-0.270581854171394	-1.53367696856818	0.170478845184563	-0.682904005280301	1	1	1	1	1	1	1
AT1G10280	29.9325408182948	26.2065823932398	18.1973470869259	8.52421461778792	24.2137364869495	13.6917153067528	-0.502258245523545	16.890000533741	-0.191785523217405	-0.717986605500641	-1.8120759249016	-0.305889024264211	-1.12841154727502	-0.502258245523545	-0.825545373210725	1	1	0.560377045553986	1	1	1	1
AT1G10290	153.964281462757	157.902484266494	157.50117651098	177.458649770312	183.845036289802	120.342971380406	0.0630397925399769	170.748397270204	0.0364381736683836	0.0327669098678671	0.204887201103354	0.255894529623075	-0.355443811699244	0.0630397925399769	0.149276341214249	1	1	1	1	1	1	1
AT1G10300	0	0	0	0	0	0	Inf	0.604411693720054	NA	NA	NA	NA	NA	Inf	Inf	NA	NA	NA	NA	NA	1	1
AT1G10310	54.5187333551771	44.1188004211076	66.5144410763499	82.917360373028	51.1178881391156	52.6050114417344	-0.367295542688021	37.8211313094936	-0.305358479151487	0.286915556770511	0.604922145697774	-0.0929238094274128	-0.051551799003062	-0.367295542688021	-0.527559526132464	1	1	0.970434012085277	1	1	1	1
AT1G10320	86.9373764402415	88.1730452134003	57.7295148964547	42.6210730889396	70.8475993507041	62.693643773026	-1.5665888694763	67.8487044590406	0.0203611273917622	-0.590667456856369	-1.02840964229941	-0.295257590535746	-0.471657377155045	-1.5665888694763	-0.357655290941466	1	1	0.795065538636917	1	1	1	0.44424817899698
AT1G10330	5.8205690614124	13.3019391170378	3.13747363567688	2.32478580485125	12.5552707710108	5.04431616564577	-0.309700613588209	7.02966182019144	1.19240445927736	-0.891556872363202	-1.32406240944009	1.10906102900757	-0.206501505283352	-0.309700613588209	0.272295077992815	1	1	1	1	1	1	1
AT1G10340	10.7770888452402	17.1846724919978	3.13747363567688	3.09971440646834	9.86485560579424	11.529865521476	0.88902681765539	33.0480016569337	0.673154833309347	-1.78029228236994	-1.79776032016799	-0.127597684419474	0.0974081626523046	0.88902681765539	1.61659551406961	1	0.975902594042847	0.818134131199461	1	1	1	1
AT1G10350	30.5844989639111	29.0083416496995	32.0022310839042	32.5470012679175	34.0785920927437	36.0308297546126	-0.310951719246552	24.1110439291746	-0.0763328201677426	0.0653718462838278	0.089723984180408	0.156065091956451	0.236431233996666	-0.310951719246552	-0.343106525740748	1	1	1	1	1	1	1
AT1G10360	184.895302357115	225.578397969608	120.478987609992	134.837576681373	213.439603107184	297.6146537731	-1.54421766334201	218.14116496917	0.286920347169058	-0.617927018446682	-0.455485966229795	0.207119318340639	0.686736992161216	-1.54421766334201	0.23855347308126	1	1	1	1	1	1	0.326214015303742
AT1G10370	228.905045048941	200.568684132848	1393.03829424054	578.096736806345	290.564837843394	296.894037178008	-1.87922540047705	183.125333468682	-0.190652892328605	2.60541375253486	1.33656166864194	0.344110868382549	0.375198858390218	-1.87922540047705	-0.321917873462816	1	0.000723245317428955	0.306581943050973	1	1	1	0.133738128805767
AT1G10380	23.3883218116337	27.3314237699456	65.8869463492146	41.8461444873225	50.2210830840434	34.5895965644281	-0.409366251746505	28.8506466913139	0.224772268489531	1.49420431664874	0.839306358235405	1.10250479524076	0.564549839613386	-0.409366251746505	0.302815310116176	1	0.55613706973729	0.891005400432301	1	1	1	1
AT1G10385	0	0	0	0	0	0	NA	0	NA	NA	NA	NA	NA	NA	NA	NA	NA	NA	NA	NA	NA	NA
AT1G10390	113.993986494182	105.644100142227	110.439071975826	75.1680743568571	116.584657159386	89.3564577914393	-0.670616977495411	128.919662609119	-0.109745520153703	-0.045707050083355	-0.60076576944421	0.032420218508336	-0.351313818424168	-0.670616977495411	0.17751459774549	1	1	0.986150713221613	1	1	1	1
AT1G10400	0.970094843568733	0	0	0	0	0	0.275261887132947	0	#VALUE!	#VALUE!	#VALUE!	#VALUE!	#VALUE!	0.275261887132947	#VALUE!	1	1	1	1	1	1	1
AT1G10410	44.1128039908813	65.671236645312	42.0421467180702	42.6210730889396	67.2603791304152	66.2967267484872	0.260187129341372	62.4089992155601	0.574064155708955	-0.0693611301928857	-0.0496305500366832	0.608559444045756	0.587740175315963	0.260187129341372	0.500556610001833	1	1	1	1	1	1	1
AT1G10417	5.36203303112407	4.36776373220664	3.13747363567688	3.09971440646834	0.896805055072203	0	-2.19132051175638	2.32195598725913	-0.295885288729081	-0.773176770531371	-0.790644808329418	-2.5799137912182	#VALUE!	-2.19132051175638	-1.20743948048084	1	1	1	1	1	1	1
AT1G10430	20.4063454812952	20.2057680394847	18.8248418140613	24.0227866501296	13.452075826083	36.7514463497049	-0.534523836349355	19.4033380962423	-0.0142506463407126	-0.116380095124348	0.235385676743323	-0.601189020923815	0.848783191148238	-0.534523836349355	-0.0727129660443379	1	1	1	1	1	1	1
AT1G10440	0	0	0	0	0	0	NA	0	NA	NA	NA	NA	NA	NA	NA	NA	NA	NA	NA	NA	NA	NA
AT1G10450	73.8862764601999	69.0018935172238	36.3946941738518	32.5470012679175	65.4667690202708	52.6050114417344	-0.805849923557741	58.5592505487906	-0.09867047278799	-1.02157828353484	-1.18278179879433	-0.174543645581858	-0.490106179872783	-0.805849923557741	-0.335409335090274	1	0.998376407083277	0.713307300663909	1	1	1	0.989961724578249
AT1G10455	0	0	0	0	0	0	NA	0	NA	NA	NA	NA	NA	NA	NA	NA	NA	NA	NA	NA	NA	NA
AT1G10460	2.3987257174258	3.52930479232968	6.27494727135377	6.19942881293667	2.69041516521661	1.4412331901845	2.29111948782148	1.20882338744011	0.557115825354438	1.38733513415912	1.36986709636107	0.165560614193449	-0.734964420818632	2.29111948782148	-0.988664723823018	1	1	0.986624476915575	1	1	1	0.751804201742882
AT1G10470	256.725627348339	499.849479563907	132.401387425564	213.105365444698	404.459079837564	140.520236042989	0.392283013243883	299.003114249616	0.961266400809057	-0.955309078386975	-0.268660401592823	0.655766430361754	-0.86944941343494	0.392283013243883	0.219933192289039	1	0.968411551788789	1	1	1	1	1
AT1G10480	9.5949028697032	9.90423609932449	4.39246308994764	13.1737862274904	9.86485560579424	14.412331901845	-1.03080860706589	15.9363525799571	0.0457775043108131	-1.12723803867064	0.457329937611413	0.0400297321095897	0.58696367406873	-1.03080860706589	0.731981364386644	1	1	1	1	1	1	1
AT1G10490	65.1367538514411	66.992235425449	152.481218693897	168.934435152524	69.0539892405597	97.2832403374541	0.0887027258128393	52.8659998328674	0.0405220696236506	1.22708782639442	1.37491970465488	0.0842529376840779	0.578719459749083	0.0887027258128393	-0.301131655867057	1	0.668582439786666	0.361184239797713	1	1	1	1
AT1G10500	55.0646459348093	57.8155448619945	144.951281968272	163.509934941205	60.0859386898376	94.4007739570851	0.229764874827465	46.440749706396	0.0703311035372932	1.39636984905651	1.57018005343695	0.125901072298756	0.777672349087509	0.229764874827465	-0.245735076439007	1	0.496271863962959	0.239444593256976	1	1	1	1
AT1G10510	105.403532234399	71.5818259656696	90.3592407074942	124.763504860351	100.442166168087	103.768789693284	-0.680964887568854	70.4879997771565	-0.55825796397467	-0.222179161846501	0.243272771915119	-0.0695581670306757	-0.0225506219368922	-0.680964887568854	-0.580473642665669	1	1	1	1	1	1	1
AT1G10520	0	0	0	0	0	0	NA	0	NA	NA	NA	NA	NA	NA	NA	NA	NA	NA	NA	NA	NA	NA
AT1G10522	195.519291387236	253.464388759588	261.037806488317	267.350367557894	175.773790794152	183.757231748524	-0.25042453954432	143.361749399986	0.374472104117804	0.41694780798945	0.451420698603205	-0.1535909918359	-0.0895099333831747	-0.25042453954432	-0.447650814190717	1	1	1	1	1	1	1
AT1G10530	75.0497934190967	72.1339024687177	127.381429608481	128.638147868436	57.395523524621	56.2080944171957	-0.506463504406868	51.2441463269494	-0.0571706244937301	0.763234962786278	0.777398534037341	-0.386909880198365	-0.417070195627041	-0.506463504406868	-0.550460887262155	1	1	0.859510872101032	1	1	1	1
AT1G10540	1.94018968713747	13.5005870374557	12.5498945427075	33.3219298695346	20.6265162666607	15.8535650920296	-0.724738112867053	3.02205846860027	2.79875252759079	2.69340562835795	4.102202345262	3.41023056372814	3.0305376920175	-0.724738112867053	0.639333865263177	1	0.449775973488548	0.0110793043685558	0.59130289753529	1	1	1
AT1G10550	4.03944772325113	1.32348929712363	16.9423576326552	11.6239290242563	0	1.4412331901845	-1.7826984650972	1.81323508116016	-1.60981153195572	2.06840468340391	1.52486783393828	#VALUE!	-1.48685427884995	-1.7826984650972	-1.15559208113318	1	0.839601581070726	0.87324590762718	1	1	1	1
AT1G10560	0.5115588132804	0.44116309904121	0	0	0	2.16184978527676	3.19848757538934	1.20882338744011	-0.213587992190332	#VALUE!	#VALUE!	#VALUE!	2.07929426235775	3.19848757538934	1.24063145863221	1	1	1	1	1	1	0.971077526157267
AT1G10570	47.7997612498283	34.5448140168174	32.0022310839042	41.8461444873225	48.427472973899	47.5606952760887	0.43388780124632	48.5091602212124	-0.468534267595805	-0.578830923969199	-0.191908706687911	0.0188223104233076	-0.00723360667263205	0.43388780124632	0.0212537919100157	1	1	1	1	1	1	1
AT1G10580	170.683669685105	166.728236764305	129.263913789888	113.914504437711	147.972834086914	121.063587975498	-0.613866020393537	153.922190594877	-0.033826576817705	-0.401005455203622	-0.58337358046116	-0.205992693940491	-0.495560019698471	-0.613866020393537	-0.149123797250634	1	1	0.987710228515937	1	1	1	1
AT1G10585	21.9410219211364	13.5005870374557	6.27494727135377	3.09971440646834	15.2456859362275	13.6917153067528	-3.22409922203895	19.4033380962423	-0.70060858158111	-1.80595548081394	-2.82342351861199	-0.525229660250431	-0.680327522348109	-3.22409922203895	-0.177325851012775	1	0.841318865240241	0.316078590938247	1	1	1	0.286566102065393
AT1G10586	0	0	0	3.87464300808542	0	0	NA	0	NA	NA	Inf	NA	NA	NA	NA	NA	NA	0.960946697873363	NA	NA	NA	NA
AT1G10588	0	0	0	0	0	0	NA	0	NA	NA	NA	NA	NA	NA	NA	NA	NA	NA	NA	NA	NA	NA
AT1G10590	373.836020971338	382.023300647375	280.490143029513	265.80051035466	350.650776533232	446.061672362104	-0.144877180137568	350.499176087794	0.031255048199067	-0.414455514058918	-0.492061711980108	-0.0923706637343495	0.254837603881638	-0.144877180137568	-0.0929945337450923	1	1	1	1	1	1	1
AT1G10600	49.1036775410609	60.1115853905981	50.1995781708301	55.019930714813	78.0220397912817	66.2967267484872	1.02309135919837	82.9254699116214	0.29181199346969	0.0318441642856771	0.164123245992312	0.668050639447576	0.433106565364936	1.02309135919837	0.755984205405129	1	1	1	1	1	1	0.73438353957015
AT1G10610	34.9764371514665	28.6110458088638	10.039915634166	7.74928601617084	26.0073465970939	21.6184978527676	-2.31188933699993	15.9363525799571	-0.289811104778349	-1.80063619138344	-2.17424803940676	-0.427464122055336	-0.694117055865314	-2.31188933699993	-1.13406186626856	1	0.707213126952252	0.374626847943358	1	1	1	0.355056264966984
AT1G10620	0	0	0	1.54985720323417	0	0	NA	0	NA	NA	Inf	NA	NA	NA	NA	NA	NA	1	NA	NA	NA	NA
AT1G10630	58.8046259767483	37.4781750478934	129.263913789888	93.7663607956672	51.1178881391156	56.9287110122879	0.397995967482464	55.6328828678114	-0.649878947344985	1.13631802164487	0.673140788825565	-0.202101417173069	-0.0467732174516329	0.397995967482464	-0.0799917845958937	1	0.779876814801991	0.931673325053851	1	1	1	1
AT1G10640	62.2078003040946	67.8331848823126	34.5122099924457	56.5697879180471	62.7763538550542	61.2524105828415	-2.72756399283228	34.6714851240652	0.124895738556532	-0.849988632969976	-0.137063730525303	0.0131257446508647	-0.0223288704473247	-2.72756399283228	-0.843345858307398	1	1	1	1	1	1	0.0608342168824723
AT1G10650	55.5074972153861	59.5388205169405	37.0221889009872	46.495716097025	67.2603791304152	54.7668612270112	-1.3152236312871	41.3200137549858	0.101147996903813	-0.584292449031202	-0.25558484569521	0.277074266303371	-0.019379445039849	-1.3152236312871	-0.425841910244832	1	1	1	1	1	1	0.722459171160091
AT1G10652	0	0	0	0	0	0	NA	0	NA	NA	NA	NA	NA	NA	NA	NA	NA	NA	NA	NA	NA	NA
AT1G10657	15.927030744396	11.8236691577018	33.257220538175	40.2962872840884	16.1424909912997	29.5452803987823	-0.592020830755904	13.5824996634909	-0.429799525575341	1.06219026870263	1.33916958936984	0.0193858897822742	0.891450358667121	-0.592020830755904	-0.229728320906806	1	0.992782135186088	0.608547625426504	1	1	1	1
AT1G10660	74.4852118228242	68.6484649345935	30.1197469024981	44.1709302921738	90.5773105622925	98.0038569325463	-0.314997181646956	76.7856621867998	-0.117726563322967	-1.30624437655965	-0.753856806026749	0.282195679671522	0.395884503879142	-0.314997181646956	0.0438829250733296	1	0.796686165123384	0.94127162510667	1	1	1	1
AT1G10670	136.639989343927	151.282547263889	235.310522675766	285.173725395087	123.759097599964	145.564552208635	1.23525572048762	143.934264164499	0.146865792841855	0.784186069247981	1.06146129701107	-0.14284518515656	0.0912793065261414	1.23525572048762	0.075030305100927	1	1	0.574244859747483	1	1	1	0.404066980943206
AT1G10680	0	1.0809741185003	0	2.32478580485125	0	0	NA	0.604411693720054	Inf	NA	Inf	NA	NA	NA	Inf	1	NA	0.982619116303337	NA	NA	1	NA
AT1G10682	122.250619306301	158.052283894733	439.873803721899	354.142370939007	202.677942446318	223.391144478598	1.52176330557741	196.036367657611	0.37056010898637	1.84724791172758	1.53448768986434	0.729347314332674	0.869730222900799	1.52176330557741	0.68127954681727	1	0.0722911935861651	0.186402207021955	1	1	1	0.161933702461636
AT1G10690	8.5717852431424	6.33106404878935	11.2949050884368	11.6239290242563	9.86485560579424	8.64739914110703	0.939218811624676	2.35385291646616	-0.437147714503366	0.398004537347029	0.43943018860255	0.202702228742548	0.0126705765354818	0.939218811624676	-1.86457153076171	1	1	1	1	1	1	1
AT1G10700	18.5722013601419	31.985569938981	46.4346098080179	34.0968584711517	22.4201263768051	33.1483633742436	1.18631167358945	26.8460300349116	0.784276362511507	1.32205568411373	0.876493994211393	0.271649582460039	0.835792814451403	1.18631167358945	0.531563931801686	1	0.785125377531094	0.902861191525778	1	1	1	0.748344061810424
AT1G10710	0.458536030288333	0	0	0	0	0	#VALUE!	0.604411693720054	#VALUE!	#VALUE!	#VALUE!	#VALUE!	#VALUE!	#VALUE!	0.398496472375949	1	1	1	1	1	1	1
AT1G10717	0	0	0	0	0	0	NA	0	NA	NA	NA	NA	NA	NA	NA	NA	NA	NA	NA	NA	NA	NA
AT1G10720	201.10910030004	179.233093682685	160.011155419521	119.339004649031	208.058772776751	170.065516441772	-0.354285770338194	185.444029533514	-0.166141324001944	-0.329805877599463	-0.752912716674105	0.0490127548697842	-0.241887725186871	-0.354285770338194	-0.116994545608105	1	1	0.912043317642081	1	1	1	1
AT1G10730	44.9768532684659	76.504156717911	25.0997890854151	18.59828643881	34.0785920927437	32.4277467791514	-1.17218838763662	60.5017033079924	0.76635540735399	-0.841507487661957	-1.27401302473885	-0.4003169949052	-0.471953946310036	-1.17218838763662	0.427793030375118	1	1	0.710246647427754	1	1	1	0.843440568695723
AT1G10740	474.133681288787	322.329699468222	232.800543767225	150.336148713714	406.252689947708	463.356470644318	-3.07272797639799	425.72677862709	-0.556756757720097	-1.0261994541607	-1.65710193150506	-0.222916516534731	-0.033171363543943	-3.07272797639799	-0.155366042316113	1	0.886988150186675	0.233465947583511	1	1	1	0.00149766351419328
AT1G10745	0	0	0	0	0	0	NA	0	NA	NA	NA	NA	NA	NA	NA	NA	NA	NA	NA	NA	NA	NA
AT1G10747	3.933402157267	3.68408545454209	6.27494727135377	10.0740718210221	8.07124549564983	6.48554935583027	0.255681897614125	1.17692645823308	-0.0944711712654929	0.673825638839132	1.35679731918218	1.03701361959462	0.721451085303691	0.255681897614125	-1.74075352271466	1	1	0.932836878323646	1	1	1	1
AT1G10750	13.8464417249226	13.015556680209	16.9423576326552	17.8233578371929	17.9361011014441	12.2504821165683	-0.390058776997518	7.66597044311852	-0.0892782607485124	0.291119370061283	0.364253881044142	0.37335103698571	-0.176676750942237	-0.390058776997518	-0.852974937601387	1	1	1	1	1	1	1
AT1G10760	77.1834052215621	56.8247957768918	129.263913789888	165.834720746056	90.5773105622925	77.105975674871	2.27412376033191	136.363984509002	-0.441770100788538	0.743956978568421	1.10338349487566	0.230859008337531	-0.00144802230404145	2.27412376033191	0.821100060222339	1	1	0.560377045553986	1	1	1	0.0065682076342925
AT1G10770	0	0	1.88248418140613	0.774928601617084	0	0	NA	0	NA	Inf	Inf	NA	NA	NA	NA	NA	1	1	NA	NA	NA	NA
AT1G10780	6.8436866879732	10.8974757014139	23.8447996311443	30.9971440646834	4.48402527536102	2.16184978527676	1.91611750043629	6.45714705567841	0.671148368678425	1.80082904158022	2.17928968011331	-0.609979302775471	-1.6625074312326	1.91611750043629	-0.0838768295302932	1	0.693266749652341	0.285513719084061	1	1	1	0.451241161563786
AT1G10790	0	0	0	0	0	0	NA	0	NA	NA	NA	NA	NA	NA	NA	NA	NA	NA	NA	NA	NA	NA
AT1G10800	0.5115588132804	0.88232619808242	1.25498945427075	3.87464300808542	0.896805055072203	0.720616595092252	3.19848757538934	1.14502952902605	0.786412007809668	1.29470322172699	2.92109137370367	0.809894295927523	0.494331761636598	3.19848757538934	1.16241278481459	1	1	0.893424668436759	1	1	1	0.896356644762845
AT1G10810	2.85726174771413	3.68408545454209	1.25498945427075	3.09971440646834	6.27763538550542	9.36801573619928	1.30178889100938	4.77149969134637	0.36667332140861	-1.18695796337413	0.117502093715188	1.13558803288401	1.71311029467657	1.30178889100938	0.739809574701172	1	1	1	1	1	1	1
AT1G10820	77.6762950182023	78.2456302264798	53.9645465336424	48.8205019018763	80.7124549564983	94.4007739570851	-0.655625466387449	71.1881022584977	0.0105357951519311	-0.525462488126467	-0.669987262239333	0.0553169277016438	0.281324298618494	-0.655625466387449	-0.125838246923608	1	1	0.970434012085277	1	1	1	1
AT1G10830	119.159613143049	133.90171736846	124.243955972805	199.931579217208	118.378267269531	104.489406288377	0.389990495654136	91.9597483882152	0.168279119260783	0.0602803265702012	0.746611019003161	-0.00949109995042169	-0.189538663584865	0.389990495654136	-0.373820921129491	1	1	0.865271277936742	1	1	1	1
AT1G10840	39.6148202373419	36.9260985448453	107.929093067285	58.8945737228984	39.4594224231769	74.223509294502	-0.617077137021033	47.521985377008	-0.101399414084466	1.44597164538141	0.572094461212215	-0.00567041648285504	0.905835957772141	-0.617077137021033	0.262554854784413	1	0.503179999251698	0.986624476915575	1	1	1	1
AT1G10850	198.729043599254	247.641533955641	124.243955972805	127.088290665202	185.638646399946	169.344899846679	-1.15527181462333	157.771939261646	0.31745056769287	-0.677627061649665	-0.644971620021876	-0.0983056500294165	-0.230838195254667	-1.15527181462333	-0.332962097435028	1	1	0.962201798795537	1	1	1	0.663394378669656
AT1G10865	137.313600773112	178.54941540502	70.9069041662976	89.8917177875818	127.346317820253	144.12331901845	-0.98722807559607	118.837675352334	0.378848880307333	-0.953476516205078	-0.611214426403379	-0.10871728491505	0.0698292510640677	-0.98722807559607	-0.208482240816765	1	0.992782135186088	0.983799149971032	1	1	1	0.833641200734692
AT1G10870	13.6873733759464	16.6325959889496	12.5498945427075	20.9230722436613	10.7616606608664	6.48554935583027	0.626610883241301	8.93858768897269	0.281167741555502	-0.125170376976004	0.612249087389417	-0.346944896941677	-1.07754493051145	0.626610883241301	-0.61472681175228	1	1	1	1	1	1	1
AT1G10880	0	0	0	0	0	0	NA	0	NA	NA	NA	NA	NA	NA	NA	NA	NA	NA	NA	NA	NA	NA
AT1G10890	237.423807509091	186.358749413146	115.459029792909	106.940147023158	228.685289043412	217.62621171786	-0.583045605348667	181.023396063445	-0.349382053305384	-1.04008360000484	-1.15066104219437	-0.0541010450024624	-0.125612276827166	-0.583045605348667	-0.391288439441337	1	0.901732368464335	0.618960484545271	1	1	1	1
AT1G10900	29.102845307062	28.1260154516171	44.5521256266117	47.2706446986421	26.9041516521661	30.2658969938746	-0.931188990334479	25.2560734582006	-0.0492550246338746	0.614334057366755	0.699784332514275	-0.113331392328875	0.0565329005504424	-0.931188990334479	-0.204529846550148	1	1	0.948983849382692	1	1	1	1
AT1G10910	47.2695334199076	52.76659336911	38.277178355258	42.6210730889396	51.1178881391156	42.5163791104429	-0.377182814095697	30.9812211033309	0.158714221151828	-0.304426140582041	-0.149343707530953	0.112917610220348	-0.152891888873477	-0.377182814095697	-0.609516616385333	1	1	1	1	1	1	1
AT1G10920	44.8708077024818	57.0466225849057	25.0997890854151	21.6980008452784	65.4667690202708	43.2369957055351	-0.256245653682386	41.9882193071199	0.346364321388888	-0.838101912457379	-1.04821502819782	0.544985625735809	-0.053510871826614	-0.256245653682386	-0.09579254793866	1	1	0.846439233831862	1	1	1	1
AT1G10930	13.175814562666	11.8236691577018	17.5698523597905	19.3732150404271	9.86485560579424	9.36801573619928	-0.166432560866924	7.60217658470446	-0.156214349131411	0.415209912640963	0.556171237447398	-0.417522316578811	-0.492076751365941	-0.166432560866924	-0.793407713851352	1	1	1	1	1	1	1
AT1G10940	372.444728130761	322.223767098189	443.011277357576	287.498511199938	352.444386643376	376.161862638156	-0.489243973862224	343.15380489796	-0.208963430777507	0.250317083331414	-0.373471856229648	-0.0796307134806263	0.014327246539727	-0.489243973862224	-0.118170989955996	1	1	1	1	1	1	1
AT1G10950	239.192228364469	243.162856819428	131.146397971294	165.059792144439	231.375704208628	168.624283251587	0.0367920217216812	255.201659861336	0.0237523581750782	-0.866992331940674	-0.535181786706403	-0.0479331343977691	-0.504358204528543	0.0367920217216812	0.0934671971433516	1	1	1	1	1	1	1
AT1G10960	266.916481313738	283.657146380835	1300.1690746245	1728.86571020771	277.112762017311	242.847792546089	-0.266542561130124	196.674306241752	0.0877598208937365	2.284238948673	2.6953655163199	0.0540847630913567	-0.136336017922084	-0.266542561130124	-0.440579895856335	1	0.0054410489257504	0.000252503677220054	1	1	1	1
AT1G10970	22.9297857813454	19.5220897618202	60.8669885321315	78.2677887633255	22.4201263768051	24.5009642331366	-0.200228535558644	31.3320873246082	-0.232115380868466	1.40843711171579	1.77119580936977	-0.0324284664960809	0.0956156506886091	-0.200228535558644	0.450418007593281	1	0.640622977567538	0.220112426173128	1	1	1	1
AT1G10980	0	0	0	0	0	0	NA	0	NA	NA	NA	NA	NA	NA	NA	NA	NA	NA	NA	NA	NA	NA
AT1G10990	4.55100653653153	5.25008993028906	5.01995781708301	4.6495716097025	0	1.4412331901845	1.50470555507405	4.70770583293231	0.206156476900204	0.141489582774399	0.0309121405848701	#VALUE!	-1.65888187731599	1.50470555507405	0.0488385161079688	1	1	1	1	1	1	0.933871848727683
AT1G11000	22.0127137207687	19.4343552454093	13.1773892698429	9.29914321940501	17.9361011014441	16.5741816871218	0.0931225836553378	20.5802645544753	-0.179727765617696	-0.740272442115619	-1.24316730708391	-0.295470695806484	-0.409399368927758	0.0931225836553378	-0.0970754833492422	1	1	0.881526486092844	1	1	1	1
AT1G11010	0	0	0	0	0	0	NA	0	NA	NA	NA	NA	NA	NA	NA	NA	NA	NA	NA	NA	NA	NA
AT1G11020	30.6188527302629	25.8531538106095	30.7472416296335	27.1225010565979	25.1105415420217	32.4277467791514	-0.61742588572203	19.4033380962423	-0.244079942175218	0.00603676348048362	-0.174930006600443	-0.286127084376587	0.0828085556045588	-0.61742588572203	-0.658115355946196	1	1	1	1	1	1	1
AT1G11030	0	0	0	0	0	0	NA	0	NA	NA	NA	NA	NA	NA	NA	NA	NA	NA	NA	NA	NA	NA
AT1G11040	0	0	0	0	0	0	NA	0	NA	NA	NA	NA	NA	NA	NA	NA	NA	NA	NA	NA	NA	NA
AT1G11050	13.1227917796739	23.1623079581568	21.9623154497382	19.3732150404271	21.5233213217329	21.6184978527676	0.217896542502117	14.1231174987969	0.819704339107722	0.742955487643637	0.56198871756271	0.71382604562036	0.720191606216797	0.217896542502117	0.105983904753396	1	1	1	1	1	1	1
AT1G11060	119.989308654282	130.217631913918	85.3392828904112	75.1680743568571	129.139927930397	126.828520736236	-0.974862740616942	124.720677682286	0.118018943740532	-0.49162397117005	-0.674713913143947	0.106029263222456	0.0799733461265165	-0.974862740616942	0.0557948083520889	1	1	0.950384559331979	1	1	1	0.840304058571094
AT1G11070	1.94018968713747	4.76505957304239	8.1574314527599	9.29914321940501	4.48402527536102	2.16184978527676	-0.724738112867053	3.4988824454922	1.2962965431732	2.07191725161168	2.26090009128106	1.20859670255849	0.156068574101357	-0.724738112867053	0.85069648638432	1	0.984833210753093	0.723657509839089	1	1	1	1
AT1G11080	58.0996450481399	105.092023639179	77.8093461647867	60.4444309261326	168.599350353574	186.639698128893	-0.381070336289709	60.8190426388492	0.85505191978013	0.421414106991225	0.0570800725559136	1.53699772248252	1.68365462420051	-0.381070336289709	0.0659937571727195	1	1	1	1	0.786734230299324	1	1
AT1G11090	50.532308414918	45.5970703804437	90.3592407074942	61.2193595277496	48.427472973899	65.576110153395	-0.383280467265919	51.8166610914624	-0.148264952634154	0.838466061155584	0.27678186497969	-0.0613803639227258	0.375964239821577	-0.383280467265919	0.0362099690195308	1	1	1	1	1	1	1
AT1G11100	46.6519290406431	40.5894956287779	84.7117881632759	59.6695023245155	49.3242780289712	60.5317939877492	-0.224942396011193	53.0573814081096	-0.200830324236472	0.860626006126943	0.355057006860328	0.0803611968013049	0.375756371764481	-0.224942396011193	0.185616737373677	1	1	1	1	1	1	1
AT1G11110	0	0	0	0	0	0	NA	0	NA	NA	NA	NA	NA	NA	NA	NA	NA	NA	NA	NA	NA	NA
AT1G11112	1.5346764398412	3.04427443508301	2.50997890854151	3.09971440646834	1.79361011014441	0	1.19848757538934	1.20882338744011	0.988163900502567	0.709740721005833	1.01420077809515	0.224931795206366	#VALUE!	1.19848757538934	-0.344331042088944	1	1	1	1	1	1	1
AT1G11120	0	2.16194823700059	0.627494727135377	3.09971440646834	0	0	NA	0	Inf	Inf	Inf	NA	NA	NA	NA	1	1	0.901448343267017	NA	NA	NA	NA
AT1G11125	4.33891540456327	10.2137974237493	6.27494727135377	10.0740718210221	3.58722022028881	5.04431616564577	1.69908763724768	3.53077937469923	1.23511298717932	0.532268877751529	1.21524055809457	-0.2744681429353	0.21732424483138	1.69908763724768	-0.297347783081107	1	1	0.941759752980184	1	1	1	0.81428835927368
AT1G11130	6.89670947096527	13.0594239384145	15.6873681783844	17.8233578371929	15.2456859362275	11.529865521476	1.14599111955147	8.27038213683857	0.921111161296804	1.18562323752275	1.36978906089435	1.1444209631989	0.741395587657635	1.14599111955147	0.262045797877689	1	1	0.767706834226794	1	1	1	0.95631578012574
AT1G11145	0	0	0	0	0	0	NA	0	NA	NA	NA	NA	NA	NA	NA	NA	NA	NA	NA	NA	NA	NA
AT1G11160	1.94018968713747	1.52213721754151	1.25498945427075	3.87464300808542	1.79361011014441	0.720616595092252	-0.724738112867053	1.17692645823308	-0.350099287032674	-0.628522466529408	0.997865685447269	-0.113331392328875	-1.4288939266198	-0.724738112867053	-0.721173533195838	1	1	1	1	1	1	1
AT1G11170	2.3987257174258	1.96330031658271	3.13747363567688	6.19942881293667	3.58722022028881	3.60308297546126	1.55415389365527	4.61201504531122	-0.288987330139916	0.387335134159121	1.36986709636107	0.580598113472292	0.58696367406873	1.55415389365527	0.943129017427765	1	1	0.987011438684726	1	1	1	1
AT1G11175	184.97969463953	169.282499808168	50.1995781708301	25.5726438533638	224.201263768051	322.836234601329	-0.299763508623731	175.009546094238	-0.127934076596601	-1.88161976739872	-2.85469368583832	0.277427496576534	0.803435599681127	-0.299763508623731	-0.0799332960695291	1	0.201643906439095	0.00799595022306722	1	1	1	1
AT1G11180	32.4373121017047	34.9421098576531	25.7272838125504	20.1481436420442	39.4594224231769	30.2658969938746	-0.14426658670448	35.6889269362632	0.107312446548092	-0.334355125523476	-0.687007354911152	0.282715562696271	-0.0999611674531903	-0.14426658670448	0.137822247880419	1	1	1	1	1	1	1
AT1G11185	3.98642494025907	9.46307300028328	11.9223998155722	1.54985720323417	9.86485560579424	6.48554935583027	1.40628909121323	11.2286467470248	1.24721324954626	1.58050724955215	-1.36296020680212	1.3072024289464	0.702133277460488	1.40628909121323	1.49401665742806	1	0.961778070168585	1	1	1	1	0.940799267762147
AT1G11190	10.7584198285999	16.5887287307441	27.6097679939566	24.7977152517467	12.5552707710108	15.8535650920296	1.19638272895318	18.1307208503881	0.624737136488279	1.35971257114936	1.20474100960138	0.222826948770198	0.559341111058966	1.19638272895318	0.752970091822585	1	0.907416053269036	0.818676860823388	1	1	1	0.878360970285557
AT1G11200	24.6235305701628	23.4048231367802	18.8248418140613	24.7977152517467	19.7297112115885	23.0597310429521	-0.583151211068922	21.2165731774024	-0.073231770023419	-0.387399891180363	0.0101695703004339	-0.31966779395105	-0.0946619468792724	-0.583151211068922	-0.214845976811069	1	1	1	1	1	1	1
AT1G11210	6.22608230870867	6.33106404878935	3.13747363567688	3.09971440646834	8.96805055072203	8.64739914110703	2.45111594065115	8.33417599525263	0.0241233414531443	-0.988721313251411	-1.00618935104946	0.526469760949123	0.473941632491992	2.45111594065115	0.420714916840284	1	1	1	1	1	1	0.23475026041831
AT1G11220	0.458536030288333	3.92660063316543	2.50997890854151	0	0	0.720616595092252	2.35635258913308	1.14502952902605	3.09817386605905	2.45256823547073	#VALUE!	#VALUE!	0.652196775380335	2.35635258913308	1.32027779855833	1	1	1	1	1	1	1
AT1G11230	0	1.0809741185003	0	0	0	0	NA	0	Inf	NA	NA	NA	NA	NA	NA	1	NA	NA	NA	NA	NA	NA
AT1G11240	342.724278444435	401.61741758897	271.705216849618	237.903080696445	286.080812568033	337.248566503174	0.11889403983682	349.322249629561	0.228773442933381	-0.335006129238217	-0.526674441505448	-0.260625655999539	-0.0232360844719286	0.11889403983682	0.0275101408668009	1	1	1	1	1	1	1
AT1G11250	0.458536030288333	0	0	0	0	0	#VALUE!	0	#VALUE!	#VALUE!	#VALUE!	#VALUE!	#VALUE!	#VALUE!	#VALUE!	1	1	1	1	1	1	1
AT1G11260	1619.09502586514	2655.53502931811	2082.02750463518	688.911526837588	2542.4423311297	3120.99047334455	1.39465085899721	5372.78172297593	0.713814899284036	0.362801466546558	-1.23279703849022	0.651027389620819	0.946816292567871	1.39465085899721	1.73048156671707	1	1	0.499997523103905	1	1	0.0418351973500223	0.205220308414904
AT1G11270	12.2930962684411	12.9485105344075	17.5698523597905	19.3732150404271	13.452075826083	12.9710987116605	0.312122884298794	19.3395442378282	0.0749378206036496	0.515253734552951	0.656215059359387	0.129980482304399	0.0774523538472679	0.312122884298794	0.653705462364134	1	1	1	1	1	1	1
AT1G11280	53.2678398469365	50.7801141649312	44.5521256266117	61.2193595277496	64.5699639651986	46.8400786809964	0.0508555747011929	51.9123518790835	-0.0690011384645238	-0.257770511134118	0.200723174627619	0.277598445004046	-0.185521277700736	0.0508555747011929	-0.0371869267204437	1	1	1	1	1	1	1
AT1G11290	1.83414412115333	0.44116309904121	0	0	0	0	-0.643647410866918	1.71754429353907	-2.05572297844659	#VALUE!	#VALUE!	#VALUE!	#VALUE!	-0.643647410866918	-0.0947597007205166	1	1	1	1	1	1	1
AT1G11300	43.3734692959211	18.1547332064911	25.7272838125504	13.9487148291075	17.9361011014441	16.5741816871218	-0.959353830655228	40.8431897780939	-1.2564671149545	-0.753513693143085	-1.63668063922954	-1.27394652867327	-1.38787520179455	-0.959353830655228	-0.0867173016254123	1	1	0.566158468311856	1	1	1	0.988368335451505
AT1G11310	96.2328116286326	115.303330545941	73.4168830748391	75.9430029584742	116.584657159386	131.15222030679	0.919127024736743	109.261149079221	0.260833400328493	-0.390417014616446	-0.341611832995326	0.276777153029138	0.446641445908455	0.919127024736743	0.183179715159328	1	1	1	1	1	1	0.765582717115072
AT1G11320	16.1734756427161	17.7135701074499	15.059873451249	11.6239290242563	6.27763538550542	6.48554935583027	-0.462170149112812	10.6561319825118	0.131225267507214	-0.102920096941373	-0.476531944964696	-1.36533660140439	-1.31832905631061	-0.462170149112812	-0.601945887709143	1	1	1	1	1	1	1
AT1G11330	45.5227658480981	48.860681106554	45.1796203537471	48.8205019018763	45.7370578086824	51.8843948466422	-0.52216921267042	60.3724856299508	0.102085759770693	-0.010916067053931	0.100898912092988	0.00677534767578595	0.188712472855678	-0.52216921267042	0.407302985583014	1	1	1	1	1	1	1
AT1G11340	6.22608230870867	7.25725750507724	2.50997890854151	2.32478580485125	5.38083033043322	5.04431616564577	0.178097446244739	7.66597044311852	0.221099811923665	-1.31064940813877	-1.4212268503283	-0.210495833217083	-0.30366594617156	0.178097446244739	0.300143786362026	1	1	1	1	1	1	1
AT1G11350	35.8404864290511	36.9492774324413	20.0798312683321	27.897429658215	35.8722022028881	25.9421974233211	0.711797471884747	46.949470612495	0.0439559339267951	-0.835843071552332	-0.361458013020705	0.00127609753556352	-0.466289530200411	0.711797471884747	0.389518672729225	1	1	1	1	1	1	0.996021739431396
AT1G11360	140.043163671273	97.9431890211218	193.268375957696	64.319073934218	129.139927930397	157.094417730111	0.00862244197667644	139.161134511939	-0.515854482778887	0.464734033400704	-1.12255301885796	-0.116936431651352	0.165760357392338	0.00862244197667644	-0.00911521302135943	1	1	0.662714408007624	1	1	1	1
AT1G11362	0	0	0	0	0	0	Inf	0	NA	NA	NA	NA	NA	Inf	NA	NA	NA	NA	NA	NA	NA	0.899684972851483
AT1G11370	0	0	0	1.54985720323417	0	0	NA	0	NA	NA	Inf	NA	NA	NA	NA	NA	NA	1	NA	NA	NA	NA
AT1G11380	16.5446351236605	20.0302990066629	49.5720834436948	49.5954305034934	25.1105415420217	17.2947982822141	2.09005862086183	23.3471475894194	0.2758204827352	1.58316441976806	1.58384372868027	0.601929667849098	0.0639747122217248	2.09005862086183	0.496882826392431	1	0.52341283137303	0.392594003458941	1	1	1	0.0983772459911573
AT1G11390	23.1762306796655	30.7291267876589	11.9223998155722	21.6980008452784	17.0392960463719	14.412331901845	0.0892029734039518	21.8209848711225	0.406960821908878	-0.958971289593578	-0.0950838238902442	-0.443780215393045	-0.685342168240192	0.0892029734039518	-0.0869297314360495	1	1	1	1	1	1	1
AT1G11400	266.504999532584	279.913486331451	128.008924335617	99.1908610069868	257.383050805722	306.9826695093	-0.739096351311651	286.468323366316	0.0708184004968009	-1.05791820425285	-1.42588348913503	-0.0502455453481247	0.203994613911101	-0.739096351311651	0.104213022139442	1	0.880408152096113	0.399368865544778	1	1	1	0.957408725971864
AT1G11410	21.236040992528	36.0230839761534	35.1397047195811	37.9715014792371	26.9041516521661	26.6628140184133	-0.270092735868542	21.8847787295365	0.762406865801381	0.726587236918188	0.838402216065108	0.341313984669636	0.328314220399143	-0.270092735868542	0.0434129659400581	1	1	0.909602443463876	1	1	1	1
AT1G11420	1.99321247012953	1.76465239616484	3.76496836281226	3.87464300808542	0.896805055072203	3.60308297546126	1.23636408977092	0.572514764513024	-0.175711477808754	0.917542236829723	0.958967888085245	-1.1522291896909	0.854136370905539	1.23636408977092	-1.79971070080383	1	1	1	1	1	1	1
AT1G11430	417.384243365947	534.724543275759	461.208624444502	607.544023667794	423.29198599408	433.811190245536	0.340008457826066	361.378586574755	0.357419757913292	0.1440433526704	0.541612814151197	0.0202770365090485	0.0556911296159845	0.340008457826066	-0.207865116386753	1	1	0.959986857667003	1	1	1	1
AT1G11440	92.2120329220217	134.52084001731	71.5343988934329	65.0940025358351	92.3709206724369	72.7822761043175	-0.462533508795137	92.6279539403493	0.544802764887791	-0.366317862457493	-0.502430396754159	0.00248372476151762	-0.341367853960831	-0.462533508795137	0.00649262330583639	1	1	1	1	1	1	1
AT1G11450	6.684618338997	9.17669056345449	6.90244199848914	16.2735006339588	10.7616606608664	11.529865521476	1.19105412159335	2.92636768097918	0.457128769580363	0.0462616684272017	1.28360752965798	0.686983624711594	0.786458589699513	1.19105412159335	-1.19173414435322	1	1	0.867807094725789	1	1	1	0.976077580135283
AT1G11460	0.458536030288333	0.88232619808242	0	0.774928601617084	0	0.720616595092252	#VALUE!	0.572514764513024	0.944277021553405	#VALUE!	0.757028292560041	#VALUE!	0.652196775380335	#VALUE!	0.320277798558327	1	1	1	1	1	1	1
AT1G11470	0	0	0	0	0	0	NA	0	NA	NA	NA	NA	NA	NA	NA	NA	NA	NA	NA	NA	NA	NA
AT1G11475	140.398638402506	163.106216421591	139.303829424054	155.760648925034	100.442166168087	137.63776966262	0.0522707711386363	129.174838042775	0.216282823794428	-0.0112940265604879	0.14980185535765	-0.483163896652456	-0.0286525249652365	0.0522707711386363	-0.120203869398361	1	1	1	1	1	1	1
AT1G11480	234.953389992033	280.862858675335	152.481218693897	141.037005494309	263.660686191228	261.583824018488	0.130015881076346	298.936060468775	0.257491271369336	-0.623743028581401	-0.736300834899171	0.166307886849716	0.154898745718177	0.130015881076346	0.34746235529577	1	1	0.90806121101011	1	1	1	1
AT1G11490	0	0	0.627494727135377	0.774928601617084	0	0	Inf	0	NA	Inf	Inf	NA	NA	Inf	NA	NA	1	1	NA	NA	NA	1
AT1G11500	0	0.44116309904121	1.88248418140613	1.54985720323417	0	0.720616595092252	Inf	1.20882338744011	Inf	Inf	Inf	NA	Inf	Inf	Inf	1	1	1	NA	1	1	1
AT1G11510	0	0	0	0	0	0	NA	0	NA	NA	NA	NA	NA	NA	NA	NA	NA	NA	NA	NA	NA	NA
AT1G11520	2.3987257174258	2.84562651466513	2.50997890854151	0.774928601617084	1.79361011014441	4.32369957055351	#VALUE!	2.95826461018621	0.246478120231862	0.0654070392717589	-1.63013290363893	-0.419401886527708	0.849998079902524	#VALUE!	0.302482902141639	1	1	1	1	1	1	1
AT1G11530	202.497408873688	245.077308843832	121.733977064263	74.3931457552401	269.041516521661	358.146447760849	0.337884282257191	224.504251198441	0.275333466895747	-0.734171553994963	-1.44466183837162	0.409925368514324	0.822646185289805	0.337884282257191	0.148839316400873	1	1	0.396971290320826	1	1	1	1
AT1G11540	137.943905635159	179.253782053294	75.2993672562452	53.4700735115788	164.115325078213	224.832377668783	0.371449198731096	154.843941619454	0.377921838691961	-0.873372072766326	-1.36727815450736	0.250628244109731	0.704768090397012	0.371449198731096	0.166733217836147	1	1	0.475841496147461	1	1	1	1
AT1G11545	23.600412943602	12.7059953557842	37.0221889009872	35.6467156743859	12.5552707710108	12.9710987116605	0.840644398335282	22.9660144001485	-0.893302706155227	0.649578092592455	0.594957056376942	-0.910518960511248	-0.863511415417465	0.840644398335282	-0.0393115948226326	1	1	0.997857564417835	1	1	1	0.963971119021815
AT1G11550	0	0	0	0	0	0	NA	0	NA	NA	NA	NA	NA	NA	NA	NA	NA	NA	NA	NA	NA	NA
AT1G11560	0	0	0	0	0	0	NA	0	NA	NA	NA	NA	NA	NA	NA	NA	NA	NA	NA	NA	NA	NA
AT1G11570	1.48165365684913	0.88232619808242	3.76496836281226	6.97435741455376	1.79361011014441	2.16184978527676	0.664251344209898	2.92636768097918	-0.747824223369778	1.3454294912687	2.23485204907917	0.275658064748076	0.545058031178307	0.664251344209898	0.981902796404414	1	1	0.862357722977116	1	1	1	1
AT1G11572	0	0	0	0	0.896805055072203	0	NA	0	NA	NA	NA	Inf	NA	NA	NA	NA	NA	NA	1	NA	NA	NA
AT1G11580	401.235405273728	442.696924608968	400.34163591237	237.903080696445	429.569621379585	266.628140184133	-1.34002991377979	427.068079614999	0.141870435229954	-0.00321725072811113	-0.754074962033486	0.0984430554437333	-0.589619864067059	-1.34002991377979	0.0900171546161877	1	1	0.901569085515774	1	1	1	0.451241161563786
AT1G11590	1.0231176265608	1.0809741185003	6.90244199848914	13.1737862274904	0.896805055072203	0.720616595092252	2.19848757538934	0.572514764513024	0.0793599619177399	2.75413484036429	3.68662612006664	-0.190105704072477	-0.505668238363402	2.19848757538934	-0.83758721518541	1	0.927359869099461	0.408252175936063	1	1	1	0.988368335451505
AT1G11592	42.1726143037439	53.3625371303636	13.8048839969783	17.8233578371929	52.0146931941878	39.6339127300739	0.32507813844977	21.1208823897813	0.339520803464992	-1.61112769290496	-1.24253729839593	0.302612757785845	-0.0895710581079922	0.32507813844977	-0.997636348879474	1	0.703123548307837	0.747905977655078	1	1	1	1
AT1G11593	0	0	0	0	0	0	NA	0	NA	NA	NA	NA	NA	NA	NA	NA	NA	NA	NA	NA	NA	NA
AT1G11600	23.6877894929459	17.6697028492444	43.9246308994764	51.1452877067275	13.452075826083	17.2947982822141	0.124819543772239	15.6811771463009	-0.422865796496776	0.890886588417553	1.11045774792036	-0.816314758718362	-0.453805387896649	0.124819543772239	-0.595109711854388	1	1	0.726412921178289	1	1	1	1
AT1G11608	0	0	0	0	0	0	NA	0	NA	NA	NA	NA	NA	NA	NA	NA	NA	NA	NA	NA	NA	NA
AT1G11610	0	0	0	0	0	0	NA	0	NA	NA	NA	NA	NA	NA	NA	NA	NA	NA	NA	NA	NA	NA
AT1G11620	0	0	0	0	0	0	NA	0	NA	NA	NA	NA	NA	NA	NA	NA	NA	NA	NA	NA	NA	NA
AT1G11630	32.0661526207603	24.7283124339038	23.2173049040089	24.0227866501296	28.6977617623105	30.2658969938746	0.0864612291906906	26.5605876332618	-0.374887478521517	-0.465850753970287	-0.416647752123047	-0.160113045398703	-0.0833581569108678	0.0864612291906906	-0.271764200318146	1	1	1	1	1	1	1
AT1G11640	0	0	0	0	0	0	NA	0	NA	NA	NA	NA	NA	NA	NA	NA	NA	NA	NA	NA	NA	NA
AT1G11650	956.91306047221	823.832918024288	798.173292916199	502.15373384787	887.837004521481	923.830474908268	-0.662355828668018	940.83128433784	-0.216036082470552	-0.261685849116598	-0.930258744427014	-0.108093015233448	-0.0507597178726039	-0.662355828668018	-0.0244518226408296	1	1	0.764205205919474	1	1	1	0.988368335451505
AT1G11655	0	0.44116309904121	0	0	0	0	NA	0	Inf	NA	NA	NA	NA	NA	NA	1	NA	NA	NA	NA	NA	NA
AT1G11660	69.9872280692847	72.2679947603207	94.7517037974419	89.8917177875818	71.7444044057763	71.341042914133	0.985082879882995	80.316441561499	0.0462651945481308	0.437060216183877	0.361096529075686	0.0357746459466942	0.0276406368480168	0.985082879882995	0.198603682313861	1	1	1	1	1	1	0.734006562133041
AT1G11670	22.5772953170412	27.9712347894047	40.1596625366641	39.5213586824713	26.9041516521661	7.92678254601478	0.641549429065279	23.6661168814897	0.309071276435509	0.830874479794405	0.807759878855216	0.252956149603457	-1.51006536165869	0.641549429065279	0.0679503426642847	1	1	0.911375908776485	1	1	1	1
AT1G11680	229.472610912142	162.378670885721	323.787279201854	185.207935786483	208.058772776751	220.508678098229	-0.471167211145164	231.725294593875	-0.498959827661759	0.496724338216942	-0.309176052136249	-0.141330847878207	-0.057486534604052	-0.471167211145164	0.0140935654002783	1	1	1	1	1	1	1
AT1G11684	0	0	0	0	0	0	NA	0	NA	NA	NA	NA	NA	NA	NA	NA	NA	NA	NA	NA	NA	NA
AT1G11690	0.458536030288333	0	0	0	0	1.4412331901845	#VALUE!	0	#VALUE!	#VALUE!	#VALUE!	#VALUE!	1.65219677538034	#VALUE!	#VALUE!	1	1	1	1	1	1	1
AT1G11700	226.718410463483	238.573266279207	82.8293039818697	90.6666463891988	246.621390144856	194.566480674908	-2.5058353022439	159.778185879262	0.0735308399365417	-1.45268837779814	-1.32225772048388	0.121396385455961	-0.220638360196155	-2.5058353022439	-0.504831094458751	1	0.548785217467127	0.494344766866031	1	1	1	0.0224600558216202
AT1G11710	6.59724178965314	12.6621280975787	2.50997890854151	8.52421461778792	8.07124549564983	12.2504821165683	-0.168475291068906	5.85273536195836	0.940585009973294	-1.39418773961862	0.369703936107989	0.290928336024223	0.892903641541325	-0.168475291068906	-0.172751933761752	1	1	1	1	1	1	1
AT1G11720	140.857174432794	102.950763772788	136.166355788377	148.011362908863	140.798393646336	142.682085828266	-0.65870212942048	117.56505810648	-0.452278514852361	-0.048862764081941	0.0714748885986436	-0.000602173434259761	0.018571163462798	-0.65870212942048	-0.260773712157245	1	1	1	1	1	1	1
AT1G11730	2.3987257174258	4.36776373220664	4.39246308994764	6.97435741455376	0.896805055072203	0.720616595092252	-0.030808607065886	1.81323508116016	0.864626615961411	0.872761961329363	1.53979209780339	-1.41940188652771	-1.73496442081863	-0.030808607065886	-0.403702223101862	1	1	0.965553804407212	1	1	1	1
AT1G11735	0	0	0	0	0	1.4412331901845	NA	0	NA	NA	NA	NA	Inf	NA	NA	NA	NA	NA	NA	1	NA	NA
AT1G11740	7.40826828424567	10.0590167615369	30.1197469024981	20.9230722436613	5.38083033043322	3.60308297546126	2.51224825076485	10.6880289117188	0.441281042306293	2.02350139638134	1.49788645491296	-0.46130752941813	-1.03990446954285	2.51224825076485	0.528787564848792	1	0.429529837647594	0.654493034179354	1	1	1	0.100384027627132
AT1G11750	207.138776226492	214.371360943769	362.691952284248	516.102448676978	217.026823327473	244.289025736274	0.691823863849266	190.121468398453	0.0495145307657456	0.808147083635486	1.31705982529538	0.0672757126099353	0.23799140418076	0.691823863849266	-0.123676200874918	1	0.987209735049315	0.333885005451131	1	1	1	0.931022582703245
AT1G11755	87.4302662368817	75.0440846121978	151.853723966761	231.703651883508	85.1964802318593	95.8420071472696	0.98107105260117	77.7409401017972	-0.220394437046097	0.796477591377045	1.40607608538987	-0.0373389633660682	0.132525329513249	0.98107105260117	-0.169458238276107	1	1	0.316673532003334	1	1	1	0.718037589197598
AT1G11760	14.3393315215627	13.632188812072	28.8647574482273	20.9230722436613	21.5233213217329	17.2947982822141	0.711481825564702	16.8262066753269	-0.0729605464941723	1.009331333072	0.545116936267768	0.585922951936674	0.27036041764575	0.711481825564702	0.230732200743883	1	1	1	1	1	1	1
AT1G11765	0	0	0	0	0	0	NA	0	NA	NA	NA	NA	NA	NA	NA	NA	NA	NA	NA	NA	NA	NA
AT1G11770	13.3879056946343	11.5811539790784	7.52993672562452	10.0740718210221	9.86485560579424	8.64739914110703	-0.51139879375099	7.02966182019144	-0.209151279004294	-0.830220646692189	-0.410283372182938	-0.440560454575515	-0.63059210678258	-0.51139879375099	-0.929403102169965	1	1	1	1	1	1	1
AT1G11780	23.8998806249141	22.2799817600744	17.5698523597905	22.4729294468954	15.2456859362275	18.7360314723986	0.176090043778674	12.9461910405639	-0.101255360664084	-0.44390134388309	-0.0888152137238071	-0.648602350489822	-0.351188007889993	0.176090043778674	-0.884475713969827	1	1	1	1	1	1	1
AT1G11785	1.0231176265608	0.44116309904121	6.90244199848914	3.09971440646834	0.896805055072203	1.4412331901845	3.19848757538934	1.78133815195313	-1.21358799219033	2.75413484036429	1.5991632788163	-0.190105704072477	0.494331761636598	3.19848757538934	0.799989390194445	1	0.933948524296565	1	1	1	1	0.635969192314659
AT1G11790	9.86001678466354	10.3015319401602	47.6895992622886	42.6210730889396	17.9361011014441	6.48554935583027	0.630309210504484	8.77910304293754	0.0631968888388935	2.27401265214462	2.11190490931501	0.863204307788932	-0.604361319947042	0.630309210504484	-0.167516554720936	1	0.157017112678278	0.19296468283859	1	1	1	1
AT1G11800	12.2587425020893	14.1842653151202	15.6873681783844	13.1737862274904	11.6584657159386	6.48554935583027	0.615720504555037	11.960646157573	0.210480431633698	0.355792340667406	0.103859049232336	-0.0724330567656927	-0.918510307755397	0.615720504555037	-0.0355156641491873	1	1	1	1	1	1	1
AT1G11810	36.2459996763473	20.8017118007384	30.7472416296335	22.4729294468954	20.6265162666607	24.5009642331366	-0.555972856772421	31.681323584672	-0.801119524966331	-0.237364789098328	-0.68963358099665	-0.81332160295599	-0.564983252053589	-0.555972856772421	-0.194189169829595	1	1	1	1	1	1	1
AT1G11820	44.5183172381776	23.8898534940268	42.0421467180702	35.6467156743859	26.0073465970939	32.4277467791514	-0.386886565726253	43.4824850962098	-0.898001054421928	-0.0825627240584083	-0.320629901369853	-0.775479845188075	-0.457170278276897	-0.386886565726253	-0.0339646656904973	1	1	1	1	1	1	1
AT1G11840	1830.51150532749	1398.84237663837	3908.03716059913	2728.52360629375	1937.09891895596	1947.10603993927	-0.527086747425885	1920.95818086861	-0.388013434528118	1.09419734416398	0.575873684037391	0.0816507863363093	0.0890846143202384	-0.527086747425885	0.069579270517801	1	0.699873979904862	0.940458664297706	1	1	1	1
AT1G11850	142.778695103292	337.465827644213	539.645465336424	743.931457552401	312.984964220199	262.30444061358	-0.043534267481456	137.859880259305	1.24096069790902	1.91823117908381	2.38138898219218	1.13231262990453	0.877461509602653	-0.043534267481456	-0.0505780545804396	1	0.0527346531920019	0.00291627573027562	1	1	1	1
AT1G11860	1743.35530580635	1668.88304154377	3215.91047656881	3644.48921340515	1697.65196925168	1890.89794552207	0.345687388849766	1995.33364379154	-0.0629837774840715	0.883360616867136	1.06385000153426	-0.0383259025087957	0.117204872114658	0.345687388849766	0.194763373636132	1	0.901732368464335	0.525666490820595	1	1	1	1
AT1G11870	65.4548905493935	83.913704368214	77.1818514376513	84.4672175762622	71.7444044057763	61.2524105828415	-0.157113299331135	71.7606170230107	0.358405454594046	0.237760662571025	0.367890539098027	0.132365326319681	-0.095734366720904	-0.157113299331135	0.132691306028971	1	1	1	1	1	1	1
AT1G11880	14.8508903348431	14.1842653151202	3.13747363567688	10.8490004226392	17.0392960463719	5.76493276073802	-0.66101792554007	11.6735737947097	-0.0662579984614091	-2.24287418431506	-0.452987300055506	0.198316308441694	-1.36517373929282	-0.66101792554007	-0.347303124400954	1	0.756893993728286	1	1	1	1	1
AT1G11890	112.390602521637	98.6707345569918	167.541092145146	172.80907816061	91.4741156173647	106.651256073653	0.187266319414264	108.151276401829	-0.187827256220158	0.575993572662536	0.620657597984602	-0.297085942852989	-0.0756204534864592	0.187266319414264	-0.0554707183566431	1	1	0.930147196831751	1	1	1	1
AT1G11900	15.9800535273881	19.8755183444505	13.1773892698429	24.0227866501296	14.3488808811553	16.5741816871218	0.403184260637559	18.8308233317292	0.314720244936546	-0.278207671688348	0.588131273009082	-0.155334020266575	0.052665401499513	0.403184260637559	0.236823838866462	1	1	1	1	1	1	1
AT1G11905	49.0163009917171	43.2364742230252	45.8071150808825	41.8461444873225	45.7370578086824	49.7225450613654	0.139831840498224	46.1872042339533	-0.181012734189701	-0.0976899103411263	-0.22816690996836	-0.0998980530491144	0.0206385274666344	0.139831840498224	-0.0857683947391899	1	1	1	1	1	1	1
AT1G11910	1653.09539963918	1366.94779596751	1910.09394940009	1485.53812929995	1846.52160839367	1973.04823736259	-0.337961156990267	1619.23078794669	-0.274211837370514	0.208473615510892	-0.154184349235188	0.159640160840134	0.255256243174854	-0.337961156990267	-0.0298613578169799	1	1	1	1	1	1	1
AT1G11915	0	1.0809741185003	0	2.32478580485125	0	1.4412331901845	Inf	0	Inf	NA	Inf	NA	Inf	Inf	NA	1	NA	0.970434012085277	NA	1	NA	1
AT1G11920	0	0	0	0	0	0	NA	0	NA	NA	NA	NA	NA	NA	NA	NA	NA	NA	NA	NA	NA	NA
AT1G11925	0	0	0	0	0	0	NA	0	NA	NA	NA	NA	NA	NA	NA	NA	NA	NA	NA	NA	NA	NA
AT1G11930	136.799057692903	180.734542529617	133.656376879835	155.760648925034	182.948231234729	177.271682392694	-0.122987901114941	152.268440159752	0.401813972169182	-0.0335296209526052	0.1872725070898	0.419377174993586	0.373903804070405	-0.122987901114941	0.154558660756868	1	1	1	1	1	1	1
AT1G11940	16.4916123406685	17.4271876706211	10.6674103613014	10.8490004226392	14.3488808811553	14.412331901845	-0.227238453396236	12.3098824176368	0.0796073178379366	-0.628522466529408	-0.604170328632828	-0.200794233579214	-0.194428672982776	-0.227238453396236	-0.421915472635559	1	1	1	1	1	1	1
AT1G11950	16.915794604605	10.6549605227905	9.41242090703065	9.29914321940501	6.27763538550542	11.529865521476	-0.848839448082206	10.6561319825118	-0.666845700190223	-0.845733206136043	-0.86320124393409	-1.43007780548642	-0.552995261834953	-0.848839448082206	-0.666687091791175	1	1	1	1	1	1	1
AT1G11960	13.4222594609861	12.0223170781196	21.9623154497382	17.0484292355758	11.6584657159386	16.5741816871218	0.484903949242989	9.92413257196358	-0.158912575235354	0.7104026125256	0.345011271307246	-0.203249612077741	0.304310091547255	0.484903949242989	-0.435614637954614	1	1	1	1	1	1	1
AT1G11970	0	0	0	0	0	0	NA	0	NA	NA	NA	NA	NA	NA	NA	NA	NA	NA	NA	NA	NA	NA
AT1G11980	0	0	0	0	0	0	NA	0	NA	NA	NA	NA	NA	NA	NA	NA	NA	NA	NA	NA	NA	NA
AT1G11990	1.5346764398412	0.44116309904121	0	0	0	0.720616595092252	#VALUE!	1.17692645823308	-1.79855049291149	#VALUE!	#VALUE!	#VALUE!	-1.09063073908456	#VALUE!	-0.382910345660597	1	1	1	1	1	1	1
AT1G12000	85.2092778850723	107.119879584576	235.938017402902	385.139515003691	89.6805055072203	83.5915250307013	1.00834553415432	97.1123812688324	0.33014381420267	1.46932547328958	2.17629872026355	0.0737838855872027	-0.0276538433508745	1.00834553415432	0.188644717972	1	0.333234176012683	0.0138162602887492	1	1	1	0.664528639099697
AT1G12010	29.6674269033345	125.540306857287	36.3946941738518	45.720787495408	154.250469472419	103.048173098192	-0.851993383290137	17.6857938027032	2.0811989299721	0.294848336117476	0.62397044744106	2.37832316989254	1.7963672176779	-0.851993383290137	-0.746288831433687	0.23206746397337	1	0.967942056342667	0.0758692211855089	0.725114964540143	1	1
AT1G12013	11.1295793095444	8.0957164449542	5.01995781708301	7.74928601617084	8.96805055072203	5.76493276073802	-1.24486756085383	14.6637353341029	-0.459168395651931	-1.14865191451618	-0.522263762539503	-0.311532745428285	-0.949023374606572	-1.24486756085383	0.397853591180449	1	1	1	1	1	1	1
AT1G12015	1.48165365684913	0	0	0	0	0	#VALUE!	0	#VALUE!	#VALUE!	#VALUE!	#VALUE!	#VALUE!	#VALUE!	#VALUE!	1	1	1	1	1	1	1
AT1G12020	66.0381411623062	66.7522107638123	48.9445887165594	45.720787495408	56.4987184695488	52.6050114417344	-1.5658404985096	30.568190984853	0.0155161062231286	-0.432150146753288	-0.530449259164379	-0.225081367915086	-0.32809926682591	-1.5658404985096	-1.11126833537874	1	1	1	1	1	1	0.519471005893542
AT1G12030	0.5115588132804	2.20581549520605	5.64745254421839	1.54985720323417	0	0.720616595092252	#VALUE!	1.17692645823308	2.10834010269703	3.4646282231693	1.5991632788163	#VALUE!	0.494331761636598	#VALUE!	1.20205215506056	1	0.992782135186088	1	1	1	1	1
AT1G12040	4.49798375353947	0.88232619808242	1.25498945427075	0	0.896805055072203	0.720616595092252	-1.93781885533088	6.48904398488544	-2.34989442291055	-1.84160320899323	#VALUE!	-2.3264121347927	-2.64197466908362	-1.93781885533088	0.528727494925126	1	1	0.853285521525913	1	1	1	1
AT1G12050	58.6268886111318	49.1702424309788	106.674103613014	137.937291087841	63.6731589101264	70.6204263190407	1.27683224378295	54.3299986539637	-0.253777025167596	0.863575588983699	1.23437814090171	0.119122846551212	0.268523036870814	1.27683224378295	-0.109813482200237	1	1	0.496389352709256	1	1	1	0.454084035497965
AT1G12060	13.5813278099623	9.41920574207782	24.4722943582797	12.3988576258733	14.3488808811553	7.92678254601478	-0.362168033482345	4.10329413921226	-0.527947217536421	0.849524830275236	-0.131417331497697	0.0793136856135213	-0.776817230040106	-0.362168033482345	-1.72677005416398	1	1	1	1	1	1	1
AT1G12064	0.917072060576666	0	1.25498945427075	0	2.69041516521661	0	#VALUE!	0.604411693720054	#VALUE!	0.452568235470726	#VALUE!	1.55272181039242	#VALUE!	#VALUE!	-0.601503527624051	1	1	1	1	1	1	1
AT1G12070	0	0.44116309904121	1.25498945427075	1.54985720323417	1.79361011014441	0	NA	0	Inf	Inf	Inf	Inf	NA	NA	NA	1	1	1	1	NA	NA	NA
AT1G12080	107.349690455394	73.0832748126017	240.957975219985	148.78629151048	60.0859386898376	42.5163791104429	2.15062129110489	136.107179114132	-0.554704844442609	1.16646352097852	0.47092357806783	-0.837218715084335	-1.33622739047119	2.15062129110489	0.342425134125338	1	0.635420829980487	0.986150713221613	1	1	1	0.00942088298881889
AT1G12090	2448.29459355273	1331.54708939191	11129.8739752002	8669.90119489194	1959.51904533276	2606.47022444868	1.7630241943926	3139.8146567291	-0.878673712707124	2.18458818963077	1.82423838987052	-0.321277567106488	0.0903202168704006	1.7630241943926	0.358902237104043	1	0.00782816098809538	0.0431363619294555	1	1	1	0.0415019377071966
AT1G12100	3.20975221201833	1.0809741185003	5.64745254421839	5.42450021131959	1.79361011014441	3.60308297546126	1.35635258913308	1.17692645823308	-1.57012994639613	0.815138314855435	0.757028292560041	-0.839595612386344	0.166769948210093	1.35635258913308	-1.44743775325331	1	1	1	1	1	1	1
AT1G12110	236.740479864052	225.60406737419	267.940248486806	206.905936631761	173.980180684007	181.595381963248	0.361105281564263	251.321644226573	-0.0695133331552812	0.178604899835844	-0.194331371007777	-0.444383443396985	-0.382578896375121	0.361105281564263	0.0862285125901753	1	1	1	1	1	1	1
AT1G12120	131.845522176004	102.75211585237	109.811577248691	113.139575836094	133.623953205758	103.048173098192	0.427159570132081	115.562071411291	-0.359680472360879	-0.263818411023025	-0.220744906886021	0.0193300718073416	-0.355529646167355	0.427159570132081	-0.190180605209748	1	1	1	1	1	1	1
AT1G12130	0.5115588132804	0	0	0.774928601617084	0	0.720616595092252	#VALUE!	0	#VALUE!	#VALUE!	0.599163278816304	#VALUE!	0.494331761636598	#VALUE!	#VALUE!	1	1	1	1	1	1	1
AT1G12140	41.9075003887835	38.8687104908186	100.39915634166	96.8660752021355	61.879548799982	59.811177392657	0.199875031424278	53.2487629833518	-0.108599227579477	1.2604667680312	1.20878301489524	0.562254204122542	0.513206644400373	0.199875031424278	0.345539537456031	1	0.698532951412012	0.546918748020607	1	1	1	1
AT1G12150	28.9967997410779	30.0893157681998	70.2794094391622	61.2193595277496	54.7051083594044	41.0751459202584	-0.719471589055301	39.7300571782749	0.0533576154840113	1.27720838373143	1.07809426694024	0.915781873437245	0.502372015748176	-0.719471589055301	0.454337185071187	1	0.73327974919255	0.709421080324775	1	1	1	1
AT1G12160	6.684618338997	15.2213721754151	3.76496836281226	6.19942881293667	9.86485560579424	5.04431616564577	0.0755769041734158	7.02966182019144	1.187181324174	-0.82820744948894	-0.108709893120781	0.561452742627735	-0.406186488242883	0.0755769041734158	0.0726100950332842	1	1	1	1	1	1	1
AT1G12170	0	0	0	0	0	0	NA	0	NA	NA	NA	NA	NA	NA	NA	NA	NA	NA	NA	NA	NA	NA
AT1G12180	0	0	0	0	0	0	NA	0	NA	NA	NA	NA	NA	NA	NA	NA	NA	NA	NA	NA	NA	NA
AT1G12190	0	0	0	0	0	0	NA	0	NA	NA	NA	NA	NA	NA	NA	NA	NA	NA	NA	NA	NA	NA
AT1G12200	130.44826080157	138.622909683297	165.658607963739	144.136719900778	197.297112115885	230.597310429521	-0.646127184993113	161.492470250374	0.0876879963398971	0.344735461198303	0.143960210037196	0.596892129565043	0.821897976636821	-0.646127184993113	0.307989189787907	1	1	1	1	1	1	1
AT1G12210	6.8436866879732	8.05184918674873	10.6674103613014	5.42450021131959	17.0392960463719	8.64739914110703	0.041648382520145	8.77910304293754	0.234546437391913	0.640364369386973	-0.335283492716447	1.31602011578075	0.337492568767399	0.041648382520145	0.359299834714661	1	1	1	1	1	1	1
AT1G12211	1.42863087385707	1.32348929712363	0	3.09971440646834	0.896805055072203	2.16184978527676	-0.283173609711772	2.41764677488022	-0.110286676570292	#VALUE!	1.11750209371519	-0.671766889173593	0.597633077256638	-0.283173609711772	0.758970273531096	1	1	1	1	1	1	1
AT1G12220	38.6790791601249	50.8910275689382	15.6873681783844	17.0484292355758	37.6658123130325	28.8246638036901	-0.287134446582017	65.7467670538037	0.395857873143964	-1.30195011263312	-1.18191462668123	-0.0382978054285475	-0.42424966761087	-0.287134446582017	0.765366506215207	1	0.889686469189766	0.777049118603312	1	1	1	1
AT1G12230	188.903380580943	182.718531216809	196.405849593373	237.128152094828	193.709891895596	165.021200276126	0.859779443799007	145.206881410353	-0.0480255614147016	0.0561893781892529	0.328018431038601	0.0362491076206366	-0.194997140736813	0.859779443799007	-0.379538695337882	1	1	1	1	1	1	0.788965217577735
AT1G12240	60.6201010812613	74.6699676589581	64.6319568949438	57.3447165196642	72.6412094608485	112.416188834391	0.864324093899806	66.9253234732503	0.300731848427834	0.0924514157430314	-0.0801356887219221	0.260991965644971	0.89098164733167	0.864324093899806	0.142755949174725	1	1	1	1	1	1	0.861518406942906
AT1G12244	18.0262887805097	25.1256082747395	26.3547785396858	28.6723582598321	18.8329061565163	29.5452803987823	-0.0336803123312363	19.4033380962423	0.479056115514452	0.54796216117665	0.669558161116155	0.0631532353771837	0.712825282925583	-0.0336803123312363	0.106202463086419	1	1	0.983799149971032	1	1	1	1
AT1G12250	325.802515305972	337.729031193446	291.78504811795	228.60393747704	304.016913669477	373.279396257787	-0.258413341786702	266.524367434768	0.0518684567651551	-0.159091784581235	-0.511147489238111	-0.0998461532397519	0.196258137019533	-0.258413341786702	-0.28973030218719	1	1	1	1	1	1	1
AT1G12260	1.48165365684913	3.08814169328847	8.1574314527599	10.8490004226392	4.48402527536102	2.88246638036901	2.4716062662675	2.35385291646616	1.05953069868783	2.46090670868863	2.87228196969446	1.59758615963544	0.960095530457151	2.4716062662675	0.667815923881112	1	0.865093033472157	0.482802899177047	1	1	1	0.740501699123312
AT1G12270	155.795441316981	165.115874513366	196.405849593373	201.481436420442	181.154621124585	170.786133036864	0.260833340615345	185.952750439613	0.0838258102509673	0.334184878601253	0.370993901786404	0.217568588620963	0.132537820476502	0.260833340615345	0.255283067350472	1	1	1	1	1	1	1
AT1G12280	25.5219336140992	14.0294846529078	6.90244199848914	9.29914321940501	30.4913718724549	33.8689799693359	-1.63485121388054	53.6282662114091	-0.863275620707737	-1.8865588709632	-1.45656793179002	0.256663425850377	0.408226901986751	-1.63485121388054	1.07125597622847	1	0.670789656149597	0.724188185571129	1	1	1	0.729170203285345
AT1G12290	11.800206471801	13.3019391170378	6.90244199848914	13.1737862274904	25.1105415420217	12.2504821165683	0.577609992501488	20.5164706960613	0.172824469758539	-0.773633338132089	0.158857941570269	1.08948103948875	0.0540264243905623	0.577609992501488	0.797970472541009	1	1	1	1	1	1	1
AT1G12294	0	0	0.627494727135377	0	0	0	NA	0	NA	Inf	NA	NA	NA	NA	NA	NA	1	NA	NA	NA	NA	NA
AT1G12300	13.7747499252903	13.3458063752433	7.52993672562452	17.0484292355758	12.5552707710108	8.64739914110703	0.447505372453734	17.5582060858751	-0.0456396494358459	-0.871316480487465	0.307612694517991	-0.133732984950484	-0.671687940577857	0.447505372453734	0.350119325369406	1	1	1	1	1	1	1
AT1G12310	311.138315137532	327.850464498704	436.108835359087	247.977152517467	288.771227733249	316.350685245499	-0.737069706166294	309.211059262016	0.0754818723363884	0.487132152497865	-0.327348863136327	-0.107629062797854	0.0239686543319629	-0.737069706166294	-0.00896414683178505	1	1	1	1	1	1	0.964991154182498
AT1G12320	36.8822730722521	45.7518510426561	28.2372627210919	23.2478580485125	40.3562274782492	30.9865135889669	-0.651467977635309	35.4034845346134	0.310902541085852	-0.385327329855352	-0.665829773487193	0.129863744345182	-0.25128713157332	-0.651467977635309	-0.059036210115587	1	1	1	1	1	1	1
AT1G12330	29.8078262356704	29.6481526691586	59.6119990778608	48.0455733002592	26.0073465970939	30.2658969938746	0.888429182407411	25.3517642458217	-0.00774895378476262	0.999911585398367	0.688712344543609	-0.196771953604475	0.022001939755788	0.888429182407411	-0.233605020433256	1	0.969888257272527	0.95811235626416	1	1	1	0.909072681518241
AT1G12340	2.29268015144167	0	0.627494727135377	0.774928601617084	0.896805055072203	1.4412331901845	-0.965575505754281	1.14502952902605	#VALUE!	-1.86935985941664	-1.56489980232732	-1.3541687852161	-0.669731319507027	-0.965575505754281	-1.00165029632904	1	1	1	1	1	1	1
AT1G12350	63.6894539609437	63.4422422625099	43.297136172341	55.79485931643	60.9827437449098	79.2678254601478	-0.302091384515576	62.0581329942828	-0.00561074148303833	-0.556782900037059	-0.190922298283601	-0.0626534413643555	0.31568089661904	-0.302091384515576	-0.0374342087812585	1	1	1	1	1	1	1
AT1G12360	55.9473642290341	73.0600959250056	69.0244199848914	71.2934313487717	78.9188448463539	94.4007739570851	1.11196186205594	81.6528526657673	0.38501348280044	0.30303669473503	0.349698994356699	0.496299674048201	0.75472852265743	1.11196186205594	0.545433124296233	1	1	1	1	1	1	0.614207158095777
AT1G12370	24.0933027402421	39.751036688901	24.4722943582797	26.3475724549809	22.4201263768051	25.2215808282288	-0.899669054971289	20.6759553420964	0.722360312132713	0.0225171915913072	0.129037871068713	-0.103837763295683	0.0660265295836343	-0.899669054971289	-0.220678182253917	1	1	1	1	1	1	1
AT1G12380	7.30222271826153	2.84562651466513	11.2949050884368	11.6239290242563	9.86485560579424	3.60308297546126	0.170478845184563	1.71754429353907	-1.35958934957529	0.629264570906916	0.670690222162437	0.433962262302435	-1.01910379573843	0.170478845184563	-2.08798836672664	1	1	1	1	1	1	1
AT1G12390	64.5721722551686	46.543952207341	75.2993672562452	51.9202163083446	61.879548799982	88.635841196347	-0.974026139187081	62.5349569711747	-0.472318841068305	0.221725180701478	-0.314616167359953	-0.0614498839283381	0.456977630341808	-0.974026139187081	-0.0462496810360087	1	1	1	1	1	1	0.902300577483296
AT1G12400	41.289896009519	35.7135226517286	36.3946941738518	34.0968584711517	33.1817870376715	33.8689799693359	-0.229366689442294	28.946337478935	-0.209318341901644	-0.182060643585596	-0.276149962986556	-0.315397198883685	-0.285824247125922	-0.229366689442294	-0.512407966525902	1	1	1	1	1	1	1
AT1G12410	207.828072405389	193.59033751364	278.607658848107	320.045512467856	214.336408162257	262.30444061358	0.402577585035765	236.847660506498	-0.102383593060955	0.422844378140111	0.622886540298765	0.0444863939712871	0.33585169189831	0.402577585035765	0.18856888194715	1	1	0.923856889167461	1	1	1	1
AT1G12411	0	0	0	0	0	0	NA	0	NA	NA	NA	NA	NA	NA	NA	NA	NA	NA	NA	NA	NA	NA
AT1G12420	12.4521646174173	22.0813338396565	17.5698523597905	10.0740718210221	24.2137364869495	11.529865521476	-0.821902553755261	17.1451759673972	0.826430767381216	0.496705513918831	-0.305749632908365	0.959429168225229	-0.111020868229164	-0.821902553755261	0.461406156820808	1	1	1	1	1	1	1
AT1G12423	0	0	0	0	0	0	NA	0	NA	NA	NA	NA	NA	NA	NA	NA	NA	NA	NA	NA	NA	NA
AT1G12430	92.6362151859583	105.687967400432	92.8692196160357	72.8432885520059	99.5453611130146	89.3564577914393	-0.444063815608297	100.324191351461	0.190162919082061	0.00362420123072564	-0.346780255631272	0.103777776152415	-0.0520043141017402	-0.444063815608297	0.115021311708147	1	1	1	1	1	1	1
AT1G12440	917.051795336548	843.52300526797	652.594516220792	281.299082387001	1078.85648125186	1366.28906429491	-0.757650773429069	959.274454635444	-0.12057580449211	-0.490816355479027	-1.70489837342242	0.234427832869128	0.575187620300386	-0.757650773429069	0.0649404187660785	1	1	0.202240604849722	1	1	1	0.931022582703245
AT1G12450	0.970094843568733	1.0809741185003	9.41242090703065	3.09971440646834	1.79361011014441	0	1.8602243878541	1.71754429353907	0.156134273661342	3.27836812907911	1.67593759055991	0.886668607671125	#VALUE!	1.8602243878541	0.824149597279349	1	0.800653717095845	1	1	1	1	1
AT1G12451	0	0	0	0	0	0	NA	0	NA	NA	NA	NA	NA	NA	NA	NA	NA	NA	NA	NA	NA	NA
AT1G12460	45.2076134170745	35.7805687975301	47.6895992622886	31.7720726663004	33.1817870376715	32.4277467791514	-0.459679335433549	42.59263100084	-0.337389435619614	0.0771089022900776	-0.508806549446109	-0.446174171324025	-0.479336974914225	-0.459679335433549	-0.085961907722586	1	1	1	1	1	1	1
AT1G12470	134.71846867343	157.683147975467	128.636419062752	115.464361640946	136.314368370975	109.533722454022	-0.227634395488572	134.169616238571	0.227080838954419	-0.0666484937606893	-0.222500015714659	0.0169899943779836	-0.298572539912941	-0.227634395488572	-0.00588964576782405	1	1	1	1	1	1	1
AT1G12480	119.090905610346	132.291845634508	122.988966518534	103.065504015072	113.89424199417	100.886323312915	-0.306907836142934	109.549851403297	0.151660891919181	0.046465649691835	-0.208501701832869	-0.0643684334506739	-0.239332637568798	-0.306907836142934	-0.120475718433776	1	1	1	1	1	1	1
AT1G12490	0	0	0	0	0	1.4412331901845	NA	0	NA	NA	NA	NA	Inf	NA	NA	NA	NA	NA	NA	1	NA	NA
AT1G12500	161.197796648315	132.400268521528	195.778354866238	148.011362908863	129.139927930397	141.240852638081	-1.17049128169775	169.353082191162	-0.283925976264215	0.280389245939259	-0.123124087797926	-0.319896897280144	-0.190674588898173	-1.17049128169775	0.0712022194751048	1	1	1	1	1	1	0.676137217690848
AT1G12510	0	0.44116309904121	0	0	0	0	NA	0	Inf	NA	NA	NA	NA	NA	NA	1	NA	NA	NA	NA	NA	NA
AT1G12520	76.4254015099617	68.4498170141757	71.5343988934329	74.3931457552401	74.4348195709929	103.768789693284	-0.380664536753112	95.043970754016	-0.159005541748354	-0.0954150660254508	-0.038882522379721	-0.0380745746427342	0.441248461161729	-0.380664536753112	0.314542883914906	1	1	1	1	1	1	1
AT1G12530	92.9513676169819	103.105544435	118.596503428586	113.139575836094	69.0539892405597	95.8420071472696	0.307765252052033	86.9347032244261	0.149573917648607	0.351513478495542	0.283555670243802	-0.428751330830096	0.0441820296852676	0.307765252052033	-0.0965438945660069	1	1	1	1	1	1	1
AT1G12540	0	0	0	0	0	0	NA	0	NA	NA	NA	NA	NA	NA	NA	NA	NA	NA	NA	NA	NA	NA
AT1G12550	3.36882056099453	1.76465239616484	12.5498945427075	13.9487148291075	8.07124549564983	4.32369957055351	-1.52078399101585	4.73960276213934	-0.93285955859553	1.89735975020915	2.04981671385342	1.26054773096464	0.360022695952556	-1.52078399101585	0.492522562463445	1	0.918451004412202	0.656764880058058	1	1	1	1
AT1G12560	10.8301116282323	12.7059953557842	5.01995781708301	3.87464300808542	8.07124549564983	7.20616595092252	1.11641148167886	14.9189107677592	0.2304612837433	-1.10930096687086	-1.48291281489418	-0.424184891228012	-0.587744332073887	1.11641148167886	0.462094094841772	1	1	0.924170669378589	1	1	1	0.932195826748645
AT1G12570	3.82735659128287	5.64738577112481	16.3148629055198	8.52421461778792	4.48402527536102	2.16184978527676	-1.70488872697237	3.62647016232032	0.561234862889929	2.09176663750637	1.15521859509189	0.228446088453171	-0.82408204000396	-1.70488872697237	-0.0777823430083453	1	0.77555084252712	0.980145005632965	1	1	1	1
AT1G12580	215.201986923283	218.896395855175	97.2616827059834	70.5185027471546	227.78848398834	234.200393404982	-0.685197978861402	269.608589800569	0.0245568025237457	-1.14574794141426	-1.60961764940049	0.082003414284201	0.122052101136927	-0.685197978861402	0.325175063781833	1	0.828659678760831	0.303206197795509	1	1	1	0.995549175050156
AT1G12590	0	0	0	0	0	0	NA	0	NA	NA	NA	NA	NA	NA	NA	NA	NA	NA	NA	NA	NA	NA
AT1G12600	0	0	0.627494727135377	0	0	0	Inf	0	NA	Inf	NA	NA	NA	Inf	NA	NA	1	NA	NA	NA	NA	1
AT1G12610	0.458536030288333	0	1.25498945427075	0	0	0	#VALUE!	0	#VALUE!	1.45256823547073	#VALUE!	#VALUE!	#VALUE!	#VALUE!	#VALUE!	1	1	1	1	1	1	1
AT1G12620	16.3855667746843	20.7578445425329	16.9423576326552	20.1481436420442	19.7297112115885	13.6917153067528	0.103996519200368	20.7078522713035	0.341231068216324	0.0482090720929629	0.298221345159902	0.267944262767325	-0.259122376717311	0.103996519200368	0.337752354856978	1	1	1	1	1	1	1
AT1G12630	3.31579777800247	0.44116309904121	0.627494727135377	0.774928601617084	1.79361011014441	1.4412331901845	-1.49789642838612	0.572514764513024	-2.9099719959658	-2.40168078204848	-2.09722072495916	-0.886489707847941	-1.20205224213887	-1.49789642838612	-2.53397121896087	1	1	1	1	1	1	1
AT1G12640	38.1861893634848	56.2081636450287	17.5698523597905	24.0227866501296	39.4594224231769	42.5163791104429	-0.70159136435729	40.3647358399884	0.557728722736864	-1.1199488908494	-0.668647445430817	0.0473188799308235	0.154967776364443	-0.70159136435729	0.080044491043523	1	0.999459530577353	1	1	1	1	1
AT1G12650	198.233169535686	189.998967609482	141.813808332595	121.663790453882	188.329061565163	204.6551130062	-0.529230258241335	184.139515358453	-0.0612068034544942	-0.483200369071907	-0.704298525506152	-0.0739427396204384	0.0459963279271962	-0.529230258241335	-0.106399128335314	1	1	0.931673325053851	1	1	1	1
AT1G12660	0.5115588132804	0	0	1.54985720323417	0.896805055072203	0	#VALUE!	0	#VALUE!	#VALUE!	1.5991632788163	0.809894295927523	#VALUE!	#VALUE!	#VALUE!	1	1	1	1	1	1	1
AT1G12663	0	0	0	0	0	0	Inf	0	NA	NA	NA	NA	NA	Inf	NA	NA	NA	NA	NA	NA	NA	1
AT1G12665	0	0	0	0	0	0	NA	0	NA	NA	NA	NA	NA	NA	NA	NA	NA	NA	NA	NA	NA	NA
AT1G12672	0	0	3.13747363567688	5.42450021131959	0.896805055072203	0.720616595092252	Inf	2.38574984567318	NA	Inf	Inf	Inf	Inf	Inf	Inf	NA	0.98832799503663	0.598902477827957	1	1	1	1
AT1G12680	91.5040677264846	121.239589270882	76.5543567105159	73.618217153623	121.96548748982	117.460505000037	0.125086557651471	97.8746476473741	0.40595308618296	-0.2573513945857	-0.313773066728323	0.414565183302287	0.3602679619921	0.125086557651471	0.0970993301924676	1	1	1	1	1	1	1
AT1G12700	14.9569359008273	15.309106691826	6.90244199848914	3.87464300808542	8.96805055072203	9.36801573619928	-0.67128315296123	5.88463229116539	0.0335754490478235	-1.11563588798629	-1.94867935464691	-0.737948337535689	-0.674999248572884	-0.67128315296123	-1.34579047840265	1	1	0.742168939464641	1	1	1	1
AT1G12710	9.96606235064767	4.36776373220664	15.059873451249	20.1481436420442	8.96805055072203	7.20616595092252	2.0018988361339	11.3881313930599	-1.19012878208914	0.595614141942361	1.01555141645161	-0.152229189690899	-0.467791723981824	2.0018988361339	0.192435538607607	1	1	0.897578678508804	1	1	1	0.294982426581935
AT1G12730	8.97729849043867	5.69125302933027	10.6674103613014	13.9487148291075	11.6584657159386	5.76493276073802	0.524609848801662	11.8011615115378	-0.657535042537888	0.248856717752349	0.635778935033637	0.377024668843635	-0.638977583588382	0.524609848801662	0.394575591850293	1	1	1	1	1	1	1
AT1G12740	3.82735659128287	5.49260510891239	9.41242090703065	9.29914321940501	5.38083033043322	2.88246638036901	0.880073773748787	2.89447075177215	0.521142251126419	1.29821751497379	1.28074947717575	0.491480494286965	-0.409044540725116	0.880073773748787	-0.403048743428529	1	1	0.960946697873363	1	1	1	1
AT1G12750	103.235566665582	61.8323705285575	62.7494727135377	57.3447165196642	86.9900903420037	103.048173098192	-0.676976974359113	80.9208532552191	-0.739505871177637	-0.718264851771403	-0.848207618827863	-0.247017125158467	-0.00262116485812949	-0.676976974359113	-0.351356655646695	1	1	0.887586493068132	1	1	1	1
AT1G12760	51.6084488244709	87.9950856635919	61.4944832592669	57.3447165196642	72.6412094608485	74.9441258895942	0.323283944762274	80.252647703085	0.769815685845282	0.252849721690468	0.152053300293525	0.493180954660418	0.53820813562596	0.323283944762274	0.636941721816752	1	1	1	1	1	1	1
AT1G12770	196.589463262931	164.73926704314	263.547785396858	220.854651460869	176.670595849224	233.47977680989	0.0218083425663879	183.311825160283	-0.255001523641114	0.422878570432454	0.16791121890775	-0.154124053576759	0.248111595560565	0.0218083425663879	-0.10088614376933	1	1	1	1	1	1	1
AT1G12775	10.1064616829836	10.8974757014139	10.6674103613014	13.1737862274904	8.07124549564983	6.48554935583027	0.801144103871508	6.52094091409247	0.108715995142427	0.0779319958509741	0.382392052940289	-0.32441476975652	-0.639977304047444	0.801144103871508	-0.63212593899	1	1	1	1	1	1	1
AT1G12780	113.304690315285	173.296834957744	293.040037572221	318.495655264622	203.57474750139	270.231223159595	2.07628080573677	209.106886492576	0.613037722165296	1.37089020751783	1.49106610857916	0.845351029299612	1.25398679310102	2.07628080573677	0.884032991199603	1	0.423577061104614	0.224202262726057	1	1	1	0.0146565494409896
AT1G12790	7.5486676165816	14.2719998315311	12.5498945427075	14.7236434307246	7.17444044057763	20.1772646625831	2.22212816756699	20.0715436483764	0.918893575324753	0.733381313183474	0.963840788829013	-0.0733557075033543	1.41843668026333	2.22212816756699	1.41085764674194	1	1	0.956371796852848	1	1	1	0.22431486596192
AT1G12800	135.336073052694	115.548336241551	193.268375957696	223.17943726572	147.076029031841	134.034686687159	-0.134697509892855	138.432395023818	-0.228049945781945	0.514059159473568	0.721657677310294	0.120015697597284	-0.0139400302036932	-0.134697509892855	0.0326351596876798	1	1	0.867847447697151	1	1	1	1
AT1G12805	0	0	0	0	0	0	NA	0.604411693720054	NA	NA	NA	NA	NA	NA	Inf	NA	NA	NA	NA	NA	1	NA
AT1G12810	267.038211629433	267.602296299516	185.738439232071	176.683721168695	265.454296301372	260.863207423395	0.00344722121996658	245.341321147786	0.0030442977891515	-0.52377378097818	-0.595877075353073	-0.00858270677764668	-0.033752719614316	0.00344722121996658	-0.122255960489953	1	1	0.975419458367356	1	1	1	1
AT1G12820	308.328107638952	299.920606450518	181.345976142124	168.934435152524	286.977617623105	320.674384816052	-0.268678683755053	295.757777276566	-0.0398857656952689	-0.765721679693656	-0.868002980328093	-0.103528193106438	0.0566427035690348	-0.268678683755053	-0.0600503073001187	1	1	0.827460486928822	1	1	1	1
AT1G12830	151.051012665122	144.092335904614	133.0288821527	89.8917177875818	142.59200375648	146.285168803727	-1.07669511345827	114.798175071536	-0.0680422537427119	-0.183296350120309	-0.748775752466621	-0.0831427751986196	-0.0462523475887234	-1.07669511345827	-0.395936148207966	1	1	0.919452024822584	1	1	1	0.751095487018227
AT1G12840	298.221645955969	277.705180319259	392.811699186746	330.894512890495	249.311805310073	299.055886963285	-0.295294614618677	355.430160425176	-0.102830887728898	0.397452921152261	0.149986390929448	-0.258433778856317	0.00403014036353862	-0.295294614618677	0.253181130862462	1	1	1	1	1	1	1
AT1G12845	20.1068777999831	30.2879636886177	102.909135250202	110.039861429626	24.2137364869495	20.1772646625831	3.55289411409441	28.978234408142	0.591055509489754	2.35561007387121	2.45226524584713	0.268136645617133	0.00504153122034362	3.55289411409441	0.527280619691498	1	0.0263470588354475	0.0126916343208476	1	1	1	7.27979161139428e-06
AT1G12850	154.123349811733	211.41980205907	144.951281968272	188.307650192951	144.385613866625	123.946054355867	0.711710806804151	166.297496832141	0.456025061272141	-0.0885173550316072	0.289006164247431	-0.0941584441325143	-0.314373101835958	0.711710806804151	0.109681004967517	1	1	1	1	1	1	0.909898114845211
AT1G12855	0.917072060576666	0.44116309904121	0.627494727135377	0	0	0	1.35635258913308	0	-1.05572297844659	-0.547431764529274	#VALUE!	#VALUE!	#VALUE!	1.35635258913308	#VALUE!	1	1	1	1	1	1	1
AT1G12860	160.380801619865	157.967039895309	160.011155419521	197.606793412356	137.211173426047	166.46243346631	0.0959265096154154	149.627514880422	-0.0218778854438155	-0.00332896606809885	0.301131091021216	-0.225103486033772	0.0536951783987095	0.0959265096154154	-0.100125958728616	1	1	1	1	1	1	1
AT1G12870	1.0231176265608	0.44116309904121	0	0	0.896805055072203	0	#VALUE!	0	-1.21358799219033	#VALUE!	#VALUE!	-0.190105704072477	#VALUE!	#VALUE!	#VALUE!	1	1	1	1	1	1	1
AT1G12880	27.1970093862763	27.9273675311992	30.1197469024981	25.5726438533638	49.3242780289712	41.7957625153506	0.109939669920787	34.3541457932085	0.0382315699483461	0.147261627204864	-0.0888466970685239	0.858849914208901	0.619908661520889	0.109939669920787	0.337036191424065	1	1	1	1	1	1	1
AT1G12890	0	0.44116309904121	0	0	0	0	NA	0	Inf	NA	NA	NA	NA	NA	NA	1	NA	NA	NA	NA	NA	NA
AT1G12900	4449.05593947888	4685.99538099529	5053.21503762119	6811.62240821417	4479.54125008566	4902.35469641259	-0.445398734586761	4124.66600944712	0.0748562940129594	0.183702336476009	0.614499225539358	0.0098517552995911	0.13997563210082	-0.445398734586761	-0.109221934765382	1	1	0.922341244024258	1	1	1	1
AT1G12910	94.3269757078469	109.810725437029	66.5144410763499	81.3675031697938	127.346317820253	121.784204570591	1.11480458277527	129.396486586011	0.219276654024886	-0.504002812172614	-0.213217691980376	0.433014926969402	0.36858470945598	1.11480458277527	0.456056127193098	1	1	1	1	1	1	0.567662247580804
AT1G12920	295.963319570879	194.163102387298	318.767321384771	234.028437688359	225.994873878195	382.647411993986	-0.655886885500014	316.240721082207	-0.608149319941651	0.107085352722435	-0.338734537635337	-0.389128336349281	0.370597256664031	-0.655886885500014	0.0956047643872592	1	1	1	1	1	1	1
AT1G12930	17.4430381675969	22.5224969386977	7.52993672562452	19.3732150404271	26.9041516521661	15.8535650920296	-0.308157344899553	14.0912205695899	0.368715433926788	-1.21194169856191	0.151412047580976	0.625177470525988	-0.137844040736158	-0.308157344899553	-0.307854763513021	1	1	1	1	1	1	1
AT1G12938	0	0	0	0	0	0	NA	0	NA	NA	NA	NA	NA	NA	NA	NA	NA	NA	NA	NA	NA	NA
AT1G12940	0	0	0.627494727135377	2.32478580485125	0	0	NA	0	NA	Inf	Inf	NA	NA	NA	NA	NA	1	1	NA	NA	NA	NA
AT1G12950	0.970094843568733	1.32348929712363	1.88248418140613	1.54985720323417	3.58722022028881	2.16184978527676	#VALUE!	3.4988824454922	0.448148820274427	0.956440034191748	0.675937590559907	1.88666860767113	1.15606857410136	#VALUE!	1.85069648638432	1	1	1	1	1	1	1
AT1G12960	0	0	0	0	0	0	NA	0	NA	NA	NA	NA	NA	NA	NA	NA	NA	NA	NA	NA	NA	NA
AT1G12970	28.4508871614457	32.7362943624471	21.9623154497382	24.0227866501296	34.0785920927437	21.6184978527676	0.530340877271443	36.8339564652892	0.202417383217828	-0.373443476390912	-0.244070125859688	0.26039209430824	-0.396207357817751	0.530340877271443	0.372562730879724	1	1	1	1	1	1	1
AT1G12980	0.5115588132804	0.88232619808242	0.627494727135377	0	0	0.720616595092252	#VALUE!	0.604411693720054	0.786412007809668	0.294703221726989	#VALUE!	#VALUE!	0.494331761636598	#VALUE!	0.240631458632212	1	1	1	1	1	1	1
AT1G12990	53.7263758772248	59.0976574178993	109.184082521556	78.2677887633255	43.0466426434658	51.1637782515499	0.390791571521073	78.7919088044156	0.137470420239713	1.02306011809893	0.542788162091309	-0.319729802828111	-0.0705077183355099	0.390791571521073	0.552416961874699	1	0.869479288815834	0.982080406984695	1	1	1	1
AT1G13000	114.611590873446	121.040941350464	82.8293039818697	93.7663607956672	105.82299649852	85.753374815978	0.345046761693218	113.685042471717	0.0787421589487146	-0.468539782997558	-0.289610607992102	-0.115099778793637	-0.41848759913846	0.345046761693218	-0.0117105022896926	1	1	1	1	1	1	1
AT1G13010	0	0	0	0	0	0	NA	0	NA	NA	NA	NA	NA	NA	NA	NA	NA	NA	NA	NA	NA	NA
AT1G13020	92.7766145182942	107.785360008618	69.0244199848914	51.9202163083446	95.9581408927258	74.9441258895942	-0.719267201529958	105.095691042808	0.216328129404137	-0.42665434238881	-0.837464808366382	0.0486440046882106	-0.307945797862769	-0.719267201529958	0.179870412212652	1	1	0.895990819393747	1	1	1	1
AT1G13030	47.4286017688838	55.5244853673642	41.4146519909349	54.2450021131959	44.8402527536102	38.9132961349816	-0.0882983238830816	26.9417208225327	0.227366778811337	-0.195616071630569	0.193732883045259	-0.0809629270137641	-0.285494148915945	-0.0882983238830816	-0.815915335690265	1	1	1	1	1	1	1
AT1G13040	1.99321247012953	2.40446341562392	0	1.54985720323417	1.79361011014441	0	-0.763635910229078	0.572514764513024	0.270619470405217	#VALUE!	-0.362960206802118	-0.152229189690899	#VALUE!	-0.763635910229078	-1.79971070080383	1	1	1	1	1	1	1
AT1G13050	1.94018968713747	0.88232619808242	3.76496836281226	6.19942881293667	0.896805055072203	3.60308297546126	#VALUE!	2.89447075177215	-1.13681368044673	0.956440034191748	1.67593759055991	-1.11333139232887	0.893034168267563	#VALUE!	0.577101870676787	1	1	0.96729265727214	1	1	1	1
AT1G13060	241.478939982054	247.881558617278	373.986857372684	324.695084077558	255.589440695578	250.053958497012	0.349129033333228	266.081070348297	0.0377535714648325	0.631090198595584	0.427188168922089	0.0819308613860605	0.0503420706212925	0.349129033333228	0.139968503900308	1	1	1	1	1	1	1
AT1G13080	94.7511579717835	115.215596029531	48.317093989424	60.4444309261326	114.791047049242	175.83044920251	-1.29021795550661	113.970484873366	0.28212053883754	-0.971609887832512	-0.64853415257585	0.27679464567312	0.891969448945081	-1.29021795550661	0.266444775665365	1	0.991536511695901	0.97422485171318	1	1	1	0.614207158095777
AT1G13090	141.805615992794	144.445764487244	201.425807410456	191.40736459942	177.567400904296	220.508678098229	0.037885046052611	134.105822380157	0.0266132316574757	0.506333869125684	0.432731670677374	0.324452076283524	0.636920764605641	0.037885046052611	-0.080542794322253	1	1	1	1	1	1	1
AT1G13100	34.8360378191305	16.2353001481139	17.5698523597905	8.52421461778792	21.5233213217329	22.3391144478598	-0.43161742542359	28.0229564931446	-1.10144648751806	-0.987478475665639	-2.03094172199663	-0.694679822801553	-0.641008547426759	-0.43161742542359	-0.313971372243046	1	1	0.425042117290619	1	1	1	1
AT1G13110	79.5477771726361	73.0162286668002	96.0066932517126	86.0170747794963	56.4987184695488	85.0327582208858	0.517622724701991	87.3461033816905	-0.123604462850565	0.27131337154516	0.112801452291929	-0.493603473447042	0.0961971181239585	0.517622724701991	0.134921726697535	1	1	1	1	1	1	1
AT1G13120	109.673740106259	93.0026604152576	80.3193250733282	89.8917177875818	98.6485560579424	72.0616595092252	-0.790727226023128	67.6254259545914	-0.237874241908432	-0.449399081848952	-0.286958029632065	-0.152848294123759	-0.605914352164619	-0.790727226023128	-0.697580452040534	1	1	1	1	1	1	0.972539384544808
AT1G13130	0	0	1.25498945427075	0	0	0	Inf	0.604411693720054	NA	Inf	NA	NA	NA	Inf	Inf	NA	1	NA	NA	NA	1	1
AT1G13140	4.7974514348516	5.2062226720836	2.50997890854151	0.774928601617084	4.48402527536102	2.16184978527676	-0.030808607065886	0.604411693720054	0.11796881573807	-0.934592960728241	-2.63013290363893	-0.0974737916403454	-1.15000192009748	-0.030808607065886	-2.98866472382302	1	1	0.961598271493039	1	1	1	1
AT1G13150	7.1961771522774	10.5001798605781	2.50997890854151	2.32478580485125	5.38083033043322	7.20616595092252	-0.615771107787042	6.01222000799351	0.545111432676407	-1.5195554614494	-1.63013290363893	-0.419401886527708	0.00200117334757403	-0.615771107787042	-0.259332899210997	1	1	0.972597587922725	1	1	1	1
AT1G13160	98.7405671789713	82.0406290850289	55.2195359879131	56.5697879180471	95.0613358376536	62.693643773026	-1.10870921329828	85.2793228280876	-0.267304377733783	-0.83846416718559	-0.803611169853555	-0.0547842570591543	-0.65532375006455	-1.10870921329828	-0.211446949906404	1	1	0.924170669378589	1	1	1	0.795483224647323
AT1G13170	43.3891540456327	46.1491468834918	46.4346098080179	48.8205019018763	55.6019134144766	36.7514463497049	-0.20780295836084	39.6024694614468	0.0889695200157828	0.0978660536057544	0.170152668566036	0.357800072564213	-0.239533430142091	-0.20780295836084	-0.131744064174599	1	1	1	1	1	1	1
AT1G13180	6.684618338997	7.45590542549511	10.6674103613014	11.6239290242563	5.38083033043322	6.48554935583027	1.07557690417342	5.85273536195836	0.157538368819095	0.674292891040244	0.798180702487738	-0.313016375288406	-0.0436164088581744	1.07557690417342	-0.191734144353225	1	1	1	1	1	1	1
AT1G13190	89.5825470559874	101.253157522424	92.8692196160357	68.1937169423034	91.4741156173647	97.2832403374541	0.375670433847359	72.9056465520367	0.176677307007614	0.0519828257343436	-0.393578864167994	0.0301458762774227	0.118973597065833	0.375670433847359	-0.297187130404484	1	1	1	1	1	1	1
AT1G13195	11.8875830211449	13.9856173947023	13.8048839969783	15.4985720323417	15.2456859362275	22.3391144478598	1.11950770191944	15.9682495091641	0.234488526260895	0.215723348257088	0.382679881596469	0.358945645070664	0.910116579916275	1.11950770191944	0.425750751857043	1	1	1	1	1	1	0.905276105890882
AT1G13200	0.458536030288333	0.88232619808242	0	0	0.896805055072203	0	#VALUE!	0	0.944277021553405	#VALUE!	#VALUE!	0.96775930967126	#VALUE!	#VALUE!	#VALUE!	1	1	1	1	1	1	1
AT1G13210	25.0633975838109	22.7211448591156	29.4922521753627	23.2478580485125	26.0073465970939	17.2947982822141	1.31186995547815	35.1483091009572	-0.141546468752619	0.234753998930236	-0.108484200049568	0.0533372165807042	-0.535243812116637	1.31186995547815	0.487873287383341	1	1	1	1	1	1	0.587474770003807
AT1G13220	141.986337625339	111.665602866591	158.75616596525	132.512790876521	147.972834086914	131.872836901882	0.081851289360623	147.339085783584	-0.346567264875181	0.161060510392578	-0.0996204923265194	0.0595802241446173	-0.106604686108081	0.081851289360623	0.0533880803369092	1	1	1	1	1	1	1
AT1G13230	0.5115588132804	2.40446341562392	1.88248418140613	3.09971440646834	1.79361011014441	2.16184978527676	#VALUE!	1.78133815195313	2.23274295602364	1.87966572244815	2.5991632788163	1.80989429592752	2.07929426235775	#VALUE!	1.79998939019445	1	1	0.966071947532057	1	1	1	1
AT1G13240	0	0	0	1.54985720323417	0	0	NA	0.604411693720054	NA	NA	Inf	NA	NA	NA	Inf	NA	NA	1	NA	NA	1	NA
AT1G13245	614.34562952489	388.41144877402	819.508113638802	374.290514581052	499.520415675217	1413.12914297591	-0.592655283449161	669.213187997228	-0.661464815007392	0.415707691856654	-0.714892053764689	-0.298506898149212	1.20177087041198	-0.592655283449161	0.12341533532946	1	1	0.894646546945213	1	1	1	1
AT1G13250	121.243186429451	121.17254312508	132.401387425564	92.216503592433	90.5773105622925	112.416188834391	-0.520375267115239	87.7288665321748	-0.000840842695815973	0.127014566487278	-0.394806801822648	-0.420682065267579	-0.10905386344805	-0.520375267115239	-0.466780139653924	1	1	1	1	1	1	1
AT1G13260	19.2428285223985	14.1842653151202	80.9468198004636	34.8717870727688	13.452075826083	31.7071301840591	1.79810063627325	25.1603826705795	-0.440029450812828	2.07265352386941	0.857739421865146	-0.516492061744792	0.720486426993063	1.79810063627325	0.386832986829037	1	0.143431221261282	0.902731113739247	1	1	1	0.22255972785477
AT1G13270	42.3130136360798	58.2591984780224	79.6918303461928	100.740718210221	45.7370578086824	49.0019284662732	2.06683479768513	45.7406472250549	0.461384411601663	0.913330391469863	1.25147357481547	0.112262120869726	0.211737085857646	2.06683479768513	0.112375338253154	1	0.980109668614313	0.499997523103905	1	1	1	0.0360780338571632
AT1G13280	234.001964165104	249.406186351806	241.58546994712	185.207935786483	262.763881136156	241.406559355905	-0.372130693767229	232.875214006541	0.0919766111368087	0.0460130474577776	-0.337374723054422	0.167246340498295	0.0449442371302575	-0.372130693767229	-0.00696354458109197	1	1	1	1	1	1	1
AT1G13290	0	0.44116309904121	0	0	0.896805055072203	0	NA	0	Inf	NA	NA	Inf	NA	NA	NA	1	NA	NA	1	NA	NA	NA
AT1G13300	34.6769694701543	33.2651919778992	25.0997890854151	42.6210730889396	34.0785920927437	33.8689799693359	-0.184006604278331	47.490088447801	-0.0599644626629104	-0.466302581194416	0.297589094532196	-0.0251120884376596	-0.0340132844945324	-0.184006604278331	0.453648620748459	1	1	1	1	1	1	1
AT1G13310	0	0	0	0	0	0.720616595092252	NA	0	NA	NA	NA	NA	Inf	NA	NA	NA	NA	NA	NA	1	NA	NA
AT1G13320	211.112500683968	264.142528169975	195.778354866238	148.78629151048	241.240559814423	188.080931319078	-0.00659282570720628	232.20374853198	0.3233045927283	-0.10879073777157	-0.504770398823347	0.19246048012334	-0.166658420154324	-0.00659282570720628	0.137379254174088	1	1	1	1	1	1	1
AT1G13330	33.5291372609691	28.324663372035	31.3747363567688	18.59828643881	27.8009567072383	24.5009642331366	-0.376452242976689	41.5416622982215	-0.243356551328732	-0.0958120255016163	-0.850245657465869	-0.270280830688932	-0.452576834116393	-0.376452242976689	0.309143585489753	1	1	0.949343483294032	1	1	1	1
AT1G13340	31.5889475738317	28.324663372035	31.3747363567688	19.3732150404271	26.9041516521661	24.5009642331366	-0.749888372681195	40.3328389107814	-0.157361062395941	-0.00981653656882531	-0.70535647947951	-0.231591056534498	-0.366581345183602	-0.749888372681195	0.352535083753845	1	1	0.999374701372574	1	1	1	1
AT1G13350	197.528188607077	198.205597458443	101.026651068796	112.364647234477	247.518195199928	163.579967085941	-0.613095431699102	201.761515302742	0.00493915545998953	-0.9673226207715	-0.813870351781867	0.325476032092586	-0.272062471685593	-0.613095431699102	0.0305924656754723	1	0.961778070168585	0.87324590762718	1	1	1	1
AT1G13360	143.960881078829	138.334036729482	98.5166721602541	99.9657896086038	164.115325078213	141.240852638081	0.138742165059115	110.439705498667	-0.0575206655559883	-0.547237036762445	-0.526170473141502	0.189033126830504	-0.0275194016292547	0.138742165059115	-0.382417891162741	1	1	1	1	1	1	1
AT1G13370	0.458536030288333	0	0	0	1.79361011014441	0	#VALUE!	1.14502952902605	#VALUE!	#VALUE!	#VALUE!	1.96775930967126	#VALUE!	#VALUE!	1.32027779855833	1	1	1	1	1	1	1
AT1G13380	243.930688482471	240.29156090018	154.363702875303	169.709363754141	233.169314318773	257.260124447934	0.26113406472729	254.468030489574	-0.0216852908819942	-0.660137715663906	-0.523405104312657	-0.0650933337741579	0.0767565829355625	0.26113406472729	0.061013145557393	1	1	1	1	1	1	1
AT1G13390	91.5757595261169	103.348059613623	86.594272344682	71.2934313487717	115.687852104314	114.578038619668	-0.670724417555214	66.3209117795302	0.17447363528968	-0.0806941585546079	-0.361196602186449	0.337199714291011	0.323292879861187	-0.670724417555214	-0.465501920511711	1	1	1	1	1	1	1
AT1G13400	0	0	0	0.774928601617084	0.896805055072203	0	NA	0	NA	NA	Inf	Inf	NA	NA	NA	NA	NA	1	1	NA	NA	NA
AT1G13410	1.94018968713747	3.97046789137089	1.88248418140613	0.774928601617084	0.896805055072203	2.16184978527676	#VALUE!	1.17692645823308	1.03311132099558	-0.0435599658082521	-1.32406240944009	-1.11333139232887	0.156068574101357	#VALUE!	-0.721173533195838	1	1	1	1	1	1	1
AT1G13420	4.85047421784367	3.48543753412422	15.6873681783844	11.6239290242563	13.452075826083	8.64739914110703	0.760688714303189	17.2089698258113	-0.476786030686449	1.69340562835795	1.26090009128106	1.47163110839228	0.834140479213995	0.760688714303189	1.82696302871475	1	0.874934504210863	0.897578678508804	1	1	1	1
AT1G13430	0.917072060576666	0.44116309904121	2.50997890854151	3.09971440646834	0	0.720616595092252	#VALUE!	1.17692645823308	-1.05572297844659	1.45256823547073	1.75702829256004	#VALUE!	-0.347803224619665	#VALUE!	0.359917168804296	1	1	1	1	1	1	1
AT1G13440	9247.75882307376	9118.79515125272	12203.5174533288	8852.00941627195	9533.03773541752	8703.60723552422	-1.12524575841519	7400.98550346284	-0.0202605570841807	0.400121361002547	-0.0630987877659373	0.043832233592819	-0.0874903194740768	-1.12524575841519	-0.321386383052917	1	1	1	1	1	1	0.594191092797258
AT1G13448	87.8701332505297	115.943141565401	81.574314527599	65.0940025358351	122.862292544892	162.138733895757	0.0595608371242336	87.2185156648623	0.399972695321231	-0.107257922371915	-0.432848255532294	0.48359742176069	0.883783995726276	0.0595608371242336	-0.0107384437028603	1	1	1	1	1	1	1
AT1G13450	104.308722808206	130.524702721356	78.4368408919221	79.8176459665597	154.250469472419	179.433532177971	0.156100217012661	107.034883879582	0.323463064701842	-0.411256472067217	-0.386080172456771	0.564415072173328	0.782589715248386	0.156100217012661	0.0372212557445142	1	1	1	1	1	1	1
AT1G13460	32.4716658680565	17.0737590879908	37.0221889009872	16.2735006339588	31.3881769275271	36.0308297546126	-0.619724898542131	32.3176322075991	-0.92740067196554	0.189208795715043	-0.996656773778723	-0.0489601625012985	0.150050476037535	-0.619724898542131	-0.0068598988834508	1	1	0.914815828892085	1	1	1	1
AT1G13470	1.0231176265608	3.68408545454209	5.01995781708301	0	0.896805055072203	2.16184978527676	1.19848757538934	26.2416183411915	1.84833450650973	2.29470322172699	#VALUE!	-0.190105704072477	1.07929426235775	1.19848757538934	4.68081277024924	1	0.97354522654314	1	1	1	0.0223208786503928	1
AT1G13480	2.85726174771413	3.92660063316543	0.627494727135377	0	1.79361011014441	2.88246638036901	1.03875448517559	7.69786737232555	0.458647667214198	-2.18695796337413	#VALUE!	-0.671766889173593	0.0126705765354818	1.03875448517559	1.42982561038667	1	1	0.926757619663327	1	1	1	1
AT1G13485	0	0	0	0	0	0	NA	0	NA	NA	NA	NA	NA	NA	NA	NA	NA	NA	NA	NA	NA	NA
AT1G13490	0	0	0	0	0	0	NA	0.604411693720054	NA	NA	NA	NA	NA	NA	Inf	NA	NA	NA	NA	NA	1	NA
AT1G13500	0	0	0	0	0	0	NA	0	NA	NA	NA	NA	NA	NA	NA	NA	NA	NA	NA	NA	NA	NA
AT1G13510	1.42863087385707	0.44116309904121	0	0	0.896805055072203	0	1.30178889100938	5.2483236682383	-1.69524917729145	#VALUE!	#VALUE!	-0.671766889173593	#VALUE!	1.30178889100938	1.87722349026076	1	1	1	1	1	1	1
AT1G13520	6.93106323731707	6.13241612837148	1.88248418140613	10.0740718210221	3.58722022028881	5.76493276073802	-0.561617086439026	24.6516617644806	-0.176621083787753	-1.88043893938023	0.539498335129026	-0.950210365900848	-0.265772900191773	-0.561617086439026	1.83053631530373	1	1	1	1	1	1	1
AT1G13530	2.9102845307062	1.96330031658271	0	0	5.38083033043322	3.60308297546126	-0.309700613588209	4.16708799762632	-0.56787933666224	#VALUE!	#VALUE!	0.886668607671125	0.308071667546407	-0.309700613588209	0.517879357728492	1	1	0.948024588144437	1	1	1	1
AT1G13540	1.8871669041454	1.32348929712363	0	0.774928601617084	0.896805055072203	1.4412331901845	#VALUE!	4.73960276213934	-0.511875494900053	#VALUE!	-1.28408672461457	-1.07335570750335	-0.388918241794279	#VALUE!	1.32854412543777	1	1	1	1	1	1	1
AT1G13550	4.49798375353947	0	0	0.774928601617084	0	0.720616595092252	-0.937818855330875	2.32195598725913	#VALUE!	#VALUE!	-2.53714315190392	#VALUE!	-2.64197466908362	-0.937818855330875	-0.953937824055335	1	1	1	1	1	1	1
AT1G13560	303.973507484677	286.26523875085	296.805005935033	230.153794680274	326.437040046282	309.144519294576	-0.598489672491704	264.329999164337	-0.0865930982594166	-0.0344301677005619	-0.401347363149876	0.102859173359273	0.0243358363691975	-0.598489672491704	-0.201605424808294	1	1	1	1	1	1	1
AT1G13570	57.8158621165393	71.4940914492587	35.1397047195811	37.9715014792371	60.0859386898376	54.0462446319189	0.444155331662026	60.3724856299508	0.306358658098381	-0.718363290400497	-0.606548311253578	0.0555620522002046	-0.0972709820526116	0.444155331662026	0.0624258416211556	1	1	0.998704194113133	1	1	1	1
AT1G13580	24.1649945398745	20.559196622115	25.7272838125504	20.1481436420442	17.0392960463719	17.2947982822141	-0.275924327560926	20.7397492005105	-0.233134778375634	0.090380482144463	-0.262271747243213	-0.504052934829502	-0.482580481842856	-0.275924327560926	-0.220520220602479	1	1	1	1	1	1	1
AT1G13590	1.5346764398412	3.08814169328847	2.50997890854151	2.32478580485125	0.896805055072203	0.720616595092252	2.19848757538934	2.92636768097918	1.00880442914612	0.709740721005833	0.599163278816304	-0.775068204793634	-1.09063073908456	2.19848757538934	0.931176526862704	1	1	1	1	1	1	0.916765727052718
AT1G13600	7.5486676165816	13.5444542956611	10.6674103613014	10.8490004226392	12.5552707710108	18.7360314723986	-1.09979992732038	8.97048461817972	0.84340834069504	0.498916059546452	0.523268197443031	0.73399921455425	1.31152147634681	-1.09979992732038	0.248963903975399	1	1	1	1	1	1	1
AT1G13605	0	0	0.627494727135377	2.32478580485125	0.896805055072203	0	NA	0	NA	Inf	Inf	Inf	NA	NA	NA	NA	1	1	1	NA	NA	NA
AT1G13607	0.458536030288333	0	0.627494727135377	0	0	0	#VALUE!	0	#VALUE!	0.452568235470726	#VALUE!	#VALUE!	#VALUE!	#VALUE!	#VALUE!	1	1	1	1	1	1	1
AT1G13608	0.917072060576666	1.52213721754151	1.88248418140613	0	0.896805055072203	0.720616595092252	#VALUE!	0	0.730991414967461	1.03753073619188	#VALUE!	-0.0322406903287402	-0.347803224619665	#VALUE!	#VALUE!	1	1	1	1	1	1	1
AT1G13609	12.8390088480733	4.80892683124785	186.365933959207	23.2478580485125	3.58722022028881	1.4412331901845	#VALUE!	0.604411693720054	-1.41674695229023	3.85953243421389	0.856563966110956	-1.83959561238634	-3.15515814667727	#VALUE!	-4.40885844968165	1	9.42119661855225e-05	0.962367021208343	1	1	0.0452755312251236	0.12872880938187
AT1G13610	0.917072060576666	1.32348929712363	6.27494727135377	11.6239290242563	0.896805055072203	0	#VALUE!	2.99016153939324	0.529239522274561	2.77449633035809	3.66391888816856	-0.0322406903287402	#VALUE!	#VALUE!	1.70511642042886	1	0.984833210753093	0.482359172819763	1	1	1	1
AT1G13620	4.49798375353947	0.88232619808242	1.88248418140613	4.6495716097025	5.38083033043322	5.04431616564577	0.647143645390281	3.53077937469923	-2.34989442291055	-1.25664070827207	0.0478193488172412	0.25855036592846	0.165380252973983	0.647143645390281	-0.349291774938504	1	1	1	1	1	1	1
AT1G13630	2.45174850041787	3.04427443508301	0.627494727135377	0.774928601617084	0.896805055072203	1.4412331901845	#VALUE!	1.17692645823308	0.312287425276778	-1.96613575421996	-1.66167569713064	-1.45094468001942	-0.766507214310347	#VALUE!	-1.05878682088639	1	1	1	1	1	1	1
AT1G13635	0.917072060576666	1.52213721754151	4.39246308994764	0.774928601617084	2.69041516521661	1.4412331901845	1.35635258913308	1.81323508116016	0.730991414967461	2.25992315752833	-0.242971707439959	1.55272181039242	0.652196775380335	1.35635258913308	0.983458973097106	1	1	1	1	1	1	1
AT1G13640	178.812603647671	175.76834451917	69.6519147120268	65.8689311374521	176.670595849224	162.138733895757	-1.25084502371095	168.297223604903	-0.0247731610327733	-1.3602135110232	-1.44077838414629	-0.0173864837163983	-0.141219646246662	-1.25084502371095	-0.0874370520382722	1	0.65799683703434	0.42614662021692	1	1	1	0.579683090410842
AT1G13650	25.8400703120516	20.1619007812793	30.1197469024981	44.9458588937909	24.2137364869495	36.0308297546126	-2.87511599498258	16.6045581320912	-0.357978339060059	0.221099651355063	0.798578202850794	-0.0937842730020911	0.47962188031824	-2.87511599498258	-0.638030664233422	1	1	0.912043317642081	1	1	1	0.213801390241973
AT1G13670	20.053855016991	25.3681234533629	50.8270728979655	37.9715014792371	9.86485560579424	36.7514463497049	0.429213858788116	28.5635743284506	0.33913720616853	1.34171755195337	0.921037450273271	-1.02350975809342	0.873921430949852	0.429213858788116	0.510296926355649	1	0.761430980809351	0.87324590762718	1	1	1	1
AT1G13680	0	0.88232619808242	0	0	0	0	NA	0	Inf	NA	NA	NA	NA	NA	NA	1	NA	NA	NA	NA	NA	NA
AT1G13690	159.7631972406	188.982549119797	209.583238863216	197.606793412356	114.791047049242	172.947982822141	0.387401726119962	148.76955771426	0.242317910434731	0.391588233965261	0.306697435439382	-0.476924984308258	0.114403077009336	0.387401726119962	-0.102855767814969	1	1	1	1	1	1	1
AT1G13700	86.7939928409769	115.966320452997	141.18631360546	123.213647657116	66.3635740753431	110.254339049115	0.391849147400412	91.0682643316319	0.418038771249922	0.701933142767966	0.5054949639246	-0.387203608619587	0.34516833415319	0.391849147400412	0.0693531933156996	1	1	1	1	1	1	1
AT1G13710	58.9293405593727	30.4866116090356	40.1596625366641	38.7464300808542	24.2137364869495	23.7803476380443	-0.84209969996834	38.9661608385197	-0.950810309025604	-0.553238975688299	-0.604922728824259	-1.2831603993243	-1.30921631642024	-0.84209969996834	-0.596764325779208	1	1	1	1	1	1	0.998459782020573
AT1G13720	0	0	0	0	0	0	NA	0	NA	NA	NA	NA	NA	NA	NA	NA	NA	NA	NA	NA	NA	NA
AT1G13730	67.2890346705468	47.5603706970264	61.4944832592669	51.1452877067275	62.7763538550542	50.4431616564577	-1.44852250161658	53.5979992434156	-0.500611464528827	-0.129914433942491	-0.39577010160993	-0.100150186912199	-0.415712721203124	-1.44852250161658	-0.328192276960886	1	1	1	1	1	1	0.584669890347705
AT1G13740	156.135231298503	259.511560888535	42.6696414452056	37.19657287762	213.439603107184	90.0770743865315	-0.989103516944444	126.535542724659	0.733002697635115	-1.87151421981423	-2.0695545032541	0.451031776443906	-0.793564236492875	-0.989103516944444	-0.303253430255757	1	0.261357587706275	0.128795976838139	1	1	1	0.829687751297859
AT1G13750	48.8572326427409	34.0597836595707	5.01995781708301	6.97435741455376	22.4201263768051	20.8978812576753	-1.47215005362028	45.1378654925483	-0.520502877847011	-3.28282500289116	-2.80843994435953	-1.1237777389159	-1.22521546785398	-1.47215005362028	-0.114233952121005	1	0.0402785096212702	0.0984298728274776	1	1	1	0.680010702011994
AT1G13755	0	0	0	0	0.896805055072203	0	NA	0	NA	NA	NA	Inf	NA	NA	NA	NA	NA	NA	1	NA	NA	NA
AT1G13760	0	0	0	0.774928601617084	0	0	NA	0	NA	NA	Inf	NA	NA	NA	NA	NA	NA	1	NA	NA	NA	NA
AT1G13770	12.8046550817215	14.9118108509902	10.039915634166	21.6980008452784	14.3488808811553	21.6184978527676	0.360218030369305	14.6318384048959	0.219787073678538	-0.350921245350654	0.760893733796266	0.16426982884988	0.755597890167474	0.360218030369305	0.19244265539358	1	1	0.990632360609336	1	1	1	1
AT1G13780	6.684618338997	8.0957164449542	6.90244199848914	10.0740718210221	8.07124549564983	11.529865521476	1.29796932550986	9.31972087824353	0.276313568654154	0.0462616684272017	0.591729825020312	0.27194612543275	0.786458589699513	1.29796932550986	0.479441556001438	1	1	1	1	1	1	0.933027267194897
AT1G13790	20.7244821792476	30.0454485099944	47.0621045351533	47.2706446986421	17.9361011014441	13.6917153067528	0.765086040509529	12.9461910405639	0.535810403104052	1.18322978173454	1.18960848589086	-0.208469739673448	-0.59803285540815	0.765086040509529	-0.678808356790477	1	0.886014881993688	0.677455636579853	1	1	1	1
AT1G13800	4.39193818755533	7.21339024687177	5.01995781708301	8.52421461778792	2.69041516521661	7.92678254601478	-1.90339815503313	1.20882338744011	0.715819726322321	0.192817491304515	0.956709167031127	-0.707028933773796	0.851877649851421	-1.90339815503313	-1.86125427179026	1	1	1	1	1	1	1
AT1G13810	19.1554519730546	21.6840379988208	22.5898101768736	21.6980008452784	15.2456859362275	22.3391144478598	-0.327783848449461	11.7054707239167	0.178878373632859	0.237917081189404	0.179807058894011	-0.329354004802035	0.221816930043576	-0.327783848449461	-0.710572114396037	1	1	1	1	1	1	1
AT1G13820	99.9884764202831	100.701081019376	90.3592407074942	109.264932828009	102.235776278231	104.489406288377	0.172732165501398	114.6386904255	0.0102454303555172	-0.146089687439802	0.127996720605995	0.0320663994831614	0.0635229410424296	0.172732165501398	0.197260293880161	1	1	1	1	1	1	1
AT1G13830	18.0793115635017	7.45590542549511	10.039915634166	10.8490004226392	8.07124549564983	12.2504821165683	-2.35984574216603	11.7373676531237	-1.27788427752035	-0.848592596549543	-0.736777617402624	-1.1634765209067	-0.561501215389595	-2.35984574216603	-0.623230852267986	1	1	1	1	1	1	0.650299654874968
AT1G13840	0	0	0	0	0	0	NA	0	NA	NA	NA	NA	NA	NA	NA	NA	NA	NA	NA	NA	NA	NA
AT1G13850	0	0	0	0	0.896805055072203	0	NA	0	NA	NA	NA	Inf	NA	NA	NA	NA	NA	NA	1	NA	NA	NA
AT1G13860	36.5984901406515	29.8906678477819	22.5898101768736	30.2222154630663	27.8009567072383	19.4566480674908	-0.714325118382602	21.7252940835014	-0.292089000261062	-0.69611198404623	-0.276174709536979	-0.396649600901134	-0.911520943415465	-0.714325118382602	-0.752408425650244	1	1	1	1	1	1	1
AT1G13870	34.0406960742495	35.029844374064	37.6496836281226	38.7464300808542	30.4913718724549	40.3545293251661	-0.77026619675647	31.7770143722931	0.0413240407588802	0.145377203939354	0.186802855194875	-0.158859476218292	0.245470070298048	-0.77026619675647	-0.0992769561721267	1	1	1	1	1	1	1
AT1G13880	34.8703915854823	30.1770502846107	52.0820623522363	44.1709302921738	44.8402527536102	49.0019284662732	-0.0344900701955595	36.0397931575405	-0.208550771618218	0.578784012361438	0.34109465226857	0.362791844989771	0.490835962174461	-0.0344900701955595	0.0475881658466916	1	1	1	1	1	1	1
AT1G13890	0	0	0	0	0	0	NA	0	NA	NA	NA	NA	NA	NA	NA	NA	NA	NA	NA	NA	NA	NA
AT1G13900	44.6056937875215	29.779754443775	50.8270728979655	35.6467156743859	30.4913718724549	30.9865135889669	-0.855378954986811	44.786999271271	-0.582896019864952	0.188369271456699	-0.323458718281598	-0.548826815977053	-0.525587436816219	-0.855378954986811	0.00585213113066311	1	1	1	1	1	1	0.997357429730919
AT1G13910	9.13636683941487	17.2285397502032	8.1574314527599	12.3988576258733	14.3488808811553	10.8092489263838	0.361767111424005	10.6880289117188	0.915107943927573	-0.16350561898462	0.440514719963603	0.651245737074821	0.242573798392415	0.361767111424005	0.2263033320629	1	1	1	1	1	1	1
AT1G13920	10.7240660622481	5.88990094974814	21.9623154497382	18.59828643881	16.1424909912997	13.6917153067528	1.97860448968593	8.77910304293754	-0.864536734109252	1.03417815152623	0.794317692391739	0.590011210224113	0.352451187934462	1.97860448968593	-0.288706558840706	1	1	0.977053813446498	1	1	1	0.275251924124096
AT1G13930	1045.44708893607	805.747721480585	4135.19025182213	2874.21018339776	1093.20536213302	1060.0270113807	1.18098045791411	959.340580750135	-0.375719938913792	1.9838336588157	1.45904551851261	0.0644443937410297	0.0199809800847231	1.18098045791411	-0.124005057261626	1	0.0263470588354475	0.194302112218208	1	1	1	0.381895467441723
AT1G13940	26.1395379933637	23.7582517194105	16.3148629055198	10.0740718210221	15.2456859362275	32.4277467791514	-0.0172705236470047	22.2978088480144	-0.137804964728788	-0.680046777805565	-1.37558672071625	-0.777832580495784	0.310995140292626	-0.0172705236470047	-0.229331695316116	1	1	0.78117207307529	1	1	1	1
AT1G13950	30.0199173676387	24.4857972552805	12.5498945427075	16.2735006339588	25.1105415420217	24.5009642331366	-1.86903358379158	19.8163682147201	-0.293974834996226	-1.25824476462417	-0.883395379643461	-0.257626863253399	-0.293081478351588	-1.86903358379158	-0.599227424667654	1	1	0.96929060946729	1	1	1	0.594412188684601
AT1G13960	143.396299482556	167.762853107613	64.6319568949438	47.2706446986421	183.845036289802	145.564552208635	-0.347441888196026	173.674764951183	0.226415508362784	-1.14968821539632	-1.60099134792734	0.358482431126442	0.021651280081866	-0.347441888196026	0.27638035080595	1	0.844307290946859	0.336719803408059	1	1	1	1
AT1G13970	5.87359184440447	7.21339024687177	5.01995781708301	2.32478580485125	12.5552707710108	3.60308297546126	-0.000855326592103622	4.77149969134637	0.296434459875985	-0.226567775141821	-1.33714521733135	1.09597822111632	-0.70501114034485	-0.000855326592103622	-0.299800237066523	1	1	1	1	1	1	1
AT1G13980	77.5015419195145	82.458613296474	35.1397047195811	52.6951449099617	75.3316246260651	50.4431616564577	0.683226940957448	80.1585868766774	0.089445186098979	-1.1411229452105	-0.556554968928452	-0.0409693702888125	-0.619566310413531	0.683226940957448	0.0486320617692114	1	0.907416053269036	1	1	1	1	0.971077526157267
AT1G13990	42.5594585343999	72.7737134881768	86.594272344682	79.8176459665597	80.7124549564983	64.1348769632105	1.17760370842259	63.1728955553153	0.773937634081126	1.02479180692032	0.907227934414682	0.923311520672357	0.591629321018155	1.17760370842259	0.569825904076479	1	0.901732368464335	0.804047138848388	1	1	1	0.586109985677418
AT1G14000	92.6145619023893	72.0229890647108	130.518903244158	106.940147023158	92.3709206724369	85.0327582208858	0.0381424548092123	86.0432191678428	-0.362781573218605	0.494947816403325	0.207492612129717	-0.00380030035401553	-0.123220312466317	0.0381424548092123	-0.106177546178541	1	1	1	1	1	1	1
AT1G14010	78.9802113094349	62.4490026604206	116.086524520045	101.515646811838	80.7124549564983	77.105975674871	0.249968367166866	74.4015423023401	-0.338812696187981	0.55563737913346	0.362138977243913	0.0313000891473564	-0.0346485550720962	0.249968367166866	-0.0861586997910638	1	1	1	1	1	1	1
AT1G14020	41.6080327074714	52.8543278855209	45.8071150808825	81.3675031697938	58.2923285796932	56.9287110122879	0.75956001845444	40.6199112736447	0.345159531912203	0.138709628063583	0.967590643939004	0.486443956412554	0.452294357270278	0.75956001845444	-0.0346749887801821	1	1	0.755363859367897	1	1	1	0.956521697196877
AT1G14030	40.6379378639027	49.61140553002	50.1995781708301	85.2421461778792	60.0859386898376	60.5317939877492	0.863984227786925	34.8309697701004	0.287844634803567	0.304848045512016	1.06873972123863	0.56420021528296	0.574865913313023	0.863984227786925	-0.222456554430153	1	1	0.67088319563305	1	1	1	0.882613207986764
AT1G14040	5.87359184440447	5.64738577112481	10.039915634166	8.52421461778792	5.38083033043322	8.64739914110703	1.37765629666163	4.13519106841929	-0.0566598316171672	0.773432224858179	0.537323900584791	-0.126414200220132	0.558023265488944	1.37765629666163	-0.506289025012159	1	1	1	1	1	1	0.923690204119793
AT1G14048	0	0	0	0	0	0	NA	0	NA	NA	NA	NA	NA	NA	NA	NA	NA	NA	NA	NA	NA	NA
AT1G14060	129.942670522147	113.497301408558	105.419114158743	103.065504015072	81.6092600115705	77.105975674871	-1.46834376023344	78.3134548663102	-0.195217264813391	-0.301738786004395	-0.33431371619265	-0.671070494383926	-0.752960682472399	-1.46834376023344	-0.730543159950885	1	1	1	1	1	1	0.461058022248546
AT1G14070	8.5717852431424	3.48543753412422	8.78492617989527	6.97435741455376	8.96805055072203	5.76493276073802	0.939218811624676	5.7889415035443	-1.29825593336496	0.0354344579623208	-0.297535405563656	0.0651987049926128	-0.572291924185674	0.939218811624676	-0.566296126889087	1	1	1	1	1	1	1
AT1G14071	0	0	0	0	0	0	NA	0	NA	NA	NA	NA	NA	NA	NA	NA	NA	NA	NA	NA	NA	NA
AT1G14080	1.0231176265608	0.88232619808242	0.627494727135377	0.774928601617084	2.69041516521661	0.720616595092252	2.7834500761105	1.14502952902605	-0.213587992190332	-0.705296778273011	-0.400836721183696	1.39485679664868	-0.505668238363402	2.7834500761105	0.16241278481459	1	1	1	1	1	1	0.875418070443247
AT1G14100	0	0	0	0	0	0	NA	0	NA	NA	NA	NA	NA	NA	NA	NA	NA	NA	NA	NA	NA	NA
AT1G14110	0	0	0	0	0	0	NA	0	NA	NA	NA	NA	NA	NA	NA	NA	NA	NA	NA	NA	NA	NA
AT1G14120	19.5079424373588	14.2281325733257	15.6873681783844	24.7977152517467	14.3488808811553	15.1329484969373	-0.595098501879289	21.8528818003295	-0.455315298331477	-0.314458284404217	0.346145582910373	-0.443123399978408	-0.366368511490573	-0.595098501879289	0.163761923989554	1	1	1	1	1	1	1
AT1G14130	24.9229982514749	40.3908477083601	24.4722943582797	20.9230722436613	31.3881769275271	28.8246638036901	-0.600591213839161	28.8825436205209	0.696550789243815	-0.026328270696872	-0.252382930306337	0.33274360158638	0.209826145237851	-0.600591213839161	0.212720166849282	1	1	1	1	1	1	1
AT1G14140	30.671875513255	28.0589693058156	40.7871572637995	50.3703591051105	35.8722022028881	43.2369957055351	0.578017332116542	40.9372506045015	-0.128454371515303	0.411198572620393	0.715658629709708	0.225949928679834	0.495349895110066	0.578017332116542	0.416497825742281	1	1	0.944724172365113	1	1	1	1
AT1G14150	163.553215798602	152.956974626657	292.412542845086	265.025581753043	159.631299802852	211.861278957122	-0.133472034244606	126.88314902351	-0.0966342328081129	0.838245069975153	0.696371497296086	-0.0350165695121954	0.373359810066847	-0.133472034244606	-0.366259644273233	1	0.979737183856014	0.893424668436759	1	1	1	1
AT1G14160	102.474578687053	105.685476883446	139.931324151189	147.236434307246	89.6805055072203	118.181121595129	-0.125734558528296	66.0338394166669	0.0445110791655971	0.449452892842291	0.522868658342249	-0.192399743102756	0.205733537449679	-0.125734558528296	-0.633988622139923	1	1	0.988356011758195	1	1	1	1
AT1G14170	4.9565197838278	1.76465239616484	7.52993672562452	3.87464300808542	3.58722022028881	8.64739914110703	1.62257182402565	5.88463229116539	-1.48994346169511	0.603310252943364	-0.355264095801115	-0.466461173577259	0.802938792852973	1.62257182402565	0.24762478044314	1	1	1	1	1	1	0.851926909962091
AT1G14180	8.35969411117413	7.85320126633086	18.1973470869259	18.59828643881	6.27763538550542	9.36801573619928	0.752971941837653	8.3022790660456	-0.0901692819575333	1.12220608258171	1.15364764526461	-0.413228916287721	0.164293345504843	0.752971941837653	-0.00994272741318724	1	1	0.906856758637062	1	1	1	1
AT1G14185	2.50477128340993	5.69125302933027	10.6674103613014	10.8490004226392	5.38083033043322	9.36801573619928	2.07670572276616	4.67580890372528	1.1840674486216	2.09045920891183	2.11481134680841	1.10314994258318	1.90306462571219	2.07670572276616	0.900537095834811	1	0.839601581070726	0.639721484922099	1	1	1	0.7342157769647
AT1G14190	31.1490805601836	34.2584315799886	59.6119990778608	33.3219298695346	33.1817870376715	25.9421974233211	0.0252294228645808	30.631984843267	0.137269524174855	0.936413175369705	0.09728237883017	0.0912020068682403	-0.263888891609322	0.0252294228645808	-0.0241507278195488	1	0.996761702587528	1	1	1	1	1
AT1G14200	192.505945557474	159.932830728878	172.561049962229	123.213647657116	152.456859362275	146.285168803727	-0.713443409354865	184.14277528088	-0.267436881108986	-0.157796144379923	-0.643740940418274	-0.336501942453709	-0.39611949569716	-0.713443409354865	-0.0640782090478588	1	1	0.971673006601592	1	1	1	0.992310676933992
AT1G14205	45.4010355324025	39.9496846093188	59.6119990778608	52.6951449099617	40.3562274782492	23.0597310429521	0.726806296281845	49.716353647439	-0.184541090135869	0.392877550950438	0.214944840959144	-0.169933886850302	-0.977349517470901	0.726806296281845	0.130995284820035	1	1	1	1	1	1	0.969264102311816
AT1G14210	53.1087714979603	58.744228835269	74.6718725291098	61.2193595277496	51.1178881391156	39.6339127300739	0.767367883001305	62.217617640318	0.145496967375934	0.491614751951992	0.205037793910466	-0.0551219229906765	-0.422214757921684	0.767367883001305	0.228372996376195	1	1	1	1	1	1	0.931022582703245
AT1G14220	1.8871669041454	1.76465239616484	0.627494727135377	0.774928601617084	0.896805055072203	0.720616595092252	1.31523757195847	0.604411693720054	-0.0968379956212087	-1.58854678170389	-1.28408672461457	-1.07335570750335	-1.38891824179428	1.31523757195847	-1.64261854479866	1	1	1	1	1	1	1
AT1G14225	0	0	0	0	0	0	NA	0	NA	NA	NA	NA	NA	NA	NA	NA	NA	NA	NA	NA	NA	NA
AT1G14230	26.4390056746759	36.9492774324413	27.6097679939566	26.3475724549809	32.2849819825993	29.5452803987823	0.828791674264209	28.1824411391798	0.482878231193619	0.0625108443517891	-0.00499787594585378	0.288195301357338	0.160259770242184	0.828791674264209	0.0921286614845342	1	1	1	1	1	1	0.962354765234711
AT1G14240	17.8672204315335	23.4486903949856	12.5498945427075	22.4729294468954	35.8722022028881	23.0597310429521	0.242141286821997	30.4422332292384	0.392192136144749	-0.509639973395308	0.330872983934217	1.00555110080523	0.368060471626939	0.242141286821997	0.768758983621104	1	1	1	1	1	1	1
AT1G14250	31.1117425269031	25.5667713737808	51.4545676251009	27.1225010565979	26.0073465970939	24.5009642331366	-1.40599960568419	17.0494851797761	-0.283189215059817	0.725839950384174	-0.197968980199628	-0.258539984905804	-0.344620673073961	-1.40599960568419	-0.867731023748346	1	1	1	1	1	1	0.762989313710125
AT1G14260	33.6882056099453	49.1263751727733	54.5920412607778	44.9458588937909	40.3562274782492	45.3988454908119	-0.25774958518206	44.0231029315158	0.544254206779199	0.696447056283157	0.415944612651316	0.260547730964637	0.430412023843954	-0.25774958518206	0.386017250086193	1	1	1	1	1	1	1
AT1G14270	92.8453220509978	105.378406076008	116.71401924718	126.313362063585	81.6092600115705	93.6801573619928	-0.155550603294673	87.9186181462035	0.182678135304779	0.330076734646321	0.444106134858682	-0.186096362062481	0.0129142764763528	-0.155550603294673	-0.0786605117518487	1	1	1	1	1	1	1
AT1G14280	790.886442889621	601.180409534796	407.871572637995	251.076866923935	583.820090852004	751.603108681219	-0.335171227656549	944.279412614626	-0.395672567032684	-0.955355605090641	-1.65534145303252	-0.437946705640289	-0.0734995305770832	-0.335171227656549	0.255743252303712	1	0.930932967662741	0.228564496737932	1	1	1	1
AT1G14290	114.592921856806	131.935926534891	141.813808332595	84.4672175762622	125.552707710108	140.520236042989	1.70396842550428	161.554634147575	0.203319533256558	0.307480078972756	-0.440054501576191	0.131775207703068	0.294259970216788	1.70396842550428	0.495504199615921	1	1	1	1	1	1	0.093786539128634
AT1G14300	40.4975385315667	32.4706002962277	26.9822732668212	30.9971440646834	31.3881769275271	48.2813118711809	0.535553467091015	37.0891318989455	-0.318700166140883	-0.585822321643967	-0.385698924369387	-0.367612985200565	0.253630654021317	0.535553467091015	-0.12683772186375	1	1	1	1	1	1	1
AT1G14310	19.2084747560467	16.9189784257784	38.9046730823934	30.2222154630663	18.8329061565163	30.9865135889669	1.01218265260719	15.3957347446511	-0.18310050610254	1.01820048997326	0.653866455537946	-0.0284873234343239	0.689897474198089	1.01218265260719	-0.31921224665282	1	0.988235342596922	0.982080406984695	1	1	1	0.86998506025204
AT1G14315	15.733608629068	11.8675364159072	24.4722943582797	19.3732150404271	14.3488808811553	20.8978812576753	1.06303681967173	11.1967498178178	-0.406829125631593	0.637299762814019	0.30021379081581	-0.132911381847696	0.409507078988951	1.06303681967173	-0.490769593489641	1	1	1	1	1	1	0.880553660652071
AT1G14320	713.47227751945	669.960476244006	1251.22448590794	1338.3016949927	622.382708220109	761.691741012511	0.522583874884379	780.231928105262	-0.090781386334725	0.81041137199078	0.907474102210823	-0.197055395628622	0.0943498788848758	0.522583874884379	0.129045662695399	1	0.962347497733143	0.677455636579853	1	1	1	1
AT1G14330	17.0031711539489	21.5963034824099	62.1219779864023	60.4444309261326	16.1424909912997	12.9710987116605	-0.271309838691837	25.7328974350926	0.344980556150274	1.86929992700426	1.82980558287622	-0.0749406174325024	-0.390503151723427	-0.271309838691837	0.597810069292852	1	0.298743906854335	0.250705297831077	1	1	1	1
AT1G14340	37.8680526655324	41.206127760641	34.5122099924457	61.9942881293667	52.0146931941878	67.0173433435795	0.0760131075394615	34.384412761202	0.121877662764624	-0.133874373848574	0.711154064603444	0.457937981954872	0.823553263644407	0.0760131075394615	-0.139226527142683	1	1	0.936828491110966	1	1	1	1
AT1G14345	551.522445693392	564.986837559794	499.48580279976	620.717809895284	551.535108869405	557.757244601403	-1.58119544739808	440.934391718926	0.0347976562243224	-0.142975929408412	0.170517939545965	3.31244750752148e-05	0.0162177461019588	-1.58119544739808	-0.32285559362894	1	1	1	1	1	1	0.249917595084876
AT1G14350	25.9991386610278	26.647745492281	20.0798312683321	33.3219298695346	34.0785920927437	33.8689799693359	-0.299007326834806	23.5704260938686	0.0355496520236579	-0.372716681939474	0.358008129851939	0.390401905704645	0.381500709647772	-0.299007326834806	-0.141485989139641	1	1	1	1	1	1	1
AT1G14360	13.8277727082823	13.5883215538666	40.1596625366641	35.6467156743859	16.1424909912997	25.2215808282288	-0.098605676235608	14.8870138385521	-0.0252015311970782	1.53817835146474	1.36620036461107	0.223294427107585	0.867089908319315	-0.098605676235608	0.106485600283707	1	0.705785223240812	0.640343114261603	1	1	1	1
AT1G14370	343.535304939027	304.884313943978	335.082184290291	320.045512467856	338.992310817293	364.63199711668	-0.238658656183701	301.133688661633	-0.172196444916025	-0.0359433885453776	-0.102181291724171	-0.0192058218113252	0.0859827943709874	-0.238658656183701	-0.190054256267855	1	1	1	1	1	1	1
AT1G14380	429.062719522052	370.908979171921	412.264035727942	387.464300808542	398.181444452058	423.722557914244	-0.20070219301655	358.866878973468	-0.210123359556568	-0.0576199416409308	-0.147125160211858	-0.107762561412621	-0.0180686172172872	-0.20070219301655	-0.25773977524885	1	1	1	1	1	1	1
AT1G14390	4.39193818755533	3.48543753412422	3.76496836281226	3.87464300808542	6.27763538550542	0.720616595092252	#VALUE!	3.02205846860027	-0.333517977965164	-0.222220007974329	-0.180794356718808	0.515363487562652	-2.60755396878588	#VALUE!	-0.5393261769029	1	1	1	1	1	1	0.969264102311816
AT1G14400	411.897495752198	479.677616714682	303.079953206387	316.17086945977	450.196137646246	521.726414846791	0.452208645737318	474.140248060682	0.219779765405998	-0.442586924697783	-0.381580904472745	0.12826832461775	0.341008123459258	0.452208645737318	0.203028508497989	1	1	1	1	1	1	1
AT1G14410	59.0324018584281	61.5021208335233	93.4967143431711	113.914504437711	52.0146931941878	61.2524105828415	-0.564512700861035	54.8706164892697	0.0591291189876846	0.663408624688432	0.94837250615195	-0.182587826445624	0.0532595802735815	-0.564512700861035	-0.105473257038056	1	1	0.766694014214523	1	1	1	1
AT1G14420	0	1.0809741185003	1.88248418140613	1.54985720323417	0	0	Inf	0.604411693720054	Inf	Inf	Inf	NA	NA	Inf	Inf	1	1	1	NA	NA	1	1
AT1G14430	13.8464417249226	20.0302990066629	34.5122099924457	34.0968584711517	10.7616606608664	5.76493276073802	-0.390058776997518	7.66597044311852	0.532668679042055	1.31759158142247	1.30012354362443	-0.363614557180496	-1.26413959219258	-0.390058776997518	-0.852974937601387	1	0.877207243505635	0.690849832375146	1	1	1	1
AT1G14440	5.8205690614124	4.36776373220664	16.3148629055198	23.2478580485125	6.27763538550542	5.04431616564577	2.27526188713295	5.34401445585939	-0.414265390560913	1.48695475089053	1.99786568544727	0.109061029007573	-0.206501505283352	2.27526188713295	-0.123236298061952	1	0.930932967662741	0.438983164211084	1	1	1	0.283763043069652
AT1G14450	218.35573208538	244.458186194982	349.514563014405	380.489943393988	256.48624575065	284.64355506144	0.675242121893406	221.42002883264	0.162907313828911	0.678672164770317	0.801177918834293	0.232201058409208	0.382476030404359	0.675242121893406	0.0201053248572817	1	1	0.805744782670139	1	1	1	0.945396795405428
AT1G14455	5.309010248132	0	1.25498945427075	0.774928601617084	2.69041516521661	1.4412331901845	#VALUE!	1.78133815195313	#VALUE!	-2.08076768513942	-2.7763076280501	-0.980614110217726	-1.88113914522981	#VALUE!	-1.57548151667196	1	1	0.997572390626957	1	1	1	0.997357429730919
AT1G14460	71.6809728581021	89.1662848154897	82.8293039818697	50.3703591051105	74.4348195709929	40.3545293251661	-0.887664598531524	79.6498659705784	0.314908089542575	0.208551047806121	-0.509015201434563	0.0543874339951259	-0.82885960958512	-0.887664598531524	0.152081716217977	1	1	1	1	1	1	0.945396795405428
AT1G14470	0.970094843568733	0.44116309904121	0.627494727135377	0	0	0	0.275261887132947	0.572514764513024	-1.13681368044673	-0.628522466529408	#VALUE!	#VALUE!	#VALUE!	0.275261887132947	-0.760812903441807	1	1	1	1	1	1	1
[truncated: 27,261 more rows]

## Sheet: 2. TEs DEseq2 raw data
	base mean									Log2FoldChange								Adjusted Pvalue (padj)
[truncated: 31,190 more rows]

## Sheet: 3. Lists of interest
TE UP-regulated in all ddm1 VS WT	TE UP-regulated in ddm1 clf-BR4 VS WT	TE UP-regulated in ddm1 clf-BR3 VS WT	TE UP-regulated in ddm1 clf-BR1 VS WT	TE UP-regulated in ddm1 clf-BR2 VS WT
[truncated: 1,000 more rows]
