# Supplementary material for: Polycomb mutant partially suppresses DNA hypomethylation–associated phenotypes in Arabidopsis
Source: Life Sci Alliance. 2020 Dec 21;4(2):e202000848. doi: 10.26508/lsa.202000848 (PMC7756957; doi:10.26508/lsa.202000848)
Supplement: Supplementary file 4 [file LSA-2020-00848_TableS4.xlsx]

## Sheet: Legend
Table S4. Lists of TEs showing hyper 20bp DMR in ddm1 clf compared to ddm1

## Sheet: Lists
TE with hyperDMR CG		TE with hyperDMR CHG		TE with hyperDMR CHH			TE with at least one hyper DMR
AT1TE01140		AT1TE00025		AT1TE00840			AT1TE01140
AT1TE01145		AT1TE00030		AT1TE01370			AT1TE01145
AT1TE03050		AT1TE01750		AT1TE01615			AT1TE03050
AT1TE05870		AT1TE07050		AT1TE01910			AT1TE05870
AT1TE06780		AT1TE07880		AT1TE04710			AT1TE06780
AT1TE07050		AT1TE14315		AT1TE05000			AT1TE07050
AT1TE07620		AT1TE18410		AT1TE07050			AT1TE07620
AT1TE14085		AT1TE19130		AT1TE08055			AT1TE14085
AT1TE18220		AT1TE19430		AT1TE08420			AT1TE18220
AT1TE19130		AT1TE24850		AT1TE08660			AT1TE19130
AT1TE19815		AT1TE25645		AT1TE09820			AT1TE19815
AT1TE26320		AT1TE25910		AT1TE09970			AT1TE26320
AT1TE26665		AT1TE27905		AT1TE10560			AT1TE26665
AT1TE28830		AT1TE30195		AT1TE13310			AT1TE28830
AT1TE29060		AT1TE31775		AT1TE13375			AT1TE29060
AT1TE31775		AT1TE34580		AT1TE14085			AT1TE31775
AT1TE33490		AT1TE36215		AT1TE14310			AT1TE33490
AT1TE35305		AT1TE38945		AT1TE14315			AT1TE35305
AT1TE35590		AT1TE39150		AT1TE15445			AT1TE35590
AT1TE35680		AT1TE39375		AT1TE16080			AT1TE35680
AT1TE36570		AT1TE39515		AT1TE17875			AT1TE36570
AT1TE37645		AT1TE41745		AT1TE18385			AT1TE37645
AT1TE39515		AT1TE42225		AT1TE18410			AT1TE39515
AT1TE39830		AT1TE43025		AT1TE19130			AT1TE39830
AT1TE40640		AT1TE43420		AT1TE19430			AT1TE40640
AT1TE41230		AT1TE43975		AT1TE20110			AT1TE41230
AT1TE41800		AT1TE44250		AT1TE20180			AT1TE41800
AT1TE41860		AT1TE44670		AT1TE20755			AT1TE41860
AT1TE42210		AT1TE44690		AT1TE21130			AT1TE42210
AT1TE42875		AT1TE44875		AT1TE21210			AT1TE42875
AT1TE42890		AT1TE44905		AT1TE21710			AT1TE42890
AT1TE43355		AT1TE44930		AT1TE21805			AT1TE43355
AT1TE43405		AT1TE44940		AT1TE23505			AT1TE43405
AT1TE43880		AT1TE44945		AT1TE23830			AT1TE43880
AT1TE44105		AT1TE45010		AT1TE24850			AT1TE44105
AT1TE44115		AT1TE45090		AT1TE24955			AT1TE44115
AT1TE44180		AT1TE45120		AT1TE25040			AT1TE44180
AT1TE44630		AT1TE45135		AT1TE25645			AT1TE44630
AT1TE44720		AT1TE45145		AT1TE25910			AT1TE44720
AT1TE44910		AT1TE45150		AT1TE26535			AT1TE44910
AT1TE44945		AT1TE45425		AT1TE26625			AT1TE44945
AT1TE45010		AT1TE45555		AT1TE26665			AT1TE45010
AT1TE45020		AT1TE45560		AT1TE26675			AT1TE45020
AT1TE45600		AT1TE45710		AT1TE26710			AT1TE45600
AT1TE45855		AT1TE45735		AT1TE26715			AT1TE45855
AT1TE45860		AT1TE45750		AT1TE27340			AT1TE45860
AT1TE46050		AT1TE46065		AT1TE27395			AT1TE46050
AT1TE46230		AT1TE46230		AT1TE27665			AT1TE46230
AT1TE46245		AT1TE46270		AT1TE28175			AT1TE46245
AT1TE46270		AT1TE46295		AT1TE28370			AT1TE46270
AT1TE46630		AT1TE46300		AT1TE29990			AT1TE46630
AT1TE46635		AT1TE46310		AT1TE30185			AT1TE46635
AT1TE47630		AT1TE46575		AT1TE30195			AT1TE47630
AT1TE47640		AT1TE46635		AT1TE30895			AT1TE47640
AT1TE47880		AT1TE46690		AT1TE33340			AT1TE47880
AT1TE48035		AT1TE46780		AT1TE33450			AT1TE48035
AT1TE48040		AT1TE46805		AT1TE33555			AT1TE48040
AT1TE48830		AT1TE46945		AT1TE34015			AT1TE48830
AT1TE49675		AT1TE47105		AT1TE34580			AT1TE49675
AT1TE51090		AT1TE47640		AT1TE34590			AT1TE51090
AT1TE51105		AT1TE47720		AT1TE35100			AT1TE51105
AT1TE51435		AT1TE47725		AT1TE35105			AT1TE51435
AT1TE51545		AT1TE48035		AT1TE35305			AT1TE51545
AT1TE51560		AT1TE48905		AT1TE35325			AT1TE51560
AT1TE51675		AT1TE49320		AT1TE35460			AT1TE51675
AT1TE51770		AT1TE49850		AT1TE35590			AT1TE51770
AT1TE51775		AT1TE49895		AT1TE35955			AT1TE51775
AT1TE51820		AT1TE50365		AT1TE36215			AT1TE51820
AT1TE51825		AT1TE50890		AT1TE36350			AT1TE51825
AT1TE51830		AT1TE50895		AT1TE36715			AT1TE51830
AT1TE51835		AT1TE51050		AT1TE36960			AT1TE51835
AT1TE51985		AT1TE51070		AT1TE37180			AT1TE51985
AT1TE52180		AT1TE51120		AT1TE37935			AT1TE52180
AT1TE52200		AT1TE51125		AT1TE38260			AT1TE52200
AT1TE52205		AT1TE51310		AT1TE38350			AT1TE52205
AT1TE52215		AT1TE51370		AT1TE38530			AT1TE52215
AT1TE52270		AT1TE51775		AT1TE38915			AT1TE52270
AT1TE52420		AT1TE51820		AT1TE39915			AT1TE52420
AT1TE52590		AT1TE51825		AT1TE40235			AT1TE52590
AT1TE52720		AT1TE51830		AT1TE40240			AT1TE52720
AT1TE52735		AT1TE51835		AT1TE40570			AT1TE52735
AT1TE52855		AT1TE51985		AT1TE41115			AT1TE52855
AT1TE52950		AT1TE51990		AT1TE41525			AT1TE52950
AT1TE52960		AT1TE52025		AT1TE41745			AT1TE52960
AT1TE53030		AT1TE52105		AT1TE41750			AT1TE53030
AT1TE53090		AT1TE52125		AT1TE41805			AT1TE53090
AT1TE53095		AT1TE52170		AT1TE41810			AT1TE53095
AT1TE53105		AT1TE52220		AT1TE41815			AT1TE53105
AT1TE53635		AT1TE52590		AT1TE42030			AT1TE53635
AT1TE53735		AT1TE52700		AT1TE42225			AT1TE53735
AT1TE53765		AT1TE52855		AT1TE42670			AT1TE53765
AT1TE54000		AT1TE52865		AT1TE42740			AT1TE54000
AT1TE54005		AT1TE53045		AT1TE42750			AT1TE54005
AT1TE54275		AT1TE53470		AT1TE42915			AT1TE54275
AT1TE54515		AT1TE53625		AT1TE43445			AT1TE54515
AT1TE54925		AT1TE53775		AT1TE43680			AT1TE54925
AT1TE54940		AT1TE54005		AT1TE43690			AT1TE54940
AT1TE55320		AT1TE54015		AT1TE43805			AT1TE55320
AT1TE55920		AT1TE54480		AT1TE43920			AT1TE55920
AT1TE56390		AT1TE54655		AT1TE43930			AT1TE56390
AT1TE56400		AT1TE54925		AT1TE44175			AT1TE56400
AT1TE57530		AT1TE56135		AT1TE44230			AT1TE57530
AT1TE57770		AT1TE57530		AT1TE44250			AT1TE57770
AT1TE59150		AT1TE58000		AT1TE44435			AT1TE59150
AT1TE59195		AT1TE58455		AT1TE44455			AT1TE59195
AT1TE59280		AT1TE59210		AT1TE44475			AT1TE59280
AT1TE60725		AT1TE59235		AT1TE44520			AT1TE60725
AT1TE64080		AT1TE59320		AT1TE44530			AT1TE64080
AT1TE64320		AT1TE59860		AT1TE44535			AT1TE64320
AT1TE65255		AT1TE60195		AT1TE44540			AT1TE65255
AT1TE65500		AT1TE60780		AT1TE44550			AT1TE65500
AT1TE67415		AT1TE62825		AT1TE44690			AT1TE67415
AT1TE71725		AT1TE65205		AT1TE44705			AT1TE71725
AT1TE75305		AT1TE65225		AT1TE44720			AT1TE75305
AT1TE75320		AT1TE65500		AT1TE44765			AT1TE75320
AT1TE78160		AT1TE68270		AT1TE44875			AT1TE78160
AT1TE79870		AT1TE70200		AT1TE44895			AT1TE79870
AT1TE82600		AT1TE70860		AT1TE44905			AT1TE82600
AT1TE85090		AT1TE75345		AT1TE44910			AT1TE85090
AT1TE86305		AT1TE78720		AT1TE45010			AT1TE86305
AT1TE87385		AT1TE84355		AT1TE45080			AT1TE87385
AT1TE88010		AT1TE85290		AT1TE45135			AT1TE88010
AT2TE00030		AT1TE98910		AT1TE45170			AT2TE00030
AT2TE00425		AT2TE04130		AT1TE45200			AT2TE00425
AT2TE01590		AT2TE05010		AT1TE45210			AT2TE01590
AT2TE02390		AT2TE05315		AT1TE45445			AT2TE02390
AT2TE02710		AT2TE05540		AT1TE45490			AT2TE02710
AT2TE03565		AT2TE05755		AT1TE45495			AT2TE03565
AT2TE05315		AT2TE06040		AT1TE45560			AT2TE05315
AT2TE05390		AT2TE06620		AT1TE45570			AT2TE05390
AT2TE05590		AT2TE06885		AT1TE45710			AT2TE05590
AT2TE05595		AT2TE06955		AT1TE45735			AT2TE05595
AT2TE05675		AT2TE07640		AT1TE45750			AT2TE05675
AT2TE05755		AT2TE07745		AT1TE45790			AT2TE05755
AT2TE06040		AT2TE08135		AT1TE45855			AT2TE06040
AT2TE06460		AT2TE08300		AT1TE46190			AT2TE06460
AT2TE06885		AT2TE08320		AT1TE46230			AT2TE06885
AT2TE06930		AT2TE09205		AT1TE46255			AT2TE06930
AT2TE07080		AT2TE09570		AT1TE46265			AT2TE07080
AT2TE07145		AT2TE09885		AT1TE46270			AT2TE07145
AT2TE07505		AT2TE09895		AT1TE46300			AT2TE07505
AT2TE07925		AT2TE10075		AT1TE46310			AT2TE07925
AT2TE08100		AT2TE10105		AT1TE46325			AT2TE08100
AT2TE08105		AT2TE10355		AT1TE46385			AT2TE08105
AT2TE08135		AT2TE10385		AT1TE46395			AT2TE08135
AT2TE08225		AT2TE10495		AT1TE46575			AT2TE08225
AT2TE08320		AT2TE10735		AT1TE46585			AT2TE08320
AT2TE08645		AT2TE10740		AT1TE46650			AT2TE08645
AT2TE09010		AT2TE10905		AT1TE46660			AT2TE09010
AT2TE09180		AT2TE11445		AT1TE46665			AT2TE09180
AT2TE09205		AT2TE11500		AT1TE46685			AT2TE09205
AT2TE09565		AT2TE11935		AT1TE46690			AT2TE09565
AT2TE09625		AT2TE12035		AT1TE46720			AT2TE09625
AT2TE09635		AT2TE12555		AT1TE46725			AT2TE09635
AT2TE09640		AT2TE12965		AT1TE46735			AT2TE09640
AT2TE09955		AT2TE13325		AT1TE46755			AT2TE09955
AT2TE10210		AT2TE13520		AT1TE46765			AT2TE10210
AT2TE10625		AT2TE13925		AT1TE46830			AT2TE10625
AT2TE10690		AT2TE15565		AT1TE46835			AT2TE10690
AT2TE10735		AT2TE15570		AT1TE47020			AT2TE10735
AT2TE10740		AT2TE15575		AT1TE47035			AT2TE10740
AT2TE10750		AT2TE16230		AT1TE47050			AT2TE10750
AT2TE10835		AT2TE16235		AT1TE47105			AT2TE10835
AT2TE11040		AT2TE16310		AT1TE47540			AT2TE11040
AT2TE11110		AT2TE16340		AT1TE47550			AT2TE11110
AT2TE11125		AT2TE16455		AT1TE47580			AT2TE11125
AT2TE11400		AT2TE16485		AT1TE47640			AT2TE11400
AT2TE11445		AT2TE16500		AT1TE47655			AT2TE11445
AT2TE11500		AT2TE16505		AT1TE47675			AT2TE11500
AT2TE11515		AT2TE16800		AT1TE47720			AT2TE11515
AT2TE11815		AT2TE16885		AT1TE47725			AT2TE11815
AT2TE11890		AT2TE16895		AT1TE47730			AT2TE11890
AT2TE11900		AT2TE16900		AT1TE47735			AT2TE11900
AT2TE11920		AT2TE16930		AT1TE47750			AT2TE11920
AT2TE12030		AT2TE17075		AT1TE47765			AT2TE12030
AT2TE12035		AT2TE17095		AT1TE47780			AT2TE12035
AT2TE12955		AT2TE17110		AT1TE48020			AT2TE12955
AT2TE13170		AT2TE17170		AT1TE48035			AT2TE13170
AT2TE13200		AT2TE17425		AT1TE48040			AT2TE13200
AT2TE13325		AT2TE17570		AT1TE48045			AT2TE13325
AT2TE13440		AT2TE17585		AT1TE48050			AT2TE13440
AT2TE13445		AT2TE17595		AT1TE48905			AT2TE13445
AT2TE13505		AT2TE18410		AT1TE49295			AT2TE13505
AT2TE13520		AT2TE18415		AT1TE49300			AT2TE13520
AT2TE15565		AT2TE18445		AT1TE49320			AT2TE15565
AT2TE15655		AT2TE18450		AT1TE49325			AT2TE15655
AT2TE15975		AT2TE18695		AT1TE49330			AT2TE15975
AT2TE16230		AT2TE18710		AT1TE49665			AT2TE16230
AT2TE16235		AT2TE18715		AT1TE49850			AT2TE16235
AT2TE16270		AT2TE18915		AT1TE49955			AT2TE16270
AT2TE16310		AT2TE18975		AT1TE50860			AT2TE16310
AT2TE16340		AT2TE18980		AT1TE50890			AT2TE16340
AT2TE16420		AT2TE19005		AT1TE50895			AT2TE16420
AT2TE16725		AT2TE19240		AT1TE50905			AT2TE16725
AT2TE16895		AT2TE19555		AT1TE51045			AT2TE16895
AT2TE16920		AT2TE19565		AT1TE51050			AT2TE16920
AT2TE17085		AT2TE19615		AT1TE51070			AT2TE17085
AT2TE17245		AT2TE19625		AT1TE51080			AT2TE17245
AT2TE17440		AT2TE19660		AT1TE51105			AT2TE17440
AT2TE17550		AT2TE20000		AT1TE51120			AT2TE17550
AT2TE17600		AT2TE20105		AT1TE51125			AT2TE17600
AT2TE17805		AT2TE20440		AT1TE51140			AT2TE17805
AT2TE17880		AT2TE20480		AT1TE51155			AT2TE17880
AT2TE17985		AT2TE20490		AT1TE51205			AT2TE17985
AT2TE18155		AT2TE20495		AT1TE51235			AT2TE18155
AT2TE18375		AT2TE20720		AT1TE51285			AT2TE18375
AT2TE18410		AT2TE20770		AT1TE51295			AT2TE18410
AT2TE18415		AT2TE21045		AT1TE51315			AT2TE18415
AT2TE18495		AT2TE21420		AT1TE51360			AT2TE18495
AT2TE18505		AT2TE21605		AT1TE51475			AT2TE18505
AT2TE18810		AT2TE21760		AT1TE51570			AT2TE18810
AT2TE18815		AT2TE21765		AT1TE51595			AT2TE18815
AT2TE18920		AT2TE22075		AT1TE51600			AT2TE18920
AT2TE18965		AT2TE22245		AT1TE51615			AT2TE18965
AT2TE19035		AT2TE22260		AT1TE51645			AT2TE19035
AT2TE19125		AT2TE22335		AT1TE51650			AT2TE19125
AT2TE19240		AT2TE22350		AT1TE51690			AT2TE19240
AT2TE19285		AT2TE22635		AT1TE51735			AT2TE19285
AT2TE19615		AT2TE22725		AT1TE51745			AT2TE19615
AT2TE19660		AT2TE22740		AT1TE51775			AT2TE19660
AT2TE19670		AT2TE23510		AT1TE51805			AT2TE19670
AT2TE19735		AT2TE23855		AT1TE51820			AT2TE19735
AT2TE19825		AT2TE24045		AT1TE51825			AT2TE19825
AT2TE20000		AT2TE24335		AT1TE51830			AT2TE20000
AT2TE20160		AT2TE25020		AT1TE51845			AT2TE20160
AT2TE20255		AT2TE25665		AT1TE51850			AT2TE20255
AT2TE20705		AT2TE25875		AT1TE51880			AT2TE20705
AT2TE20735		AT2TE26275		AT1TE51970			AT2TE20735
AT2TE20770		AT2TE26360		AT1TE51980			AT2TE20770
AT2TE20885		AT2TE26365		AT1TE51985			AT2TE20885
AT2TE20890		AT2TE26370		AT1TE51990			AT2TE20890
AT2TE21530		AT2TE26380		AT1TE52025			AT2TE21530
AT2TE21605		AT2TE26680		AT1TE52085			AT2TE21605
AT2TE21705		AT2TE26980		AT1TE52090			AT2TE21705
AT2TE21760		AT2TE27645		AT1TE52105			AT2TE21760
AT2TE21765		AT2TE27805		AT1TE52125			AT2TE21765
AT2TE22005		AT2TE27870		AT1TE52160			AT2TE22005
AT2TE22075		AT2TE27880		AT1TE52170			AT2TE22075
AT2TE22185		Unassigned		AT1TE52175			AT2TE22185
AT2TE22350		AT2TE28035		AT1TE52200			AT2TE22350
AT2TE22880		AT2TE28160		AT1TE52215			AT2TE22880
AT2TE23120		AT2TE28210		AT1TE52280			AT2TE23120
AT2TE23245		AT2TE28260		AT1TE52590			AT2TE23245
AT2TE23705		AT2TE28835		AT1TE52595			AT2TE23705
AT2TE23720		AT2TE29340		AT1TE52700			AT2TE23720
AT2TE23855		AT2TE29460		AT1TE52725			AT2TE23855
AT2TE23870		AT2TE30555		AT1TE52730			AT2TE23870
AT2TE24050		AT2TE31555		AT1TE52755			AT2TE24050
AT2TE24265		AT2TE32120		AT1TE52855			AT2TE24265
AT2TE24335		AT2TE33010		AT1TE52885			AT2TE24335
AT2TE24525		AT2TE33015		AT1TE52940			AT2TE24525
AT2TE24735		AT2TE34410		AT1TE52950			AT2TE24735
AT2TE25020		AT2TE34910		AT1TE52960			AT2TE25020
AT2TE25660		AT2TE34915		AT1TE52970			AT2TE25660
AT2TE25665		AT2TE35205		AT1TE53000			AT2TE25665
AT2TE25840		AT2TE35840		AT1TE53025			AT2TE25840
AT2TE25960		AT2TE37050		AT1TE53030			AT2TE25960
AT2TE26230		AT2TE40090		AT1TE53415			AT2TE26230
AT2TE26370		AT2TE40405		AT1TE53475			AT2TE26370
AT2TE26660		AT2TE41170		AT1TE53505			AT2TE26660
AT2TE26735		AT2TE42460		AT1TE53510			AT2TE26735
AT2TE26785		AT2TE42810		AT1TE53540			AT2TE26785
AT2TE27050		AT2TE45465		AT1TE53750			AT2TE27050
AT2TE27480		AT2TE47610		AT1TE53815			AT2TE27480
AT2TE27560		AT2TE50750		AT1TE53825			AT2TE27560
AT2TE27645		AT2TE56025		AT1TE53885			AT2TE27645
AT2TE27670		AT2TE66470		AT1TE53975			AT2TE27670
AT2TE28160		AT2TE69630		AT1TE53985			AT2TE28160
AT2TE28210		AT2TE78210		AT1TE54005			AT2TE28210
AT2TE28260		AT2TE78215		AT1TE54015			AT2TE28260
AT2TE28370		AT2TE84695		AT1TE54165			AT2TE28370
AT2TE28565		AT2TE84700		AT1TE54275			AT2TE28565
AT2TE28645		AT3TE11080		AT1TE54310			AT2TE28645
AT2TE28755		AT3TE17970		AT1TE54480			AT2TE28755
AT2TE28835		AT3TE20780		AT1TE54655			AT2TE28835
AT2TE29070		AT3TE22200		AT1TE54770			AT2TE29070
AT2TE29090		AT3TE24145		AT1TE54805			AT2TE29090
AT2TE29730		AT3TE34940		AT1TE55015			AT2TE29730
AT2TE29775		AT3TE39220		AT1TE55100			AT2TE29775
AT2TE30820		AT3TE40145		AT1TE55155			AT2TE30820
AT2TE30925		AT3TE40420		AT1TE55305			AT2TE30925
AT2TE30945		AT3TE41560		AT1TE55320			AT2TE30945
AT2TE32120		AT3TE42350		AT1TE55460			AT2TE32120
AT2TE33540		AT3TE43550		AT1TE55670			AT2TE33540
AT2TE33890		AT3TE44245		AT1TE55810			AT2TE33890
AT2TE34310		AT3TE45270		AT1TE55985			AT2TE34310
AT2TE34410		AT3TE45430		AT1TE56135			AT2TE34410
AT2TE35290		AT3TE46180		AT1TE56170			AT2TE35290
AT2TE35320		AT3TE46185		AT1TE56640			AT2TE35320
AT2TE36320		AT3TE46345		AT1TE56785			AT2TE36320
AT2TE38080		AT3TE46350		AT1TE56990			AT2TE38080
AT2TE39260		AT3TE46520		AT1TE57045			AT2TE39260
AT2TE39520		AT3TE47040		AT1TE57060			AT2TE39520
AT2TE39860		AT3TE47335		AT1TE57070			AT2TE39860
AT2TE40115		AT3TE47495		AT1TE57650			AT2TE40115
AT2TE40405		AT3TE47555		AT1TE57655			AT2TE40405
AT2TE40590		AT3TE47630		AT1TE58000			AT2TE40590
AT2TE41390		AT3TE47875		AT1TE58075			AT2TE41390
AT2TE41675		AT3TE48070		AT1TE58335			AT2TE41675
AT2TE42130		AT3TE48110		AT1TE58355			AT2TE42130
AT2TE42460		AT3TE48135		AT1TE58650			AT2TE42460
AT2TE42810		AT3TE48540		AT1TE59235			AT2TE42810
AT2TE43165		AT3TE48545		AT1TE59770			AT2TE43165
AT2TE43805		AT3TE49015		AT1TE59860			AT2TE43805
AT2TE44040		AT3TE49090		AT1TE60180			AT2TE44040
AT2TE45280		AT3TE49360		AT1TE60640			AT2TE45280
AT2TE45465		AT3TE49415		AT1TE60650			AT2TE45465
AT2TE46130		AT3TE50125		AT1TE61175			AT2TE46130
AT2TE46175		AT3TE50165		AT1TE61295			AT2TE46175
AT2TE46575		AT3TE50260		AT1TE61465			AT2TE46575
AT2TE47130		AT3TE50500		AT1TE61735			AT2TE47130
AT2TE47610		AT3TE50550		AT1TE61755			AT2TE47610
AT2TE47660		AT3TE50555		AT1TE62125			AT2TE47660
AT2TE47870		AT3TE50570		AT1TE62140			AT2TE47870
AT2TE51050		AT3TE50575		AT1TE62470			AT2TE51050
AT2TE51870		AT3TE50630		AT1TE63250			AT2TE51870
AT2TE53075		AT3TE50635		AT1TE63525			AT2TE53075
AT2TE53790		AT3TE50775		AT1TE63615			AT2TE53790
AT2TE56530		AT3TE50800		AT1TE63790			AT2TE56530
AT2TE57160		AT3TE50985		AT1TE64170			AT2TE57160
AT2TE65220		AT3TE51140		AT1TE64280			AT2TE65220
AT2TE66470		AT3TE51145		AT1TE65190			AT2TE66470
AT2TE66745		AT3TE51150		AT1TE65195			AT2TE66745
AT2TE73320		AT3TE51210		AT1TE65250			AT2TE73320
AT2TE73460		AT3TE51240		AT1TE65255			AT2TE73460
AT2TE75960		AT3TE51270		AT1TE65360			AT2TE75960
AT2TE78600		AT3TE51300		AT1TE66090			AT2TE78600
AT3TE05950		AT3TE51325		AT1TE67140			AT3TE05950
AT3TE06510		AT3TE51385		AT1TE67445			AT3TE06510
AT3TE06550		AT3TE51505		AT1TE67450			AT3TE06550
AT3TE07330		AT3TE51590		AT1TE67590			AT3TE07330
AT3TE08370		AT3TE51650		AT1TE67605			AT3TE08370
AT3TE09220		AT3TE51660		AT1TE67670			AT3TE09220
AT3TE09750		AT3TE51665		AT1TE68395			AT3TE09750
AT3TE20050		AT3TE51670		AT1TE69615			AT3TE20050
AT3TE20430		AT3TE51690		AT1TE70010			AT3TE20430
AT3TE20780		AT3TE51735		AT1TE70200			AT3TE20780
AT3TE20930		AT3TE52020		AT1TE70480			AT3TE20930
AT3TE21460		AT3TE52090		AT1TE70860			AT3TE21460
AT3TE23210		AT3TE52290		AT1TE71540			AT3TE23210
AT3TE24820		AT3TE52300		AT1TE71545			AT3TE24820
AT3TE30150		AT3TE52410		AT1TE71725			AT3TE30150
AT3TE34145		AT3TE52540		AT1TE71755			AT3TE34145
AT3TE34225		AT3TE52550		AT1TE72165			AT3TE34225
AT3TE34280		AT3TE52625		AT1TE72170			AT3TE34280
AT3TE34340		AT3TE52665		AT1TE72620			AT3TE34340
AT3TE35625		AT3TE52695		AT1TE72850			AT3TE35625
AT3TE35630		AT3TE52800		AT1TE72980			AT3TE35630
AT3TE36835		AT3TE52805		AT1TE74860			AT3TE36835
AT3TE37690		AT3TE52825		AT1TE75405			AT3TE37690
AT3TE40145		AT3TE52995		AT1TE75780			AT3TE40145
AT3TE40420		AT3TE53010		AT1TE76325			AT3TE40420
AT3TE40425		AT3TE53075		AT1TE76530			AT3TE40425
AT3TE42075		AT3TE53170		AT1TE76780			AT3TE42075
AT3TE43160		AT3TE53580		AT1TE77760			AT3TE43160
AT3TE43460		AT3TE53590		AT1TE78740			AT3TE43460
AT3TE43660		AT3TE53595		AT1TE79120			AT3TE43660
AT3TE44000		AT3TE53600		AT1TE79720			AT3TE44000
AT3TE44235		AT3TE53615		AT1TE81285			AT3TE44235
AT3TE45255		AT3TE53620		AT1TE81825			AT3TE45255
AT3TE45270		AT3TE53690		AT1TE82640			AT3TE45270
AT3TE45385		AT3TE53780		AT1TE83355			AT3TE45385
AT3TE45390		AT3TE53885		AT1TE83945			AT3TE45390
AT3TE45430		AT3TE53890		AT1TE85730			AT3TE45430
AT3TE46045		AT3TE53985		AT1TE86360			AT3TE46045
AT3TE47035		AT3TE53995		AT1TE87965			AT3TE47035
AT3TE47040		AT3TE54180		AT1TE91165			AT3TE47040
AT3TE47295		AT3TE54185		AT1TE92655			AT3TE47295
AT3TE47495		AT3TE54450		AT1TE92905			AT3TE47495
AT3TE47500		AT3TE54500		AT1TE93915			AT3TE47500
AT3TE47555		AT3TE54575		AT1TE94200			AT3TE47555
AT3TE47970		AT3TE54580		AT1TE94305			AT3TE47970
AT3TE47975		AT3TE54595		AT1TE95915			AT3TE47975
AT3TE48070		AT3TE54605		AT1TE96425			AT3TE48070
AT3TE48110		AT3TE54670		AT1TE98910			AT3TE48110
AT3TE48120		AT3TE54815		AT2TE00480			AT3TE48120
AT3TE48135		AT3TE54820		AT2TE01265			AT3TE48135
AT3TE48150		AT3TE54825		AT2TE01275			AT3TE48150
AT3TE48170		AT3TE54865		AT2TE01630			AT3TE48170
AT3TE48380		AT3TE54880		AT2TE02290			AT3TE48380
AT3TE48455		AT3TE54985		AT2TE02475			AT3TE48455
AT3TE48460		AT3TE55025		AT2TE03055			AT3TE48460
AT3TE48520		AT3TE55295		AT2TE03505			AT3TE48520
AT3TE48590		AT3TE55375		AT2TE04085			AT3TE48590
AT3TE48665		AT3TE55460		AT2TE04130			AT3TE48665
AT3TE48670		AT3TE56700		AT2TE04140			AT3TE48670
AT3TE48905		AT3TE56840		AT2TE04145			AT3TE48905
AT3TE49090		AT3TE57340		AT2TE04155			AT3TE49090
AT3TE49415		AT3TE57345		AT2TE04385			AT3TE49415
AT3TE49430		AT3TE57600		AT2TE04545			AT3TE49430
AT3TE49445		AT3TE57645		AT2TE04675			AT3TE49445
AT3TE49470		AT3TE57780		AT2TE04865			AT3TE49470
AT3TE49715		AT3TE58090		AT2TE05010			AT3TE49715
AT3TE49745		AT3TE58655		AT2TE05755			AT3TE49745
AT3TE49905		AT3TE58730		AT2TE05895			AT3TE49905
AT3TE49910		AT3TE58815		AT2TE05920			AT3TE49910
AT3TE50025		AT3TE58895		AT2TE05965			AT3TE50025
AT3TE50030		AT3TE58960		AT2TE06255			AT3TE50030
AT3TE50040		AT3TE59100		AT2TE06330			AT3TE50040
AT3TE50120		AT3TE59105		AT2TE06390			AT3TE50120
AT3TE50295		AT3TE59385		AT2TE06405			AT3TE50295
AT3TE50375		AT3TE59560		AT2TE06470			AT3TE50375
AT3TE50540		AT3TE59580		AT2TE06750			AT3TE50540
AT3TE50550		AT3TE59600		AT2TE06770			AT3TE50550
AT3TE50555		AT3TE59620		AT2TE06955			AT3TE50555
AT3TE50570		AT3TE59660		AT2TE07390			AT3TE50570
AT3TE50575		AT3TE59865		AT2TE07460			AT3TE50575
AT3TE50630		AT3TE59885		AT2TE07550			AT3TE50630
AT3TE50645		AT3TE59895		AT2TE07745			AT3TE50645
AT3TE50655		AT3TE59900		AT2TE08110			AT3TE50655
AT3TE50670		AT3TE59905		AT2TE08185			AT3TE50670
AT3TE50675		AT3TE59985		AT2TE08320			AT3TE50675
AT3TE50890		AT3TE60400		AT2TE08510			AT3TE50890
AT3TE51140		AT3TE60410		AT2TE08515			AT3TE51140
AT3TE51145		AT3TE60455		AT2TE08540			AT3TE51145
AT3TE51150		AT3TE60460		AT2TE08600			AT3TE51150
AT3TE51210		AT3TE60525		AT2TE08680			AT3TE51210
AT3TE51240		AT3TE60560		AT2TE08695			AT3TE51240
AT3TE51270		AT3TE60885		AT2TE09395			AT3TE51270
AT3TE51300		AT3TE61145		AT2TE09625			AT3TE51300
AT3TE51325		AT3TE61205		AT2TE10025			AT3TE51325
AT3TE51345		AT3TE61280		AT2TE10115			AT3TE51345
AT3TE51350		AT3TE61335		AT2TE10225			AT3TE51350
AT3TE51385		AT3TE61420		AT2TE10410			AT3TE51385
AT3TE51435		AT3TE61535		AT2TE10425			AT3TE51435
AT3TE51440		AT3TE61555		AT2TE10615			AT3TE51440
AT3TE51460		AT3TE61600		AT2TE10945			AT3TE51460
AT3TE51630		AT3TE61610		AT2TE11120			AT3TE51630
AT3TE51650		AT3TE61615		AT2TE11145			AT3TE51650
AT3TE51660		AT3TE61650		AT2TE11210			AT3TE51660
AT3TE51665		AT3TE62025		AT2TE11220			AT3TE51665
AT3TE51670		AT3TE62100		AT2TE11250			AT3TE51670
AT3TE51675		AT3TE62150		AT2TE11330			AT3TE51675
AT3TE51690		AT3TE62375		AT2TE11410			AT3TE51690
AT3TE51735		AT3TE62570		AT2TE11445			AT3TE51735
AT3TE51740		AT3TE62595		AT2TE11500			AT3TE51740
AT3TE51910		AT3TE62620		AT2TE11515			AT3TE51910
AT3TE52020		AT3TE62685		AT2TE11560			AT3TE52020
AT3TE52025		AT3TE62785		AT2TE11695			AT3TE52025
AT3TE52120		AT3TE62815		AT2TE11710			AT3TE52120
AT3TE52225		AT3TE62915		AT2TE11715			AT3TE52225
AT3TE52250		AT3TE62940		AT2TE11725			AT3TE52250
AT3TE52305		AT3TE63030		AT2TE11735			AT3TE52305
AT3TE52385		AT3TE63395		AT2TE11760			AT3TE52385
AT3TE52540		AT3TE63540		AT2TE11765			AT3TE52540
AT3TE52550		AT3TE63845		AT2TE11810			AT3TE52550
AT3TE52605		AT3TE63855		AT2TE11895			AT3TE52605
AT3TE52625		AT3TE63895		AT2TE11925			AT3TE52625
AT3TE52635		AT3TE66175		AT2TE12030			AT3TE52635
AT3TE52665		AT3TE66525		AT2TE12040			AT3TE52665
AT3TE52675		AT3TE67445		AT2TE12140			AT3TE52675
AT3TE52695		AT3TE67660		AT2TE12145			AT3TE52695
AT3TE52755		AT3TE68730		AT2TE12450			AT3TE52755
AT3TE52775		AT3TE69740		AT2TE12465			AT3TE52775
AT3TE52795		AT3TE71565		AT2TE12555			AT3TE52795
AT3TE52800		AT3TE73705		AT2TE12825			AT3TE52800
AT3TE52805		AT3TE82555		AT2TE13025			AT3TE52805
AT3TE53000		AT3TE83280		AT2TE13145			AT3TE53000
AT3TE53010		AT3TE83285		AT2TE13315			AT3TE53010
AT3TE53045		AT3TE86800		AT2TE13325			AT3TE53045
AT3TE53185		AT3TE92345		AT2TE13335			AT3TE53185
AT3TE53195		AT3TE92910		AT2TE13380			AT3TE53195
AT3TE53230		AT3TE94210		AT2TE13385			AT3TE53230
AT3TE53245		AT3TE94215		AT2TE13395			AT3TE53245
AT3TE53350		AT3TE94220		AT2TE13440			AT3TE53350
AT3TE53450		AT4TE01555		AT2TE13445			AT3TE53450
AT3TE53580		AT4TE05575		AT2TE13465			AT3TE53580
AT3TE53590		AT4TE07535		AT2TE13585			AT3TE53590
AT3TE53600		AT4TE08245		AT2TE13750			AT3TE53600
AT3TE53605		AT4TE08720		AT2TE13755			AT3TE53605
AT3TE53630		AT4TE08945		AT2TE13935			AT3TE53630
AT3TE53745		AT4TE09075		AT2TE15440			AT3TE53745
AT3TE53765		AT4TE09210		AT2TE15500			AT3TE53765
AT3TE53995		AT4TE09295		AT2TE15520			AT3TE53995
AT3TE54005		AT4TE09445		AT2TE15545			AT3TE54005
AT3TE54170		AT4TE09580		AT2TE15880			AT3TE54170
AT3TE54175		AT4TE09795		AT2TE15920			AT3TE54175
AT3TE54180		AT4TE09880		AT2TE15990			AT3TE54180
AT3TE54330		AT4TE10905		AT2TE16190			AT3TE54330
AT3TE54450		AT4TE10980		AT2TE16220			AT3TE54450
AT3TE54500		AT4TE10985		AT2TE16230			AT3TE54500
AT3TE54510		AT4TE12190		AT2TE16255			AT3TE54510
AT3TE54575		AT4TE13150		AT2TE16265			AT3TE54575
AT3TE54595		AT4TE13465		AT2TE16320			AT3TE54595
AT3TE54780		AT4TE14245		AT2TE16385			AT3TE54780
AT3TE54815		AT4TE14500		AT2TE16415			AT3TE54815
AT3TE54820		AT4TE14535		AT2TE16465			AT3TE54820
AT3TE54825		AT4TE15005		AT2TE16475			AT3TE54825
AT3TE54845		AT4TE15025		AT2TE16485			AT3TE54845
AT3TE54985		AT4TE15030		AT2TE16490			AT3TE54985
AT3TE55005		AT4TE15195		AT2TE16540			AT3TE55005
AT3TE55010		AT4TE15215		AT2TE16580			AT3TE55010
AT3TE57275		AT4TE15225		AT2TE16585			AT3TE57275
AT3TE57310		AT4TE15255		AT2TE16595			AT3TE57310
AT3TE57395		AT4TE15260		AT2TE16600			AT3TE57395
AT3TE57550		AT4TE15295		AT2TE16605			AT3TE57550
AT3TE57600		AT4TE15355		AT2TE16660			AT3TE57600
AT3TE57645		AT4TE15565		AT2TE16665			AT3TE57645
AT3TE57650		AT4TE15585		AT2TE16800			AT3TE57650
AT3TE57655		AT4TE15615		AT2TE16825			AT3TE57655
AT3TE57780		AT4TE15740		AT2TE16835			AT3TE57780
AT3TE58090		AT4TE15845		AT2TE16845			AT3TE58090
AT3TE58575		AT4TE16190		AT2TE16850			AT3TE58575
AT3TE58580		AT4TE16710		AT2TE16860			AT3TE58580
AT3TE58645		AT4TE16730		AT2TE16865			AT3TE58645
AT3TE58655		AT4TE16990		AT2TE16885			AT3TE58655
AT3TE58720		AT4TE17065		AT2TE16930			AT3TE58720
AT3TE58855		AT4TE17200		AT2TE17095			AT3TE58855
AT3TE58875		AT4TE17240		AT2TE17110			AT3TE58875
AT3TE58960		AT4TE17530		AT2TE17115			AT3TE58960
AT3TE59075		AT4TE18065		AT2TE17205			AT3TE59075
AT3TE59290		AT4TE18175		AT2TE17345			AT3TE59290
AT3TE59560		AT4TE18180		AT2TE17405			AT3TE59560
AT3TE59660		AT4TE18270		AT2TE17520			AT3TE59660
AT3TE59755		AT4TE18435		AT2TE17525			AT3TE59755
AT3TE59770		AT4TE18445		AT2TE17570			AT3TE59770
AT3TE59865		AT4TE18655		AT2TE17595			AT3TE59865
AT3TE59885		AT4TE18740		AT2TE17600			AT3TE59885
AT3TE59895		AT4TE18755		AT2TE17605			AT3TE59895
AT3TE59900		AT4TE18825		AT2TE17610			AT3TE59900
AT3TE59985		AT4TE19030		AT2TE17625			AT3TE59985
AT3TE60130		AT4TE19135		AT2TE17640			AT3TE60130
AT3TE60160		AT4TE19160		AT2TE17935			AT3TE60160
AT3TE60205		AT4TE19915		AT2TE17940			AT3TE60205
AT3TE60280		AT4TE20075		AT2TE18005			AT3TE60280
AT3TE60385		AT4TE20400		AT2TE18015			AT3TE60385
AT3TE60400		AT4TE21055		AT2TE18245			AT3TE60400
AT3TE60410		AT4TE21135		AT2TE18305			AT3TE60410
AT3TE60425		AT4TE21140		AT2TE18335			AT3TE60425
AT3TE60530		AT4TE21695		AT2TE18380			AT3TE60530
AT3TE60535		AT4TE21750		AT2TE18410			AT3TE60535
AT3TE60550		AT4TE21900		AT2TE18415			AT3TE60550
AT3TE60610		AT4TE22550		AT2TE18435			AT3TE60610
AT3TE60705		AT4TE22905		AT2TE18440			AT3TE60705
AT3TE60740		AT4TE23245		AT2TE18445			AT3TE60740
AT3TE60745		AT4TE23345		AT2TE18455			AT3TE60745
AT3TE60875		AT4TE28745		AT2TE18460			AT3TE60875
AT3TE60885		AT4TE29835		AT2TE18465			AT3TE60885
AT3TE60965		AT4TE31850		AT2TE18585			AT3TE60965
AT3TE61035		AT4TE31855		AT2TE18625			AT3TE61035
AT3TE61145		AT4TE34305		AT2TE18695			AT3TE61145
AT3TE61160		AT4TE39815		AT2TE18710			AT3TE61160
AT3TE61205		AT4TE42220		AT2TE18720			AT3TE61205
AT3TE61315		AT4TE43250		AT2TE18775			AT3TE61315
AT3TE61335		AT4TE44080		AT2TE18850			AT3TE61335
AT3TE61400		AT4TE46305		AT2TE18860			AT3TE61400
AT3TE61405		Unassigned		AT2TE18885			AT3TE61405
AT3TE61410		AT4TE46920		AT2TE18895			AT3TE61410
AT3TE61420		AT4TE48230		AT2TE18915			AT3TE61420
AT3TE61480		AT4TE50640		AT2TE18965			AT3TE61480
AT3TE61530		AT4TE55460		AT2TE18975			AT3TE61530
AT3TE61585		AT4TE55465		AT2TE19005			AT3TE61585
AT3TE61600		AT4TE67455		AT2TE19025			AT3TE61600
AT3TE61610		AT4TE71330		AT2TE19055			AT3TE61610
AT3TE61615		AT5TE00480		AT2TE19095			AT3TE61615
AT3TE61630		Unassigned		AT2TE19110			AT3TE61630
AT3TE61810		AT5TE01260		AT2TE19120			AT3TE61810
AT3TE62000		AT5TE01410		AT2TE19125			AT3TE62000
AT3TE62035		AT5TE08220		AT2TE19445			AT3TE62035
AT3TE62100		Unassigned		AT2TE19485			AT3TE62100
AT3TE62240		AT5TE08870		AT2TE19495			AT3TE62240
AT3TE62395		AT5TE14165		AT2TE19555			AT3TE62395
Unassigned		AT5TE22500		AT2TE19580			Unassigned
AT3TE62570		AT5TE23185		AT2TE19585			AT3TE62570
AT3TE62575		AT5TE31020		AT2TE19590			AT3TE62575
AT3TE62595		AT5TE31555		AT2TE19615			AT3TE62595
AT3TE62650		AT5TE33235		AT2TE19625			AT3TE62650
AT3TE62655		AT5TE34380		AT2TE19650			AT3TE62655
AT3TE62730		AT5TE35185		AT2TE19810			AT3TE62730
AT3TE62735		AT5TE35415		AT2TE20085			AT3TE62735
AT3TE62765		AT5TE35860		AT2TE20105			AT3TE62765
AT3TE62770		AT5TE36040		AT2TE20130			AT3TE62770
AT3TE62775		AT5TE36260		AT2TE20140			AT3TE62775
AT3TE62785		AT5TE36640		AT2TE20220			AT3TE62785
AT3TE62945		AT5TE36940		AT2TE20255			AT3TE62945
AT3TE62975		AT5TE37215		AT2TE20260			AT3TE62975
AT3TE63065		AT5TE37350		AT2TE20265			AT3TE63065
Unassigned		AT5TE37575		AT2TE20330			AT3TE63165
AT3TE63165		AT5TE38650		AT2TE20365			AT3TE63285
AT3TE63285		AT5TE38815		AT2TE20420			AT3TE63475
AT3TE63475		AT5TE39215		AT2TE20440			AT3TE63585
AT3TE63585		AT5TE39230		AT2TE20480			AT3TE63765
AT3TE63765		AT5TE39315		AT2TE20575			AT3TE63900
AT3TE63900		AT5TE39425		AT2TE20640			AT3TE64010
AT3TE64010		AT5TE40520		AT2TE20645			AT3TE64400
AT3TE64400		AT5TE40830		AT2TE20650			AT3TE64435
AT3TE64435		AT5TE41070		AT2TE20685			AT3TE64600
AT3TE64600		AT5TE41430		AT2TE20710			AT3TE65840
AT3TE65840		AT5TE41750		AT2TE20770			AT3TE66470
AT3TE66470		AT5TE41825		AT2TE20810			AT3TE66875
AT3TE66875		AT5TE41835		AT2TE20815			AT3TE67295
AT3TE67295		AT5TE41975		AT2TE20875			AT3TE67445
AT3TE67445		AT5TE41980		AT2TE20880			AT3TE69475
AT3TE69475		AT5TE42435		AT2TE20905			AT3TE69710
AT3TE69710		AT5TE42850		AT2TE20940			AT3TE71210
AT3TE71210		AT5TE42855		AT2TE20975			AT3TE72330
AT3TE72330		AT5TE42965		AT2TE21055			AT3TE82250
AT3TE82250		AT5TE42975		AT2TE21105			AT3TE90460
AT3TE90460		AT5TE43075		AT2TE21145			AT3TE91990
AT3TE91990		AT5TE43235		AT2TE21155			AT3TE92295
AT3TE92295		AT5TE43275		AT2TE21160			AT3TE94235
AT3TE94235		AT5TE43280		AT2TE21280			AT4TE03100
AT4TE03100		AT5TE43300		AT2TE21295			AT4TE08260
AT4TE08260		AT5TE43325		AT2TE21365			AT4TE08375
AT4TE08375		AT5TE43400		AT2TE21420			AT4TE08380
AT4TE08380		AT5TE43660		AT2TE21450			AT4TE08435
AT4TE08435		AT5TE43665		AT2TE21705			AT4TE08875
AT4TE08875		AT5TE43730		AT2TE21710			AT4TE09080
AT4TE09080		AT5TE43815		AT2TE21715			AT4TE09095
AT4TE09095		AT5TE43835		AT2TE21730			AT4TE09480
AT4TE09480		AT5TE43855		AT2TE21745			AT4TE09540
AT4TE09540		AT5TE43980		AT2TE21750			AT4TE09615
AT4TE09615		AT5TE44180		AT2TE21755			AT4TE09990
AT4TE09990		AT5TE44205		AT2TE22005			AT4TE10210
AT4TE10210		AT5TE44255		AT2TE22145			AT4TE10490
AT4TE10490		AT5TE44310		AT2TE22170			AT4TE10575
AT4TE10575		AT5TE44750		AT2TE22185			AT4TE10675
AT4TE10675		AT5TE44880		AT2TE22245			AT4TE11855
AT4TE11855		AT5TE44920		AT2TE22265			AT4TE12440
AT4TE12440		AT5TE45920		AT2TE22295			AT4TE13070
AT4TE13070		AT5TE46215		AT2TE22505			AT4TE15095
AT4TE15095		AT5TE46370		AT2TE22520			AT4TE15615
AT4TE15615		AT5TE46515		AT2TE22635			AT4TE16745
AT4TE16745		AT5TE46980		AT2TE22720			AT4TE16955
AT4TE16955		AT5TE47015		AT2TE22725			AT4TE16990
AT4TE16990		AT5TE47395		AT2TE22740			AT4TE17110
AT4TE17110		AT5TE47900		AT2TE22865			AT4TE18175
AT4TE18175		AT5TE49650		AT2TE23175			AT4TE18335
AT4TE18335		AT5TE49700		AT2TE23180			AT4TE18500
AT4TE18500		AT5TE49755		AT2TE23255			AT4TE18640
AT4TE18640		AT5TE50235		AT2TE23415			AT4TE18805
AT4TE18805		AT5TE50260		AT2TE23505			AT4TE18865
AT4TE18865		AT5TE50605		AT2TE23510			AT4TE19135
AT4TE19135		AT5TE50965		AT2TE23555			AT4TE19150
AT4TE19150		AT5TE51000		AT2TE23560			AT4TE19360
AT4TE19360		AT5TE52795		AT2TE23565			AT4TE19550
AT4TE19550		AT5TE52855		AT2TE23570			AT4TE20075
AT4TE20075		AT5TE53310		AT2TE23710			AT4TE20315
AT4TE20315		AT5TE54310		AT2TE23715			AT4TE20800
AT4TE20800		AT5TE54320		AT2TE23855			AT4TE20830
AT4TE20830		AT5TE54715		AT2TE23870			AT4TE20840
AT4TE20840		AT5TE55145		AT2TE23905			AT4TE21325
AT4TE21325		AT5TE55490		AT2TE24045			AT4TE21695
AT4TE21695		AT5TE55925		AT2TE24210			AT4TE21900
AT4TE21900		AT5TE56030		AT2TE24335			AT4TE21985
AT4TE21985		AT5TE59135		AT2TE24370			AT4TE22885
AT4TE22885		AT5TE62455		AT2TE24385			AT4TE22905
AT4TE22905		AT5TE63010		AT2TE24610			AT4TE22970
AT4TE22970		AT5TE65710		AT2TE24680			AT4TE23125
AT4TE23125		AT5TE69650		AT2TE24820			AT4TE23245
AT4TE23245		Unassigned		AT2TE25020			AT4TE23345
AT4TE23345		AT5TE75120		AT2TE25470			AT4TE24315
AT4TE24315		AT5TE77610		AT2TE25490			AT4TE24790
AT4TE24790		AT5TE86430		AT2TE25495			AT4TE25380
AT4TE25380		AT5TE93055		AT2TE25540			AT4TE25385
AT4TE25385		AT5TE94555		AT2TE26130			AT4TE25740
AT4TE25740				AT2TE26360			AT4TE28010
AT4TE28010				AT2TE26860			AT4TE29830
AT4TE29830				AT2TE26865			AT4TE33010
AT4TE33010				AT2TE26980			AT4TE34855
AT4TE34855				AT2TE27275			AT4TE38235
AT4TE38235				AT2TE27280			AT4TE39815
AT4TE39815				AT2TE27335			AT4TE48170
AT4TE48170				AT2TE27645			AT4TE50640
AT4TE50640				AT2TE27870			AT4TE50655
AT4TE50655				AT2TE27880			AT4TE54370
AT4TE54370				Unassigned			AT4TE54570
AT4TE54570				AT2TE27905			AT4TE67560
AT4TE67560				AT2TE28060			AT4TE67780
AT4TE67780				AT2TE28260			AT5TE00480
AT5TE00480				AT2TE28850			AT5TE04245
Unassigned				AT2TE29340			AT5TE06555
AT5TE04245				AT2TE29360			AT5TE06875
AT5TE06555				AT2TE29460			AT5TE10350
AT5TE06875				AT2TE29500			AT5TE11100
AT5TE10350				AT2TE29970			AT5TE13160
AT5TE11100				AT2TE30980			AT5TE23670
AT5TE13160				AT2TE30990			AT5TE25720
AT5TE23670				AT2TE31000			AT5TE28620
AT5TE25720				AT2TE31550			AT5TE31200
AT5TE28620				AT2TE31555			AT5TE33235
AT5TE31200				AT2TE32120			AT5TE33320
AT5TE33235				AT2TE32315			AT5TE33455
AT5TE33320				AT2TE33010			AT5TE34715
AT5TE33455				AT2TE33015			AT5TE34730
AT5TE34715				AT2TE34410			AT5TE35180
AT5TE34730				AT2TE34910			AT5TE35185
AT5TE35180				AT2TE35840			AT5TE35265
AT5TE35185				AT2TE37435			AT5TE35680
AT5TE35265				AT2TE37495			AT5TE36165
AT5TE35680				AT2TE38575			AT5TE36395
AT5TE36165				AT2TE38910			AT5TE36625
AT5TE36395				AT2TE39070			AT5TE36630
AT5TE36625				AT2TE39085			AT5TE36940
AT5TE36630				AT2TE39090			AT5TE37350
AT5TE36940				AT2TE39250			AT5TE37825
AT5TE37350				AT2TE39255			AT5TE38615
AT5TE37825				AT2TE39505			AT5TE38675
AT5TE38615				AT2TE40165			AT5TE38820
AT5TE38675				AT2TE40270			AT5TE40000
AT5TE38820				AT2TE40890			AT5TE40080
AT5TE40000				AT2TE41180			AT5TE41555
AT5TE40080				AT2TE42460			AT5TE41615
AT5TE41555				AT2TE42810			AT5TE41870
AT5TE41615				AT2TE42855			AT5TE43325
AT5TE41870				AT2TE43435			AT5TE43580
AT5TE43325				AT2TE43615			AT5TE43725
AT5TE43580				AT2TE43805			AT5TE43855
AT5TE43725				AT2TE43880			AT5TE44080
AT5TE43855				AT2TE44365			AT5TE44095
AT5TE44080				AT2TE44620			AT5TE44115
AT5TE44095				AT2TE44750			AT5TE44355
AT5TE44115				AT2TE44900			AT5TE44385
AT5TE44355				AT2TE45465			AT5TE45890
AT5TE44385				AT2TE45640			AT5TE46155
AT5TE45890				AT2TE45795			AT5TE46635
AT5TE46155				AT2TE46360			AT5TE47120
AT5TE46635				AT2TE46570			AT5TE47130
AT5TE47120				AT2TE50335			AT5TE48505
AT5TE47130				AT2TE52670			AT5TE48550
AT5TE48505				AT2TE54860			AT5TE49175
AT5TE48550				AT2TE56025			AT5TE49335
AT5TE49175				AT2TE56030			AT5TE49650
AT5TE49335				AT2TE56035			AT5TE49755
AT5TE49650				AT2TE58010			AT5TE49770
AT5TE49755				AT2TE59995			AT5TE50260
AT5TE49770				AT2TE64035			AT5TE51685
AT5TE50260				AT2TE65130			AT5TE53035
AT5TE51685				AT2TE65220			AT5TE53975
AT5TE53035				AT2TE66465			AT5TE55555
AT5TE53975				AT2TE66470			AT5TE58250
AT5TE55555				AT2TE68900			AT5TE59075
AT5TE58250				AT2TE69490			AT5TE60210
AT5TE59075				AT2TE69630			AT5TE61490
AT5TE60210				AT2TE72380			AT5TE62135
AT5TE61490				AT2TE73500			AT5TE62175
AT5TE62135				AT2TE73505			AT5TE62430
AT5TE62175				AT2TE76410			AT5TE62440
AT5TE62430				AT2TE77555			AT5TE64220
AT5TE62440				AT2TE78030			AT5TE64430
AT5TE64220				AT2TE78210			AT5TE64455
AT5TE64430				AT2TE78225			AT5TE64600
AT5TE64455				AT2TE78600			AT5TE65550
AT5TE64600				AT2TE78945			AT5TE65710
AT5TE65550				AT2TE84690			AT5TE67900
AT5TE65710				AT2TE84695			AT5TE68420
AT5TE67900				AT2TE84700			AT5TE68735
AT5TE68420				AT2TE87285			AT5TE69650
AT5TE68735				AT2TE88570			AT5TE69895
AT5TE69650				AT3TE04925			AT5TE71450
AT5TE69895				AT3TE05780			AT5TE71740
AT5TE71450				AT3TE06550			AT5TE71895
AT5TE71740				AT3TE12120			AT5TE72620
AT5TE71895				AT3TE16035			AT5TE73595
AT5TE72620				AT3TE16695			AT5TE75770
AT5TE73595				AT3TE16790			AT5TE76190
AT5TE75770				AT3TE17970			AT5TE76750
AT5TE76190				AT3TE18040			AT1TE00025
AT5TE76750				AT3TE18045			AT1TE00030
				AT3TE19195			AT1TE01750
				AT3TE19310			AT1TE07880
				AT3TE19315			AT1TE14315
				AT3TE20240			AT1TE18410
				AT3TE20430			AT1TE19430
				AT3TE20780			AT1TE24850
				AT3TE22200			AT1TE25645
				AT3TE28255			AT1TE25910
				AT3TE30860			AT1TE27905
				AT3TE33205			AT1TE30195
				AT3TE33265			AT1TE34580
				AT3TE33460			AT1TE36215
				AT3TE33545			AT1TE38945
				AT3TE34145			AT1TE39150
				AT3TE34420			AT1TE39375
				AT3TE34430			AT1TE41745
				AT3TE35320			AT1TE42225
				AT3TE36045			AT1TE43025
				AT3TE36050			AT1TE43420
				AT3TE37155			AT1TE43975
				AT3TE38115			AT1TE44250
				AT3TE38660			AT1TE44670
				AT3TE39220			AT1TE44690
				AT3TE40145			AT1TE44875
				AT3TE40445			AT1TE44905
				AT3TE40670			AT1TE44930
				AT3TE41165			AT1TE44940
				AT3TE41205			AT1TE45090
				AT3TE41600			AT1TE45120
				AT3TE42275			AT1TE45135
				AT3TE42350			AT1TE45145
				AT3TE42630			AT1TE45150
				AT3TE42645			AT1TE45425
				AT3TE42650			AT1TE45555
				AT3TE43255			AT1TE45560
				AT3TE43550			AT1TE45710
				AT3TE43660			AT1TE45735
				AT3TE44490			AT1TE45750
				AT3TE44755			AT1TE46065
				AT3TE45180			AT1TE46295
				AT3TE45355			AT1TE46300
				AT3TE45415			AT1TE46310
				AT3TE45525			AT1TE46575
				AT3TE45720			AT1TE46690
				AT3TE45980			AT1TE46780
				AT3TE46170			AT1TE46805
				AT3TE46225			AT1TE46945
				AT3TE46350			AT1TE47105
				AT3TE46430			AT1TE47720
				AT3TE46470			AT1TE47725
				AT3TE46520			AT1TE48905
				AT3TE46555			AT1TE49320
				AT3TE46565			AT1TE49850
				AT3TE46775			AT1TE49895
				AT3TE46805			AT1TE50365
				AT3TE46855			AT1TE50890
				AT3TE47160			AT1TE50895
				AT3TE47185			AT1TE51050
				AT3TE47230			AT1TE51070
				AT3TE47335			AT1TE51120
				AT3TE47385			AT1TE51125
				AT3TE47555			AT1TE51310
				AT3TE47630			AT1TE51370
				AT3TE47715			AT1TE51990
				AT3TE47755			AT1TE52025
				AT3TE47875			AT1TE52105
				AT3TE47925			AT1TE52125
				AT3TE47935			AT1TE52170
				AT3TE47965			AT1TE52220
				AT3TE48070			AT1TE52700
				AT3TE48085			AT1TE52865
				AT3TE48090			AT1TE53045
				AT3TE48120			AT1TE53470
				AT3TE48285			AT1TE53625
				AT3TE48405			AT1TE53775
				AT3TE48545			AT1TE54015
				AT3TE48605			AT1TE54480
				AT3TE48615			AT1TE54655
				AT3TE48620			AT1TE56135
				AT3TE48765			AT1TE58000
				AT3TE48770			AT1TE58455
				AT3TE49170			AT1TE59210
				AT3TE49355			AT1TE59235
				AT3TE49390			AT1TE59320
				AT3TE49415			AT1TE59860
				AT3TE49715			AT1TE60195
				AT3TE49725			AT1TE60780
				AT3TE49835			AT1TE62825
				AT3TE50025			AT1TE65205
				AT3TE50125			AT1TE65225
				AT3TE50260			AT1TE68270
				AT3TE50295			AT1TE70200
				AT3TE50375			AT1TE70860
				AT3TE50500			AT1TE75345
				AT3TE50550			AT1TE78720
				AT3TE50555			AT1TE84355
				AT3TE50570			AT1TE85290
				AT3TE50605			AT1TE98910
				AT3TE50630			AT2TE04130
				AT3TE50635			AT2TE05010
				AT3TE50670			AT2TE05540
				AT3TE50675			AT2TE06620
				AT3TE50680			AT2TE06955
				AT3TE50750			AT2TE07640
				AT3TE50760			AT2TE07745
				AT3TE50775			AT2TE08300
				AT3TE50785			AT2TE09570
				AT3TE50875			AT2TE09885
				AT3TE50890			AT2TE09895
				AT3TE50905			AT2TE10075
				AT3TE50940			AT2TE10105
				AT3TE50970			AT2TE10355
				AT3TE51030			AT2TE10385
				AT3TE51055			AT2TE10495
				AT3TE51060			AT2TE10905
				AT3TE51075			AT2TE11935
				AT3TE51095			AT2TE12555
				AT3TE51140			AT2TE12965
				AT3TE51150			AT2TE13925
				AT3TE51240			AT2TE15570
				AT3TE51245			AT2TE15575
				AT3TE51255			AT2TE16455
				AT3TE51300			AT2TE16485
				AT3TE51305			AT2TE16500
				AT3TE51315			AT2TE16505
				AT3TE51325			AT2TE16800
				AT3TE51365			AT2TE16885
				AT3TE51370			AT2TE16900
				AT3TE51380			AT2TE16930
				AT3TE51385			AT2TE17075
				AT3TE51450			AT2TE17095
				AT3TE51460			AT2TE17110
				AT3TE51470			AT2TE17170
				AT3TE51500			AT2TE17425
				AT3TE51505			AT2TE17570
				AT3TE51535			AT2TE17585
				AT3TE51590			AT2TE17595
				AT3TE51600			AT2TE18445
				AT3TE51650			AT2TE18450
				AT3TE51655			AT2TE18695
				AT3TE51660			AT2TE18710
				AT3TE51665			AT2TE18715
				AT3TE51670			AT2TE18915
				AT3TE51690			AT2TE18975
				AT3TE51905			AT2TE18980
				AT3TE51930			AT2TE19005
				AT3TE51985			AT2TE19555
				AT3TE52000			AT2TE19565
				AT3TE52020			AT2TE19625
				AT3TE52025			AT2TE20105
				AT3TE52090			AT2TE20440
				AT3TE52120			AT2TE20480
				AT3TE52140			AT2TE20490
				AT3TE52300			AT2TE20495
				AT3TE52305			AT2TE20720
				AT3TE52330			AT2TE21045
				AT3TE52340			AT2TE21420
				AT3TE52345			AT2TE22245
				AT3TE52355			AT2TE22260
				AT3TE52365			AT2TE22335
				AT3TE52410			AT2TE22635
				AT3TE52415			AT2TE22725
				AT3TE52445			AT2TE22740
				AT3TE52540			AT2TE23510
				AT3TE52550			AT2TE24045
				AT3TE52605			AT2TE25875
				AT3TE52625			AT2TE26275
				AT3TE52720			AT2TE26360
				AT3TE52725			AT2TE26365
				AT3TE52730			AT2TE26380
				AT3TE52800			AT2TE26680
				AT3TE52805			AT2TE26980
				AT3TE53010			AT2TE27805
				AT3TE53055			AT2TE27870
				AT3TE53075			AT2TE27880
				AT3TE53080			AT2TE28035
				AT3TE53085			AT2TE29340
				AT3TE53170			AT2TE29460
				AT3TE53215			AT2TE30555
				AT3TE53320			AT2TE31555
				AT3TE53395			AT2TE33010
				AT3TE53580			AT2TE33015
				AT3TE53590			AT2TE34910
				AT3TE53600			AT2TE34915
				AT3TE53615			AT2TE35205
				AT3TE53620			AT2TE35840
				AT3TE53710			AT2TE37050
				AT3TE53880			AT2TE40090
				AT3TE53965			AT2TE41170
				AT3TE53970			AT2TE50750
				AT3TE53975			AT2TE56025
				AT3TE53985			AT2TE69630
				AT3TE54180			AT2TE78210
				AT3TE54185			AT2TE78215
				AT3TE54415			AT2TE84695
				AT3TE54445			AT2TE84700
				AT3TE54575			AT3TE11080
				AT3TE54580			AT3TE17970
				AT3TE54670			AT3TE22200
				AT3TE54675			AT3TE24145
				AT3TE54705			AT3TE34940
				AT3TE54710			AT3TE39220
				AT3TE54715			AT3TE41560
				AT3TE54735			AT3TE42350
				AT3TE54740			AT3TE43550
				AT3TE54745			AT3TE44245
				AT3TE54750			AT3TE46180
				AT3TE54780			AT3TE46185
				AT3TE54815			AT3TE46345
				AT3TE54820			AT3TE46350
				AT3TE54845			AT3TE46520
				AT3TE54855			AT3TE47335
				AT3TE54865			AT3TE47630
				AT3TE54950			AT3TE47875
				AT3TE55035			AT3TE48540
				AT3TE55295			AT3TE48545
				AT3TE55340			AT3TE49015
				AT3TE55365			AT3TE49360
				AT3TE55375			AT3TE50125
				AT3TE55385			AT3TE50165
				AT3TE55410			AT3TE50260
				AT3TE55440			AT3TE50500
				AT3TE55765			AT3TE50635
				AT3TE56415			AT3TE50775
				AT3TE56640			AT3TE50800
				AT3TE56650			AT3TE50985
				AT3TE56690			AT3TE51505
				AT3TE56840			AT3TE51590
				AT3TE56960			AT3TE52090
				AT3TE57110			AT3TE52290
				AT3TE57150			AT3TE52300
				AT3TE57230			AT3TE52410
				AT3TE57330			AT3TE52825
				AT3TE57340			AT3TE52995
				AT3TE57395			AT3TE53075
				AT3TE57445			AT3TE53170
				AT3TE57465			AT3TE53595
				AT3TE57470			AT3TE53615
				AT3TE57525			AT3TE53620
				AT3TE57590			AT3TE53690
				AT3TE57600			AT3TE53780
				AT3TE57640			AT3TE53885
				AT3TE57655			AT3TE53890
				AT3TE57660			AT3TE53985
				AT3TE57670			AT3TE54185
				AT3TE57685			AT3TE54580
				AT3TE57690			AT3TE54605
				AT3TE57705			AT3TE54670
				AT3TE57780			AT3TE54865
				AT3TE57785			AT3TE54880
				AT3TE57835			AT3TE55025
				AT3TE57845			AT3TE55295
				AT3TE57940			AT3TE55375
				AT3TE58010			AT3TE55460
				AT3TE58020			AT3TE56700
				AT3TE58055			AT3TE56840
				AT3TE58090			AT3TE57340
				AT3TE58245			AT3TE57345
				AT3TE58355			AT3TE58730
				AT3TE58495			AT3TE58815
				AT3TE58605			AT3TE58895
				AT3TE58650			AT3TE59100
				AT3TE58655			AT3TE59105
				AT3TE58745			AT3TE59385
				AT3TE58780			AT3TE59580
				AT3TE58890			AT3TE59600
				AT3TE58895			AT3TE59620
				AT3TE59005			AT3TE59905
				AT3TE59015			AT3TE60455
				AT3TE59095			AT3TE60460
				AT3TE59155			AT3TE60525
				AT3TE59290			AT3TE60560
				AT3TE59430			AT3TE61280
				AT3TE59460			AT3TE61535
				AT3TE59580			AT3TE61555
				AT3TE59595			AT3TE61650
				AT3TE59600			AT3TE62025
				AT3TE59660			AT3TE62150
				AT3TE59695			AT3TE62375
				AT3TE59770			AT3TE62620
				AT3TE59865			AT3TE62685
				AT3TE59890			AT3TE62815
				AT3TE59895			AT3TE62915
				AT3TE59900			AT3TE62940
				AT3TE59945			AT3TE63030
				AT3TE59955			AT3TE63395
				AT3TE59960			AT3TE63540
				AT3TE60180			AT3TE63845
				AT3TE60295			AT3TE63855
				AT3TE60400			AT3TE63895
				AT3TE60425			AT3TE66175
				AT3TE60455			AT3TE66525
				AT3TE60460			AT3TE67660
				AT3TE60510			AT3TE68730
				AT3TE60525			AT3TE69740
				AT3TE60530			AT3TE71565
				AT3TE60560			AT3TE73705
				AT3TE60705			AT3TE82555
				AT3TE60730			AT3TE83280
				AT3TE60845			AT3TE83285
				AT3TE60880			AT3TE86800
				AT3TE60885			AT3TE92345
				AT3TE61000			AT3TE92910
				AT3TE61050			AT3TE94210
				AT3TE61075			AT3TE94215
				AT3TE61175			AT3TE94220
				AT3TE61180			AT4TE01555
				AT3TE61195			AT4TE05575
				AT3TE61205			AT4TE07535
				AT3TE61225			AT4TE08245
				AT3TE61335			AT4TE08720
				AT3TE61420			AT4TE08945
				AT3TE61480			AT4TE09075
				AT3TE61510			AT4TE09210
				AT3TE61520			AT4TE09295
				AT3TE61530			AT4TE09445
				AT3TE61535			AT4TE09580
				AT3TE61550			AT4TE09795
				AT3TE61555			AT4TE09880
				AT3TE61605			AT4TE10905
				AT3TE61610			AT4TE10980
				AT3TE61615			AT4TE10985
				AT3TE61640			AT4TE12190
				AT3TE61645			AT4TE13150
				AT3TE61735			AT4TE13465
				AT3TE62020			AT4TE14245
				AT3TE62100			AT4TE14500
				AT3TE62415			AT4TE14535
				AT3TE62450			AT4TE15005
				AT3TE62500			AT4TE15025
				AT3TE62570			AT4TE15030
				AT3TE62620			AT4TE15195
				AT3TE62685			AT4TE15215
				AT3TE62720			AT4TE15225
				AT3TE62815			AT4TE15255
				AT3TE62915			AT4TE15260
				AT3TE62940			AT4TE15295
				AT3TE63205			AT4TE15355
				AT3TE63245			AT4TE15565
				AT3TE63285			AT4TE15585
				AT3TE63540			AT4TE15740
				AT3TE63825			AT4TE15845
				AT3TE63830			AT4TE16190
				AT3TE63845			AT4TE16710
				AT3TE63915			AT4TE16730
				AT3TE63930			AT4TE17065
				AT3TE63950			AT4TE17200
				AT3TE64010			AT4TE17240
				AT3TE64215			AT4TE17530
				AT3TE64355			AT4TE18065
				AT3TE65120			AT4TE18180
				AT3TE65180			AT4TE18270
				AT3TE65635			AT4TE18435
				AT3TE65820			AT4TE18445
				AT3TE65970			AT4TE18655
				AT3TE66150			AT4TE18740
				AT3TE66175			AT4TE18755
				AT3TE66530			AT4TE18825
				AT3TE66840			AT4TE19030
				AT3TE66955			AT4TE19160
				AT3TE67180			AT4TE19915
				AT3TE67660			AT4TE20400
				AT3TE69105			AT4TE21055
				AT3TE69195			AT4TE21135
				AT3TE69350			AT4TE21140
				AT3TE69475			AT4TE21750
				AT3TE70410			AT4TE22550
				AT3TE70600			AT4TE28745
				AT3TE71565			AT4TE29835
				AT3TE74020			AT4TE31850
				AT3TE75595			AT4TE31855
				AT3TE75945			AT4TE34305
				AT3TE76010			AT4TE42220
				AT3TE76015			AT4TE43250
				AT3TE76225			AT4TE44080
				AT3TE76405			AT4TE46305
				AT3TE78850			AT4TE46920
				AT3TE79005			AT4TE48230
				AT3TE79320			AT4TE55460
				AT3TE79695			AT4TE55465
				AT3TE82240			AT4TE67455
				AT3TE82555			AT4TE71330
				AT3TE82720			AT5TE01260
				AT3TE85260			AT5TE01410
				AT3TE86800			AT5TE08220
				AT3TE90460			AT5TE08870
				AT3TE90650			AT5TE14165
				AT3TE92345			AT5TE22500
				AT3TE92910			AT5TE23185
				AT3TE93590			AT5TE31020
				AT3TE94210			AT5TE31555
				AT4TE00375			AT5TE34380
				AT4TE00380			AT5TE35415
				AT4TE01930			AT5TE35860
				AT4TE04080			AT5TE36040
				AT4TE04095			AT5TE36260
				AT4TE04435			AT5TE36640
				AT4TE04685			AT5TE37215
				AT4TE04725			AT5TE37575
				AT4TE05200			AT5TE38650
				AT4TE05545			AT5TE38815
				AT4TE06555			AT5TE39215
				AT4TE06880			AT5TE39230
				AT4TE06950			AT5TE39315
				AT4TE07535			AT5TE39425
				AT4TE07570			AT5TE40520
				AT4TE07975			AT5TE40830
				AT4TE07980			AT5TE41070
				AT4TE08210			AT5TE41430
				AT4TE08240			AT5TE41750
				AT4TE08435			AT5TE41825
				AT4TE08465			AT5TE41835
				AT4TE08475			AT5TE41975
				AT4TE08720			AT5TE41980
				AT4TE08915			AT5TE42435
				AT4TE09000			AT5TE42850
				AT4TE09005			AT5TE42855
				AT4TE09055			AT5TE42965
				AT4TE09075			AT5TE42975
				AT4TE09245			AT5TE43075
				AT4TE09250			AT5TE43235
				AT4TE09310			AT5TE43275
				AT4TE09400			AT5TE43280
				AT4TE09410			AT5TE43300
				AT4TE09445			AT5TE43400
				AT4TE09480			AT5TE43660
				AT4TE09585			AT5TE43665
				AT4TE09760			AT5TE43730
				AT4TE09795			AT5TE43815
				AT4TE09825			AT5TE43835
				AT4TE09855			AT5TE43980
				AT4TE09995			AT5TE44180
				AT4TE10905			AT5TE44205
				AT4TE12190			AT5TE44255
				AT4TE12955			AT5TE44310
				AT4TE13050			AT5TE44750
				AT4TE13290			AT5TE44880
				AT4TE13295			AT5TE44920
				AT4TE13315			AT5TE45920
				AT4TE13450			AT5TE46215
				AT4TE13465			AT5TE46370
				AT4TE13505			AT5TE46515
				AT4TE14000			AT5TE46980
				AT4TE14005			AT5TE47015
				AT4TE14030			AT5TE47395
				AT4TE14035			AT5TE47900
				AT4TE14130			AT5TE49700
				AT4TE14295			AT5TE50235
				AT4TE14345			AT5TE50605
				AT4TE14410			AT5TE50965
				AT4TE14490			AT5TE51000
				AT4TE14500			AT5TE52795
				AT4TE14515			AT5TE52855
				AT4TE14535			AT5TE53310
				AT4TE14540			AT5TE54310
				AT4TE15005			AT5TE54320
				AT4TE15015			AT5TE54715
				AT4TE15025			AT5TE55145
				AT4TE15030			AT5TE55490
				AT4TE15055			AT5TE55925
				AT4TE15130			AT5TE56030
				AT4TE15190			AT5TE59135
				AT4TE15215			AT5TE62455
				AT4TE15255			AT5TE63010
				AT4TE15260			AT5TE75120
				AT4TE15295			AT5TE77610
				AT4TE15300			AT5TE86430
				AT4TE15380			AT5TE93055
				AT4TE15405			AT5TE94555
				AT4TE15420			AT1TE00840
				AT4TE15440			AT1TE01370
				AT4TE15495			AT1TE01615
				AT4TE15585			AT1TE01910
				AT4TE15665			AT1TE04710
				AT4TE15670			AT1TE05000
				AT4TE15740			AT1TE08055
				AT4TE15750			AT1TE08420
				AT4TE15785			AT1TE08660
				AT4TE15800			AT1TE09820
				AT4TE15805			AT1TE09970
				AT4TE15840			AT1TE10560
				AT4TE15845			AT1TE13310
				AT4TE15950			AT1TE13375
				AT4TE15955			AT1TE14310
				AT4TE15960			AT1TE15445
				AT4TE15985			AT1TE16080
				AT4TE15995			AT1TE17875
				AT4TE16080			AT1TE18385
				AT4TE16150			AT1TE20110
				AT4TE16185			AT1TE20180
				AT4TE16190			AT1TE20755
				AT4TE16295			AT1TE21130
				AT4TE16345			AT1TE21210
				AT4TE16380			AT1TE21710
				AT4TE16390			AT1TE21805
				AT4TE16395			AT1TE23505
				AT4TE16400			AT1TE23830
				AT4TE16410			AT1TE24955
				AT4TE16525			AT1TE25040
				AT4TE16665			AT1TE26535
				AT4TE16670			AT1TE26625
				AT4TE16845			AT1TE26675
				AT4TE16945			AT1TE26710
				AT4TE16990			AT1TE26715
				AT4TE17070			AT1TE27340
				AT4TE17360			AT1TE27395
				AT4TE17460			AT1TE27665
				AT4TE17470			AT1TE28175
				AT4TE17480			AT1TE28370
				AT4TE17500			AT1TE29990
				AT4TE17505			AT1TE30185
				AT4TE17510			AT1TE30895
				AT4TE17530			AT1TE33340
				AT4TE17885			AT1TE33450
				AT4TE18015			AT1TE33555
				AT4TE18065			AT1TE34015
				AT4TE18075			AT1TE34590
				AT4TE18165			AT1TE35100
				AT4TE18175			AT1TE35105
				AT4TE18180			AT1TE35325
				AT4TE18195			AT1TE35460
				AT4TE18205			AT1TE35955
				AT4TE18210			AT1TE36350
				AT4TE18245			AT1TE36715
				AT4TE18315			AT1TE36960
				AT4TE18330			AT1TE37180
				AT4TE18360			AT1TE37935
				AT4TE18365			AT1TE38260
				AT4TE18370			AT1TE38350
				AT4TE18375			AT1TE38530
				AT4TE18380			AT1TE38915
				AT4TE18385			AT1TE39915
				AT4TE18435			AT1TE40235
				AT4TE18445			AT1TE40240
				AT4TE18500			AT1TE40570
				AT4TE18565			AT1TE41115
				AT4TE18610			AT1TE41525
				AT4TE18650			AT1TE41750
				AT4TE18695			AT1TE41805
				AT4TE18700			AT1TE41810
				AT4TE18715			AT1TE41815
				AT4TE18720			AT1TE42030
				AT4TE18755			AT1TE42670
				AT4TE18760			AT1TE42740
				AT4TE18785			AT1TE42750
				AT4TE18890			AT1TE42915
				AT4TE18915			AT1TE43445
				AT4TE19025			AT1TE43680
				AT4TE19030			AT1TE43690
				AT4TE19040			AT1TE43805
				AT4TE19075			AT1TE43920
				AT4TE19100			AT1TE43930
				AT4TE19135			AT1TE44175
				AT4TE19150			AT1TE44230
				AT4TE19160			AT1TE44435
				AT4TE19165			AT1TE44455
				AT4TE19180			AT1TE44475
				AT4TE19530			AT1TE44520
				AT4TE19535			AT1TE44530
				AT4TE19550			AT1TE44535
				AT4TE19585			AT1TE44540
				AT4TE19675			AT1TE44550
				AT4TE19810			AT1TE44705
				AT4TE19815			AT1TE44765
				AT4TE19845			AT1TE44895
				AT4TE19850			AT1TE45080
				AT4TE19915			AT1TE45170
				AT4TE19920			AT1TE45200
				AT4TE20075			AT1TE45210
				AT4TE20205			AT1TE45445
				AT4TE20210			AT1TE45490
				AT4TE20375			AT1TE45495
				AT4TE20400			AT1TE45570
				AT4TE20615			AT1TE45790
				AT4TE20745			AT1TE46190
				AT4TE20815			AT1TE46255
				AT4TE20865			AT1TE46265
				AT4TE20970			AT1TE46325
				AT4TE21035			AT1TE46385
				AT4TE21040			AT1TE46395
				AT4TE21055			AT1TE46585
				AT4TE21075			AT1TE46650
				AT4TE21085			AT1TE46660
				AT4TE21100			AT1TE46665
				AT4TE21125			AT1TE46685
				AT4TE21135			AT1TE46720
				AT4TE21200			AT1TE46725
				AT4TE21205			AT1TE46735
				AT4TE21540			AT1TE46755
				AT4TE21735			AT1TE46765
				AT4TE21750			AT1TE46830
				AT4TE21900			AT1TE46835
				AT4TE21910			AT1TE47020
				AT4TE22180			AT1TE47035
				AT4TE22550			AT1TE47050
				AT4TE22570			AT1TE47540
				AT4TE22925			AT1TE47550
				AT4TE23245			AT1TE47580
				AT4TE23345			AT1TE47655
				AT4TE23590			AT1TE47675
				AT4TE23735			AT1TE47730
				AT4TE23755			AT1TE47735
				AT4TE23785			AT1TE47750
				AT4TE23990			AT1TE47765
				AT4TE24045			AT1TE47780
				AT4TE24105			AT1TE48020
				AT4TE24325			AT1TE48045
				AT4TE24535			AT1TE48050
				AT4TE25785			AT1TE49295
				AT4TE25865			AT1TE49300
				AT4TE26365			AT1TE49325
				AT4TE26550			AT1TE49330
				AT4TE26700			AT1TE49665
				AT4TE26705			AT1TE49955
				AT4TE27915			AT1TE50860
				AT4TE28445			AT1TE50905
				AT4TE28625			AT1TE51045
				AT4TE28740			AT1TE51080
				AT4TE29035			AT1TE51140
				AT4TE29715			AT1TE51155
				AT4TE29800			AT1TE51205
				AT4TE30490			AT1TE51235
				AT4TE30610			AT1TE51285
				AT4TE30615			AT1TE51295
				AT4TE32060			AT1TE51315
				AT4TE32835			AT1TE51360
				AT4TE34305			AT1TE51475
				AT4TE34695			AT1TE51570
				AT4TE35580			AT1TE51595
				AT4TE35795			AT1TE51600
				AT4TE35980			AT1TE51615
				AT4TE36590			AT1TE51645
				AT4TE36895			AT1TE51650
				AT4TE38095			AT1TE51690
				AT4TE39495			AT1TE51735
				AT4TE39595			AT1TE51745
				AT4TE40110			AT1TE51805
				AT4TE40700			AT1TE51845
				AT4TE40860			AT1TE51850
				AT4TE41320			AT1TE51880
				AT4TE41810			AT1TE51970
				AT4TE42635			AT1TE51980
				AT4TE43250			AT1TE52085
				AT4TE44080			AT1TE52090
				AT4TE44410			AT1TE52160
				AT4TE46305			AT1TE52175
				Unassigned			AT1TE52280
				AT4TE48205			AT1TE52595
				AT4TE48230			AT1TE52725
				AT4TE48660			AT1TE52730
				AT4TE49625			AT1TE52755
				AT4TE49990			AT1TE52885
				AT4TE51395			AT1TE52940
				AT4TE51400			AT1TE52970
				AT4TE54430			AT1TE53000
				AT4TE57475			AT1TE53025
				AT4TE67455			AT1TE53415
				AT4TE68040			AT1TE53475
				AT4TE68380			AT1TE53505
				AT4TE74405			AT1TE53510
				AT4TE81120			AT1TE53540
				AT4TE83650			AT1TE53750
				AT4TE83950			AT1TE53815
				AT4TE84225			AT1TE53825
				AT4TE88330			AT1TE53885
				AT4TE88410			AT1TE53975
				AT4TE89905			AT1TE53985
				AT5TE00480			AT1TE54165
				Unassigned			AT1TE54310
				AT5TE01270			AT1TE54770
				AT5TE01410			AT1TE54805
				AT5TE01760			AT1TE55015
				AT5TE03750			AT1TE55100
				AT5TE08220			AT1TE55155
				Unassigned			AT1TE55305
				AT5TE08870			AT1TE55460
				AT5TE14150			AT1TE55670
				AT5TE14155			AT1TE55810
				AT5TE14165			AT1TE55985
				AT5TE15095			AT1TE56170
				AT5TE17840			AT1TE56640
				AT5TE17845			AT1TE56785
				AT5TE18290			AT1TE56990
				AT5TE20385			AT1TE57045
				AT5TE20625			AT1TE57060
				AT5TE20980			AT1TE57070
				AT5TE21595			AT1TE57650
				AT5TE21630			AT1TE57655
				AT5TE21970			AT1TE58075
				AT5TE22490			AT1TE58335
				AT5TE22500			AT1TE58355
				AT5TE22990			AT1TE58650
				AT5TE24295			AT1TE59770
				AT5TE25085			AT1TE60180
				AT5TE25460			AT1TE60640
				AT5TE25480			AT1TE60650
				AT5TE25870			AT1TE61175
				AT5TE25950			AT1TE61295
				AT5TE27905			AT1TE61465
				AT5TE28355			AT1TE61735
				AT5TE29680			AT1TE61755
				AT5TE30050			AT1TE62125
				AT5TE30935			AT1TE62140
				AT5TE31545			AT1TE62470
				AT5TE31555			AT1TE63250
				AT5TE31560			AT1TE63525
				AT5TE32355			AT1TE63615
				AT5TE32420			AT1TE63790
				AT5TE33235			AT1TE64170
				AT5TE33815			AT1TE64280
				AT5TE34335			AT1TE65190
				AT5TE34340			AT1TE65195
				AT5TE34680			AT1TE65250
				AT5TE34950			AT1TE65360
				AT5TE34960			AT1TE66090
				AT5TE35260			AT1TE67140
				AT5TE36040			AT1TE67445
				AT5TE36260			AT1TE67450
				AT5TE36315			AT1TE67590
				AT5TE36330			AT1TE67605
				AT5TE36395			AT1TE67670
				AT5TE36400			AT1TE68395
				AT5TE36405			AT1TE69615
				AT5TE36645			AT1TE70010
				AT5TE36720			AT1TE70480
				AT5TE36785			AT1TE71540
				AT5TE36790			AT1TE71545
				AT5TE36940			AT1TE71755
				AT5TE36970			AT1TE72165
				AT5TE36975			AT1TE72170
				AT5TE37120			AT1TE72620
				AT5TE37190			AT1TE72850
				AT5TE37800			AT1TE72980
				AT5TE38405			AT1TE74860
				AT5TE38625			AT1TE75405
				AT5TE38645			AT1TE75780
				AT5TE38650			AT1TE76325
				AT5TE38730			AT1TE76530
				AT5TE38915			AT1TE76780
				AT5TE38965			AT1TE77760
				AT5TE38975			AT1TE78740
				AT5TE38980			AT1TE79120
				AT5TE39035			AT1TE79720
				AT5TE39045			AT1TE81285
				AT5TE39080			AT1TE81825
				AT5TE39100			AT1TE82640
				AT5TE39105			AT1TE83355
				AT5TE39155			AT1TE83945
				AT5TE39210			AT1TE85730
				AT5TE39315			AT1TE86360
				AT5TE39320			AT1TE87965
				AT5TE39325			AT1TE91165
				AT5TE39420			AT1TE92655
				AT5TE39435			AT1TE92905
				AT5TE39690			AT1TE93915
				AT5TE39995			AT1TE94200
				AT5TE40000			AT1TE94305
				AT5TE40170			AT1TE95915
				AT5TE40195			AT1TE96425
				AT5TE40255			AT2TE00480
				AT5TE40275			AT2TE01265
				AT5TE40295			AT2TE01275
				AT5TE40410			AT2TE01630
				AT5TE40415			AT2TE02290
				AT5TE40435			AT2TE02475
				AT5TE40440			AT2TE03055
				AT5TE40490			AT2TE03505
				AT5TE40555			AT2TE04085
				AT5TE40560			AT2TE04140
				AT5TE40575			AT2TE04145
				AT5TE40580			AT2TE04155
				AT5TE40590			AT2TE04385
				AT5TE40850			AT2TE04545
				AT5TE40920			AT2TE04675
				AT5TE40960			AT2TE04865
				AT5TE41020			AT2TE05895
				AT5TE41035			AT2TE05920
				AT5TE41055			AT2TE05965
				AT5TE41065			AT2TE06255
				AT5TE41070			AT2TE06330
				AT5TE41075			AT2TE06390
				AT5TE41095			AT2TE06405
				AT5TE41135			AT2TE06470
				AT5TE41180			AT2TE06750
				AT5TE41185			AT2TE06770
				AT5TE41220			AT2TE07390
				AT5TE41250			AT2TE07460
				AT5TE41275			AT2TE07550
				AT5TE41300			AT2TE08110
				AT5TE41325			AT2TE08185
				AT5TE41345			AT2TE08510
				AT5TE41360			AT2TE08515
				AT5TE41425			AT2TE08540
				AT5TE41550			AT2TE08600
				AT5TE41555			AT2TE08680
				AT5TE41610			AT2TE08695
				AT5TE41620			AT2TE09395
				AT5TE41795			AT2TE10025
				AT5TE41815			AT2TE10115
				AT5TE41835			AT2TE10225
				AT5TE41865			AT2TE10410
				AT5TE41895			AT2TE10425
				AT5TE42015			AT2TE10615
				AT5TE42065			AT2TE10945
				AT5TE42135			AT2TE11120
				AT5TE42145			AT2TE11145
				AT5TE42190			AT2TE11210
				AT5TE42265			AT2TE11220
				AT5TE42330			AT2TE11250
				AT5TE42380			AT2TE11330
				AT5TE42420			AT2TE11410
				AT5TE42440			AT2TE11560
				AT5TE42660			AT2TE11695
				AT5TE42670			AT2TE11710
				AT5TE42680			AT2TE11715
				AT5TE42805			AT2TE11725
				AT5TE42855			AT2TE11735
				AT5TE42860			AT2TE11760
				AT5TE42865			AT2TE11765
				AT5TE42900			AT2TE11810
				AT5TE42940			AT2TE11895
				AT5TE42965			AT2TE11925
				AT5TE42975			AT2TE12040
				AT5TE42985			AT2TE12140
				AT5TE43190			AT2TE12145
				AT5TE43235			AT2TE12450
				AT5TE43240			AT2TE12465
				AT5TE43255			AT2TE12825
				AT5TE43260			AT2TE13025
				AT5TE43275			AT2TE13145
				AT5TE43300			AT2TE13315
				AT5TE43315			AT2TE13335
				AT5TE43325			AT2TE13380
				AT5TE43345			AT2TE13385
				AT5TE43385			AT2TE13395
				AT5TE43400			AT2TE13465
				AT5TE43435			AT2TE13585
				AT5TE43450			AT2TE13750
				AT5TE43490			AT2TE13755
				AT5TE43640			AT2TE13935
				AT5TE43665			AT2TE15440
				AT5TE43670			AT2TE15500
				AT5TE43685			AT2TE15520
				AT5TE43725			AT2TE15545
				AT5TE43730			AT2TE15880
				AT5TE43750			AT2TE15920
				AT5TE43765			AT2TE15990
				AT5TE43840			AT2TE16190
				AT5TE43845			AT2TE16220
				AT5TE43885			AT2TE16255
				AT5TE43895			AT2TE16265
				AT5TE43940			AT2TE16320
				AT5TE43980			AT2TE16385
				AT5TE43985			AT2TE16415
				AT5TE43990			AT2TE16465
				AT5TE44055			AT2TE16475
				AT5TE44060			AT2TE16490
				AT5TE44070			AT2TE16540
				AT5TE44120			AT2TE16580
				AT5TE44180			AT2TE16585
				AT5TE44185			AT2TE16595
				AT5TE44205			AT2TE16600
				AT5TE44225			AT2TE16605
				AT5TE44255			AT2TE16660
				AT5TE44310			AT2TE16665
				AT5TE44370			AT2TE16825
				AT5TE44395			AT2TE16835
				AT5TE44400			AT2TE16845
				AT5TE44415			AT2TE16850
				AT5TE44430			AT2TE16860
				AT5TE44440			AT2TE16865
				AT5TE44675			AT2TE17115
				AT5TE44690			AT2TE17205
				AT5TE44710			AT2TE17345
				AT5TE44750			AT2TE17405
				AT5TE44770			AT2TE17520
				AT5TE44920			AT2TE17525
				AT5TE44975			AT2TE17605
				AT5TE45000			AT2TE17610
				AT5TE45005			AT2TE17625
				AT5TE45060			AT2TE17640
				AT5TE45065			AT2TE17935
				AT5TE45170			AT2TE17940
				AT5TE45920			AT2TE18005
				AT5TE45960			AT2TE18015
				AT5TE46060			AT2TE18245
				AT5TE46095			AT2TE18305
				AT5TE46215			AT2TE18335
				AT5TE46380			AT2TE18380
				AT5TE46390			AT2TE18435
				AT5TE46415			AT2TE18440
				AT5TE46515			AT2TE18455
				AT5TE46675			AT2TE18460
				AT5TE46685			AT2TE18465
				AT5TE46725			AT2TE18585
				AT5TE46735			AT2TE18625
				AT5TE46760			AT2TE18720
				AT5TE46800			AT2TE18775
				AT5TE46970			AT2TE18850
				AT5TE47130			AT2TE18860
				AT5TE47195			AT2TE18885
				AT5TE47200			AT2TE18895
				AT5TE47395			AT2TE19025
				AT5TE47415			AT2TE19055
				AT5TE47460			AT2TE19095
				AT5TE47475			AT2TE19110
				AT5TE47485			AT2TE19120
				AT5TE47500			AT2TE19445
				AT5TE47505			AT2TE19485
				AT5TE47515			AT2TE19495
				AT5TE47775			AT2TE19580
				AT5TE47895			AT2TE19585
				AT5TE48005			AT2TE19590
				AT5TE48075			AT2TE19650
				AT5TE48360			AT2TE19810
				AT5TE48410			AT2TE20085
				AT5TE48415			AT2TE20130
				AT5TE48450			AT2TE20140
				AT5TE48605			AT2TE20220
				AT5TE48820			AT2TE20260
				AT5TE48895			AT2TE20265
				AT5TE49085			AT2TE20330
				AT5TE49150			AT2TE20365
				AT5TE49650			AT2TE20420
				AT5TE49655			AT2TE20575
				AT5TE49755			AT2TE20640
				AT5TE49880			AT2TE20645
				AT5TE50235			AT2TE20650
				AT5TE50255			AT2TE20685
				AT5TE50260			AT2TE20710
				AT5TE50290			AT2TE20810
				AT5TE50345			AT2TE20815
				AT5TE50535			AT2TE20875
				AT5TE50540			AT2TE20880
				AT5TE50805			AT2TE20905
				AT5TE50965			AT2TE20940
				AT5TE51000			AT2TE20975
				AT5TE51035			AT2TE21055
				AT5TE51130			AT2TE21105
				AT5TE52230			AT2TE21145
				AT5TE52345			AT2TE21155
				AT5TE52350			AT2TE21160
				AT5TE52390			AT2TE21280
				AT5TE52395			AT2TE21295
				AT5TE52450			AT2TE21365
				AT5TE52790			AT2TE21450
				AT5TE52795			AT2TE21710
				AT5TE53030			AT2TE21715
				AT5TE53910			AT2TE21730
				AT5TE54085			AT2TE21745
				AT5TE54180			AT2TE21750
				AT5TE54185			AT2TE21755
				AT5TE54925			AT2TE22145
				AT5TE55020			AT2TE22170
				AT5TE55145			AT2TE22265
				AT5TE55375			AT2TE22295
				AT5TE55490			AT2TE22505
				AT5TE55655			AT2TE22520
				AT5TE55825			AT2TE22720
				AT5TE56770			AT2TE22865
				AT5TE57345			AT2TE23175
				AT5TE57350			AT2TE23180
				AT5TE57625			AT2TE23255
				AT5TE57665			AT2TE23415
				AT5TE57890			AT2TE23505
				AT5TE58250			AT2TE23555
				AT5TE59135			AT2TE23560
				AT5TE60370			AT2TE23565
				AT5TE61485			AT2TE23570
				AT5TE62740			AT2TE23710
				AT5TE62750			AT2TE23715
				AT5TE62965			AT2TE23905
				AT5TE63845			AT2TE24210
				AT5TE64080			AT2TE24370
				AT5TE64505			AT2TE24385
				AT5TE64565			AT2TE24610
				AT5TE64570			AT2TE24680
				AT5TE65325			AT2TE24820
				AT5TE65460			AT2TE25470
				AT5TE65540			AT2TE25490
				AT5TE66580			AT2TE25495
				AT5TE67210			AT2TE25540
				AT5TE68130			AT2TE26130
				AT5TE68420			AT2TE26860
				AT5TE68695			AT2TE26865
				AT5TE68735			AT2TE27275
				AT5TE69650			AT2TE27280
				Unassigned			AT2TE27335
				AT5TE69820			AT2TE27905
				AT5TE69895			AT2TE28060
				AT5TE69940			AT2TE28850
				AT5TE70155			AT2TE29360
				AT5TE70175			AT2TE29500
				AT5TE70790			AT2TE29970
				AT5TE71350			AT2TE30980
				AT5TE71680			AT2TE30990
				AT5TE72140			AT2TE31000
				AT5TE72490			AT2TE31550
				AT5TE72770			AT2TE32315
				AT5TE73100			AT2TE37435
				AT5TE73470			AT2TE37495
				AT5TE75120			AT2TE38575
				AT5TE75710			AT2TE38910
				AT5TE76210			AT2TE39070
				AT5TE77610			AT2TE39085
				AT5TE79110			AT2TE39090
				AT5TE80100			AT2TE39250
				AT5TE81030			AT2TE39255
				AT5TE82825			AT2TE39505
				AT5TE82905			AT2TE40165
				AT5TE83195			AT2TE40270
				AT5TE85500			AT2TE40890
				AT5TE87010			AT2TE41180
				AT5TE87580			AT2TE42855
				AT5TE88075			AT2TE43435
				AT5TE88475			AT2TE43615
				AT5TE89760			AT2TE43880
				AT5TE93020			AT2TE44365
				AT5TE93635			AT2TE44620
				AT5TE94375			AT2TE44750
				AT5TE94550			AT2TE44900
				AT5TE94555			AT2TE45640
				AT5TE95835			AT2TE45795
				AT5TE96490			AT2TE46360
							AT2TE46570
							AT2TE50335
							AT2TE52670
							AT2TE54860
							AT2TE56030
							AT2TE56035
							AT2TE58010
							AT2TE59995
							AT2TE64035
							AT2TE65130
							AT2TE66465
							AT2TE68900
							AT2TE69490
							AT2TE72380
							AT2TE73500
							AT2TE73505
							AT2TE76410
							AT2TE77555
							AT2TE78030
							AT2TE78225
							AT2TE78945
							AT2TE84690
							AT2TE87285
							AT2TE88570
							AT3TE04925
							AT3TE05780
							AT3TE12120
							AT3TE16035
							AT3TE16695
							AT3TE16790
							AT3TE18040
							AT3TE18045
							AT3TE19195
							AT3TE19310
							AT3TE19315
							AT3TE20240
							AT3TE28255
							AT3TE30860
							AT3TE33205
							AT3TE33265
							AT3TE33460
							AT3TE33545
							AT3TE34420
							AT3TE34430
							AT3TE35320
							AT3TE36045
							AT3TE36050
							AT3TE37155
							AT3TE38115
							AT3TE38660
							AT3TE40445
							AT3TE40670
							AT3TE41165
							AT3TE41205
							AT3TE41600
							AT3TE42275
							AT3TE42630
							AT3TE42645
							AT3TE42650
							AT3TE43255
							AT3TE44490
							AT3TE44755
							AT3TE45180
							AT3TE45355
							AT3TE45415
							AT3TE45525
							AT3TE45720
							AT3TE45980
							AT3TE46170
							AT3TE46225
							AT3TE46430
							AT3TE46470
							AT3TE46555
							AT3TE46565
							AT3TE46775
							AT3TE46805
							AT3TE46855
							AT3TE47160
							AT3TE47185
							AT3TE47230
							AT3TE47385
							AT3TE47715
							AT3TE47755
							AT3TE47925
							AT3TE47935
							AT3TE47965
							AT3TE48085
							AT3TE48090
							AT3TE48285
							AT3TE48405
							AT3TE48605
							AT3TE48615
							AT3TE48620
							AT3TE48765
							AT3TE48770
							AT3TE49170
							AT3TE49355
							AT3TE49390
							AT3TE49725
							AT3TE49835
							AT3TE50605
							AT3TE50680
							AT3TE50750
							AT3TE50760
							AT3TE50785
							AT3TE50875
							AT3TE50905
							AT3TE50940
							AT3TE50970
							AT3TE51030
							AT3TE51055
							AT3TE51060
							AT3TE51075
							AT3TE51095
							AT3TE51245
							AT3TE51255
							AT3TE51305
							AT3TE51315
							AT3TE51365
							AT3TE51370
							AT3TE51380
							AT3TE51450
							AT3TE51470
							AT3TE51500
							AT3TE51535
							AT3TE51600
							AT3TE51655
							AT3TE51905
							AT3TE51930
							AT3TE51985
							AT3TE52000
							AT3TE52140
							AT3TE52330
							AT3TE52340
							AT3TE52345
							AT3TE52355
							AT3TE52365
							AT3TE52415
							AT3TE52445
							AT3TE52720
							AT3TE52725
							AT3TE52730
							AT3TE53055
							AT3TE53080
							AT3TE53085
							AT3TE53215
							AT3TE53320
							AT3TE53395
							AT3TE53710
							AT3TE53880
							AT3TE53965
							AT3TE53970
							AT3TE53975
							AT3TE54415
							AT3TE54445
							AT3TE54675
							AT3TE54705
							AT3TE54710
							AT3TE54715
							AT3TE54735
							AT3TE54740
							AT3TE54745
							AT3TE54750
							AT3TE54855
							AT3TE54950
							AT3TE55035
							AT3TE55340
							AT3TE55365
							AT3TE55385
							AT3TE55410
							AT3TE55440
							AT3TE55765
							AT3TE56415
							AT3TE56640
							AT3TE56650
							AT3TE56690
							AT3TE56960
							AT3TE57110
							AT3TE57150
							AT3TE57230
							AT3TE57330
							AT3TE57445
							AT3TE57465
							AT3TE57470
							AT3TE57525
							AT3TE57590
							AT3TE57640
							AT3TE57660
							AT3TE57670
							AT3TE57685
							AT3TE57690
							AT3TE57705
							AT3TE57785
							AT3TE57835
							AT3TE57845
							AT3TE57940
							AT3TE58010
							AT3TE58020
							AT3TE58055
							AT3TE58245
							AT3TE58355
							AT3TE58495
							AT3TE58605
							AT3TE58650
							AT3TE58745
							AT3TE58780
							AT3TE58890
							AT3TE59005
							AT3TE59015
							AT3TE59095
							AT3TE59155
							AT3TE59430
							AT3TE59460
							AT3TE59595
							AT3TE59695
							AT3TE59890
[truncated: 585 more rows]
